# Supplementary material for: Comparative Transcriptome Analysis of Adipose Tissues Reveals that ECM-Receptor Interaction Is Involved in the Depot-Specific Adipogenesis in Cattle
Source: PLoS One. 2013 Jun 21;8(6):e66267. doi: 10.1371/journal.pone.0066267 (PMC3689780; doi:10.1371/journal.pone.0066267)
Supplement: File S1 — DEG lists based on the comparison between adipose depots. (XLSX) [file pone.0066267.s010.xlsx]

## Sheet: Omental vs intramuscular
ID	logFC	logCPM	LR	PValue	FDR
ENSBTAG00000033835	8.13275	9.61778	872.652	8.65259e-192	1.27193e-187
ENSBTAG00000000071	8.7053	7.25515	759.425	3.58096e-167	2.63201e-163
ENSBTAG00000014921	7.41216	7.0636	747.899	1.14879e-164	5.62908e-161
ENSBTAG00000001864	6.71881	7.04458	701.578	1.35693e-154	4.98674e-151
ENSBTAG00000046725	7.45228	7.03586	689.379	6.09935e-152	1.79321e-148
ENSBTAG00000009876	-12.2132	5.51907	669.739	1.13862e-147	2.78963e-144
ENSBTAG00000009707	7.07711	6.92257	638.188	8.28013e-141	1.73883e-137
ENSBTAG00000012866	5.98526	10.0457	634.814	4.48524e-140	8.24163e-137
ENSBTAG00000013921	7.00561	7.32588	633.043	1.08882e-139	1.7784e-136
ENSBTAG00000021218	7.19849	6.92698	631.517	2.33873e-139	3.43793e-136
ENSBTAG00000018204	7.17431	7.59176	613.952	1.54566e-135	2.06556e-132
ENSBTAG00000039035	6.05088	7.06752	601.748	6.97695e-133	8.54676e-130
ENSBTAG00000017743	6.93479	6.62375	595.167	1.88376e-131	2.1301e-128
ENSBTAG00000046332	6.36135	8.89579	591.899	9.67795e-131	1.01618e-127
ENSBTAG00000018773	5.94796	6.46362	591.278	1.32129e-130	1.29487e-127
ENSBTAG00000007090	6.95013	7.96732	589.503	3.21365e-130	2.95254e-127
ENSBTAG00000005333	6.24082	7.78655	588.635	4.96298e-130	4.29152e-127
ENSBTAG00000021166	8.97133	4.65603	583.555	6.32144e-129	4.93277e-126
ENSBTAG00000000575	5.57343	9.1589	583.538	6.37569e-129	4.93277e-126
ENSBTAG00000014127	5.49021	8.6136	575.103	4.35851e-127	3.2035e-124
ENSBTAG00000000066	-9.60025	4.85335	574.27	6.61271e-127	4.6289e-124
ENSBTAG00000006907	6.35936	7.38121	561.445	4.07591e-124	2.72345e-121
ENSBTAG00000013210	5.33763	9.04125	560.919	5.30626e-124	3.39139e-121
ENSBTAG00000027513	6.01613	6.61198	552.971	2.84299e-122	1.74133e-119
ENSBTAG00000021059	7.5828	4.91808	545.249	1.35978e-120	7.99552e-118
ENSBTAG00000018369	6.58819	6.43065	544.803	1.70068e-120	9.61539e-118
ENSBTAG00000007767	7.49126	4.45253	541.891	7.31102e-120	3.98044e-117
ENSBTAG00000018707	6.03214	5.87916	536.158	1.29212e-118	6.78362e-116
ENSBTAG00000017333	6.69854	6.4976	534.727	2.64526e-118	1.34088e-115
ENSBTAG00000045757	6.50564	5.97794	533.571	4.72053e-118	2.31306e-115
ENSBTAG00000006419	6.81626	5.82616	533.436	5.05205e-118	2.39565e-115
ENSBTAG00000007239	5.74945	6.30883	529.551	3.53677e-117	1.62471e-114
ENSBTAG00000004630	5.62667	7.48476	524.536	4.36113e-116	1.94269e-113
ENSBTAG00000007782	6.28571	5.91345	519.545	5.31437e-115	2.29768e-112
ENSBTAG00000037558	5.21251	7.73364	508.999	1.04724e-112	4.39841e-110
ENSBTAG00000000177	-6.70034	4.97005	496.783	4.76403e-110	1.94531e-107
ENSBTAG00000011392	6.10761	6.14912	486.719	7.37324e-108	2.92937e-105
ENSBTAG00000009696	6.5337	5.11952	480.889	1.36898e-106	5.29578e-104
ENSBTAG00000010880	5.82926	6.55493	478.313	4.97471e-106	1.87508e-103
ENSBTAG00000014581	6.89113	4.78468	473.268	6.23353e-105	2.29082e-102
ENSBTAG00000006541	5.65961	6.39076	472.765	8.01985e-105	2.87541e-102
ENSBTAG00000002319	5.20467	5.99108	471.832	1.27944e-104	4.47804e-102
ENSBTAG00000009703	5.72488	6.39329	468.302	7.50432e-104	2.56543e-101
ENSBTAG00000012465	5.37807	5.26015	467.511	1.1152e-103	3.72578e-101
ENSBTAG00000001032	5.40006	6.23632	465.346	3.30059e-103	1.07819e-100
ENSBTAG00000009012	5.1512	8.19553	459.089	7.58902e-102	2.42519e-99
ENSBTAG00000008441	4.78387	7.14105	449.19	1.08223e-99	3.38485e-97
ENSBTAG00000046177	6.71592	4.70407	444.479	1.14752e-98	3.51427e-96
ENSBTAG00000004574	8.02537	4.71408	435.139	1.23714e-96	3.71142e-94
ENSBTAG00000016411	4.84519	5.77576	433.41	2.94212e-96	8.64982e-94
ENSBTAG00000004556	4.45172	10.4355	432.32	5.08139e-96	1.46464e-93
ENSBTAG00000007273	-4.55526	8.34908	431.623	7.20473e-96	2.03672e-93
ENSBTAG00000037693	-8.64328	3.93501	424.831	2.16767e-94	6.01221e-92
ENSBTAG00000033008	5.36672	5.51727	424.14	3.06429e-94	8.34166e-92
ENSBTAG00000006194	6.09506	4.13308	421.613	1.0871e-93	2.90552e-91
ENSBTAG00000001975	7.53739	4.89622	420.916	1.54158e-93	4.04664e-91
ENSBTAG00000009387	7.02568	4.01509	410.086	3.51082e-91	9.05422e-89
ENSBTAG00000017280	-4.71097	9.97339	406.73	1.88789e-90	4.78483e-88
ENSBTAG00000047231	7.24599	4.22285	405.314	3.8388e-90	9.56447e-88
ENSBTAG00000006694	4.72517	5.60478	400.311	4.71245e-89	1.15455e-86
ENSBTAG00000020814	4.97037	5.12858	398.964	9.25773e-89	2.23096e-86
ENSBTAG00000014969	6.20143	4.29403	397.417	2.00965e-88	4.76482e-86
ENSBTAG00000008182	4.55091	9.68424	396.921	2.57774e-88	6.01472e-86
ENSBTAG00000048135	-6.76299	6.13263	394.295	9.61406e-88	2.20823e-85
ENSBTAG00000021685	4.61961	6.14303	393.433	1.48053e-87	3.34828e-85
ENSBTAG00000009014	-5.68018	4.51196	391.867	3.24629e-87	7.23037e-85
ENSBTAG00000005353	4.25367	10.4982	390.287	7.16647e-87	1.57234e-84
ENSBTAG00000020080	4.9462	6.12631	389.585	1.01936e-86	2.20363e-84
ENSBTAG00000021508	5.92368	4.1685	388.949	1.40206e-86	2.987e-84
ENSBTAG00000000507	4.26982	9.73866	387.133	3.4844e-86	7.31724e-84
ENSBTAG00000002912	4.85109	4.82307	383.702	1.94487e-85	4.02671e-83
ENSBTAG00000011476	4.66821	5.13486	382.464	3.61927e-85	7.38933e-83
ENSBTAG00000025462	4.17132	7.73492	380.049	1.21408e-84	2.4448e-82
ENSBTAG00000010741	5.18122	5.11857	377.961	3.45875e-84	6.87077e-82
ENSBTAG00000022158	4.62518	7.53363	376.149	8.57735e-84	1.68116e-81
ENSBTAG00000005308	5.86886	3.74467	372.524	5.28046e-83	1.02135e-80
ENSBTAG00000001294	4.034	9.04112	365.619	1.68262e-81	3.21228e-79
ENSBTAG00000019716	5.25882	4.78737	365.112	2.17056e-81	4.09067e-79
ENSBTAG00000006733	7.07389	3.30504	364.382	3.12981e-81	5.82382e-79
ENSBTAG00000046512	5.83498	3.76787	362.114	9.75421e-81	1.79234e-78
ENSBTAG00000011869	5.8632	3.7487	360.969	1.73229e-80	3.14379e-78
ENSBTAG00000014340	4.29524	6.32244	359.082	4.46093e-80	7.99703e-78
ENSBTAG00000008545	4.06442	8.58181	358.647	5.54862e-80	9.82708e-78
ENSBTAG00000022244	4.70253	5.43665	358.169	7.05237e-80	1.23417e-77
ENSBTAG00000024929	6.37019	3.72458	348.093	1.10248e-77	1.90665e-75
ENSBTAG00000016388	4.37205	5.11969	347.974	1.17029e-77	2.00039e-75
ENSBTAG00000014090	4.02072	6.42028	346.914	1.99193e-77	3.36567e-75
ENSBTAG00000006253	3.92463	8.92759	344.685	6.08844e-77	1.01705e-74
ENSBTAG00000026986	4.6802	8.2266	344.445	6.86887e-77	1.13452e-74
ENSBTAG00000003650	3.95887	7.1976	341.633	2.81371e-76	4.59573e-74
ENSBTAG00000002157	6.37958	3.35779	340.717	4.45324e-76	7.1937e-74
ENSBTAG00000039509	4.17184	5.47852	339.551	7.99311e-76	1.27716e-73
ENSBTAG00000011207	3.87973	9.0473	332.723	2.45297e-74	3.87727e-72
ENSBTAG00000024904	4.40251	5.5606	331.956	3.60401e-74	5.63606e-72
ENSBTAG00000031573	8.31308	2.84859	330.246	8.4964e-74	1.31471e-71
ENSBTAG00000015441	3.90562	8.33227	329.929	9.9577e-74	1.52477e-71
ENSBTAG00000005305	5.21206	3.78519	329.901	1.01009e-73	1.53076e-71
ENSBTAG00000006538	4.34118	4.4979	329.663	1.13794e-73	1.70692e-71
ENSBTAG00000037778	3.85115	8.70928	329.059	1.54078e-73	2.28782e-71
ENSBTAG00000001003	5.30537	3.57054	328.989	1.59566e-73	2.34562e-71
ENSBTAG00000018465	3.96809	6.11678	325.328	1.00097e-72	1.45686e-70
ENSBTAG00000015988	3.76582	11.7306	324.854	1.26931e-72	1.82931e-70
ENSBTAG00000024420	5.24005	4.33306	324.126	1.82892e-72	2.61021e-70
ENSBTAG00000001981	4.39587	4.63435	322.258	4.66787e-72	6.59785e-70
ENSBTAG00000013534	6.34543	4.14684	321.944	5.46299e-72	7.64819e-70
ENSBTAG00000018267	7.70594	2.72618	318.096	3.76421e-71	5.22018e-69
ENSBTAG00000025441	3.75881	11.8028	317.336	5.50986e-71	7.56962e-69
ENSBTAG00000021217	4.71286	4.07717	315.066	1.72093e-70	2.34238e-68
ENSBTAG00000001687	3.67082	8.31462	312.658	5.75583e-70	7.76245e-68
ENSBTAG00000019327	4.54549	5.13529	310.735	1.51053e-69	2.01862e-67
ENSBTAG00000002574	5.3208	3.37679	309.216	3.23576e-69	4.2852e-67
ENSBTAG00000024957	5.61785	3.85687	308.862	3.86533e-69	5.07324e-67
ENSBTAG00000021435	3.62372	7.53658	303.48	5.74841e-68	7.47803e-66
ENSBTAG00000008652	8.63771	2.44099	302.849	7.88997e-68	1.01739e-65
ENSBTAG00000013336	5.59852	3.05263	301.469	1.57652e-67	2.01521e-65
ENSBTAG00000012604	7.83152	3.44701	300.884	2.11406e-67	2.67903e-65
ENSBTAG00000024980	3.99545	4.80694	300.555	2.49412e-67	3.13364e-65
ENSBTAG00000013155	6.9202	3.00304	299.834	3.58042e-67	4.46036e-65
ENSBTAG00000021462	4.57085	3.90197	298.187	8.18062e-67	1.01055e-64
ENSBTAG00000007423	4.00641	4.7603	297.481	1.16568e-66	1.42796e-64
ENSBTAG00000032687	-7.04612	2.74836	296.786	1.65237e-66	2.00743e-64
ENSBTAG00000037811	3.64865	8.46695	296.136	2.28861e-66	2.75759e-64
ENSBTAG00000000698	5.79434	2.77076	294.176	6.11968e-66	7.31376e-64
ENSBTAG00000035706	4.11867	4.57553	292.924	1.14652e-65	1.35919e-63
ENSBTAG00000015204	7.14587	2.56538	289.933	5.1427e-65	6.04781e-63
ENSBTAG00000002821	3.51138	8.6177	289.572	6.16297e-65	7.19014e-63
ENSBTAG00000003278	6.85252	2.24408	286.177	3.38561e-64	3.91877e-62
ENSBTAG00000040082	5.92348	2.58479	283.387	1.37255e-63	1.57629e-61
ENSBTAG00000009617	3.69393	5.59545	283.116	1.57214e-63	1.79151e-61
ENSBTAG00000047268	-5.23787	3.37417	281.875	2.93024e-63	3.31343e-61
ENSBTAG00000011115	3.84337	4.64961	281.384	3.75062e-63	4.20871e-61
ENSBTAG00000047491	6.38429	2.79274	279.649	8.95637e-63	9.97414e-61
ENSBTAG00000010551	3.67597	5.6046	277.003	3.3789e-62	3.73457e-60
ENSBTAG00000010896	-7.5549	2.25377	276.628	4.07751e-62	4.47309e-60
ENSBTAG00000040028	5.16877	3.06272	276.167	5.13971e-62	5.59657e-60
ENSBTAG00000026586	4.64082	3.09423	276.064	5.41264e-62	5.85043e-60
ENSBTAG00000007101	3.45042	7.39063	275.423	7.46502e-62	8.00991e-60
ENSBTAG00000020223	3.71678	5.69081	272.789	2.79982e-61	2.98242e-59
ENSBTAG00000031217	5.6317	2.93928	271.984	4.19228e-61	4.43356e-59
ENSBTAG00000010549	3.3771	7.78149	271.746	4.72581e-61	4.9621e-59
ENSBTAG00000017381	8.92125	2.9166	271.613	5.04979e-61	5.26467e-59
ENSBTAG00000005085	6.48879	2.61113	267.059	4.96566e-60	5.14051e-58
ENSBTAG00000016341	3.55057	8.68311	266.765	5.75381e-60	5.91475e-58
ENSBTAG00000015340	3.77205	5.61495	265.571	1.04757e-59	1.06939e-57
ENSBTAG00000020755	3.3862	8.20255	265.26	1.22443e-59	1.24131e-57
ENSBTAG00000046511	-8.45209	2.56543	264.488	1.80393e-59	1.81629e-57
ENSBTAG00000005259	7.01572	2.43195	263.283	3.30329e-59	3.30329e-57
ENSBTAG00000008842	4.23508	3.86941	262.499	4.8945e-59	4.86143e-57
ENSBTAG00000014930	4.60805	3.40008	262.354	5.26451e-59	5.19384e-57
ENSBTAG00000012120	3.35634	7.78947	262.077	6.05103e-59	5.93001e-57
ENSBTAG00000006977	4.51214	5.32999	261.323	8.8349e-59	8.60086e-57
ENSBTAG00000007895	3.28888	8.55219	260.912	1.08572e-58	1.05e-56
ENSBTAG00000001604	4.73488	3.18713	260.73	1.18945e-58	1.14281e-56
ENSBTAG00000017763	3.31908	8.20516	259.972	1.74002e-58	1.66093e-56
ENSBTAG00000012624	3.82933	4.58422	259.721	1.97417e-58	1.87228e-56
ENSBTAG00000014113	3.95082	4.42032	258.789	3.15075e-58	2.96897e-56
ENSBTAG00000014956	5.93875	2.52859	257.564	5.82806e-58	5.45685e-56
ENSBTAG00000014614	3.28708	11.1966	256.792	8.58681e-58	7.989e-56
ENSBTAG00000003845	3.3018	6.84915	256.673	9.1158e-58	8.42781e-56
ENSBTAG00000013406	3.36284	6.23838	256.513	9.87704e-58	9.07453e-56
ENSBTAG00000046838	5.08406	2.79963	255.261	1.85135e-57	1.69036e-55
ENSBTAG00000011424	3.25589	9.93051	254.599	2.582e-57	2.34292e-55
ENSBTAG00000006136	5.96495	2.50726	253.466	4.55766e-57	4.11028e-55
ENSBTAG00000008573	3.21	10.7078	249.067	4.1478e-56	3.71785e-54
ENSBTAG00000009405	4.1857	3.45947	248.444	5.67032e-56	5.05174e-54
ENSBTAG00000008394	5.71884	3.0254	247.451	9.33412e-56	8.26576e-54
ENSBTAG00000045822	3.26103	6.84041	247.402	9.56874e-56	8.42278e-54
ENSBTAG00000015462	-4.68874	3.39631	246.911	1.22425e-55	1.07122e-53
ENSBTAG00000020704	3.39073	5.33695	246.37	1.60653e-55	1.3974e-53
ENSBTAG00000011246	5.28597	2.25888	241.044	2.328e-54	2.01304e-52
ENSBTAG00000005244	3.25255	6.01447	238.443	8.59614e-54	7.38967e-52
ENSBTAG00000045551	5.16465	2.67608	238.205	9.68624e-54	8.27836e-52
ENSBTAG00000017509	5.98103	2.45307	237.98	1.08451e-53	9.21516e-52
ENSBTAG00000008366	4.77837	2.55486	237.259	1.55766e-53	1.31595e-51
ENSBTAG00000013525	4.32494	3.19619	237.177	1.62264e-53	1.36302e-51
ENSBTAG00000009863	3.10001	9.05163	237.026	1.75091e-53	1.46241e-51
ENSBTAG00000015366	3.2565	7.46758	236.657	2.10737e-53	1.75019e-51
ENSBTAG00000000919	3.27866	5.32133	235.212	4.35349e-53	3.5947e-51
ENSBTAG00000011600	3.20056	6.43375	235.201	4.37722e-53	3.5947e-51
ENSBTAG00000030974	3.6639	4.18547	234.829	5.27449e-53	4.3075e-51
ENSBTAG00000038849	4.59075	3.04174	234.758	5.46662e-53	4.43974e-51
ENSBTAG00000014547	4.07018	3.87722	232.713	1.52641e-52	1.23287e-50
ENSBTAG00000010555	3.51594	4.28825	232.517	1.68407e-52	1.35278e-50
ENSBTAG00000006609	3.11406	7.2165	232.161	2.01385e-52	1.60889e-50
ENSBTAG00000010940	5.17907	2.31862	231.197	3.26744e-52	2.59629e-50
ENSBTAG00000024918	3.11907	7.18174	230.789	4.01056e-52	3.16963e-50
ENSBTAG00000011730	3.23061	5.90632	230.477	4.69221e-52	3.68853e-50
ENSBTAG00000012653	5.43123	2.49044	230.313	5.09435e-52	3.98335e-50
ENSBTAG00000020676	-3.722	5.25132	230.158	5.50728e-52	4.28344e-50
ENSBTAG00000015127	3.08464	7.63106	230.05	5.81358e-52	4.49787e-50
ENSBTAG00000007402	3.25021	5.07495	228.942	1.01395e-51	7.80372e-50
ENSBTAG00000003851	3.02744	9.00767	227.899	1.71229e-51	1.31097e-49
ENSBTAG00000000828	4.72387	2.51536	227.094	2.56528e-51	1.95386e-49
ENSBTAG00000016874	3.06808	8.74306	226.653	3.2014e-51	2.4258e-49
ENSBTAG00000022890	3.42677	7.56327	225.189	6.67648e-51	5.03304e-49
ENSBTAG00000019060	3.94115	3.16068	224.104	1.15156e-50	8.6367e-49
ENSBTAG00000011548	5.29459	2.47752	222.959	2.04655e-50	1.52712e-48
ENSBTAG00000022886	3.20355	5.48825	221.756	3.74342e-50	2.77921e-48
ENSBTAG00000021252	3.23921	4.78228	221.398	4.48134e-50	3.31034e-48
ENSBTAG00000004822	4.06538	4.42191	220.739	6.23932e-50	4.5859e-48
ENSBTAG00000014143	3.32491	5.04783	220.03	8.90829e-50	6.51502e-48
ENSBTAG00000016805	3.24909	4.8043	219.571	1.12163e-49	8.16239e-48
ENSBTAG00000023659	3.18374	6.4254	219.463	1.18461e-49	8.57824e-48
ENSBTAG00000047238	-3.17805	6.25478	219.218	1.33988e-49	9.65499e-48
ENSBTAG00000047944	-4.33466	3.21818	218.539	1.88373e-49	1.35077e-47
ENSBTAG00000012228	3.1355	6.25826	218.526	1.8963e-49	1.35319e-47
ENSBTAG00000047174	3.51164	4.24309	218.239	2.19013e-49	1.55531e-47
ENSBTAG00000014751	8.73334	1.34949	216.85	4.4012e-49	3.11046e-47
ENSBTAG00000005974	3.66468	3.6232	216.368	5.60474e-49	3.94209e-47
ENSBTAG00000007602	3.17756	5.61132	216.308	5.77864e-49	4.04505e-47
ENSBTAG00000005534	3.28001	5.63379	215.654	8.02489e-49	5.5908e-47
ENSBTAG00000036061	5.53625	1.88704	215.543	8.48316e-49	5.88219e-47
ENSBTAG00000000601	4.12304	3.08686	214.219	1.64993e-48	1.13868e-46
ENSBTAG00000012046	2.96757	9.40161	213.849	1.98659e-48	1.36462e-46
ENSBTAG00000006999	3.29176	5.99084	213.654	2.19077e-48	1.49788e-46
ENSBTAG00000021430	-3.27343	4.77191	212.843	3.29365e-48	2.24151e-46
ENSBTAG00000021576	2.95309	7.63451	212.426	4.05994e-48	2.75028e-46
ENSBTAG00000012004	3.0007	6.58253	212.278	4.37326e-48	2.94894e-46
ENSBTAG00000007678	3.49594	3.72987	212.203	4.54192e-48	3.04869e-46
ENSBTAG00000020283	3.26317	4.25332	212.165	4.62871e-48	3.09282e-46
ENSBTAG00000007424	3.79991	3.28005	212.062	4.87419e-48	3.24211e-46
ENSBTAG00000047155	4.24154	2.92219	211.891	5.31139e-48	3.517e-46
ENSBTAG00000015214	3.49615	5.08373	210.639	9.96616e-48	6.56962e-46
ENSBTAG00000017564	-3.10325	5.57355	210.52	1.05808e-47	6.94364e-46
ENSBTAG00000023270	3.51723	4.35662	209.723	1.57839e-47	1.03121e-45
ENSBTAG00000012931	2.9712	7.15458	209.473	1.78954e-47	1.164e-45
ENSBTAG00000004013	3.03633	5.83535	209.375	1.88047e-47	1.21775e-45
ENSBTAG00000018071	3.56093	4.10255	207.664	4.44088e-47	2.8632e-45
ENSBTAG00000002898	5.01602	2.26785	207.112	5.86081e-47	3.76218e-45
ENSBTAG00000008868	3.69193	3.61931	206.758	7.00226e-47	4.47536e-45
ENSBTAG00000010977	3.91015	3.31877	206.32	8.72294e-47	5.55096e-45
ENSBTAG00000023002	3.58956	3.26029	204.769	1.90147e-46	1.20481e-44
ENSBTAG00000002030	4.45449	2.63372	203.739	3.1903e-46	2.01276e-44
ENSBTAG00000000585	5.60032	1.80783	201.912	7.99156e-46	5.02034e-44
ENSBTAG00000009599	6.24813	2.48932	201.419	1.02392e-45	6.40496e-44
ENSBTAG00000007196	2.84648	10.0611	200.954	1.29334e-45	8.056e-44
ENSBTAG00000005998	2.94125	6.08004	200.898	1.33021e-45	8.2507e-44
ENSBTAG00000005230	3.89719	2.71693	200.471	1.64875e-45	1.01834e-43
ENSBTAG00000009214	2.85919	6.67758	200.394	1.71352e-45	1.05392e-43
ENSBTAG00000011437	2.8386	7.55879	200.322	1.77647e-45	1.08809e-43
ENSBTAG00000004275	2.8432	7.12291	199.644	2.49696e-45	1.52304e-43
ENSBTAG00000003894	2.89281	6.89746	198.809	3.79875e-45	2.30751e-43
ENSBTAG00000017040	-3.24919	4.07952	198.594	4.23292e-45	2.56066e-43
ENSBTAG00000025136	3.20061	3.97259	198.436	4.58195e-45	2.76044e-43
ENSBTAG00000015986	2.81545	9.25439	198.288	4.93677e-45	2.96206e-43
ENSBTAG00000038286	3.79847	2.95604	197.128	8.84417e-45	5.28493e-43
ENSBTAG00000010719	2.88105	6.97624	196.919	9.82118e-45	5.84499e-43
ENSBTAG00000007948	4.4811	2.74781	196.298	1.34184e-44	7.95367e-43
ENSBTAG00000019892	3.06941	4.9185	195.72	1.79461e-44	1.05947e-42
ENSBTAG00000017390	3.26803	4.43362	195.177	2.35693e-44	1.38588e-42
ENSBTAG00000021120	5.7129	1.67734	194.416	3.45592e-44	2.02399e-42
ENSBTAG00000015434	2.78157	8.96906	194.274	3.71103e-44	2.16477e-42
ENSBTAG00000017672	3.77154	3.26093	193.743	4.84594e-44	2.81562e-42
ENSBTAG00000006823	3.05189	6.15354	193.546	5.35115e-44	3.09693e-42
ENSBTAG00000017060	-2.94661	6.92373	193.163	6.48433e-44	3.73802e-42
ENSBTAG00000033166	-3.48489	3.37602	192.899	7.40635e-44	4.25287e-42
ENSBTAG00000011275	4.36441	2.25532	192.501	9.04394e-44	5.173e-42
ENSBTAG00000006934	6.04979	2.57786	191.831	1.26654e-43	7.21633e-42
ENSBTAG00000015902	3.80633	3.02589	191.446	1.53714e-43	8.72433e-42
ENSBTAG00000002362	2.7602	9.20143	191.052	1.87334e-43	1.05916e-41
ENSBTAG00000047752	3.07517	4.4505	189.71	3.6786e-43	2.07186e-41
ENSBTAG00000015844	2.78947	8.87702	189.261	4.60912e-43	2.58603e-41
ENSBTAG00000018965	3.09096	4.3973	189.222	4.70147e-43	2.62782e-41
ENSBTAG00000047121	-4.46241	4.376	188.805	5.79574e-43	3.22717e-41
ENSBTAG00000017044	7.51332	2.00616	188.617	6.37111e-43	3.53416e-41
ENSBTAG00000011734	3.26503	5.43739	188.421	7.0316e-43	3.88588e-41
ENSBTAG00000007103	-3.11194	4.45966	186.87	1.53279e-42	8.43897e-41
ENSBTAG00000048049	-3.3947	4.37368	186.763	1.61763e-42	8.87284e-41
ENSBTAG00000013929	2.95008	4.80576	186.699	1.67057e-42	9.12914e-41
ENSBTAG00000009186	6.35773	1.39103	184.899	4.12831e-42	2.24764e-40
ENSBTAG00000019822	2.79767	6.06442	184.697	4.57078e-42	2.47936e-40
ENSBTAG00000011500	5.16276	2.23916	184.617	4.75871e-42	2.5718e-40
ENSBTAG00000008330	2.71521	7.08773	184.544	4.93658e-42	2.65816e-40
ENSBTAG00000031231	2.75458	6.97956	184.171	5.95403e-42	3.19431e-40
ENSBTAG00000004221	4.24326	2.1528	183.643	7.76509e-42	4.1508e-40
ENSBTAG00000012969	2.88403	4.8435	182.549	1.34555e-41	7.16654e-40
ENSBTAG00000017249	3.25825	3.67354	181.891	1.87296e-41	9.93954e-40
ENSBTAG00000023472	2.85309	5.12746	181.63	2.13535e-41	1.12912e-39
ENSBTAG00000016165	-4.91943	2.02233	180.48	3.80758e-41	2.00615e-39
ENSBTAG00000011358	2.7002	7.25441	180.177	4.43311e-41	2.32738e-39
ENSBTAG00000021827	-4.29291	2.09483	179.568	6.02354e-41	3.15111e-39
ENSBTAG00000013300	2.95314	4.66561	179.283	6.94962e-41	3.62267e-39
ENSBTAG00000017183	2.69284	7.2922	178.059	1.28626e-40	6.68127e-39
ENSBTAG00000019070	2.69107	8.92515	177.514	1.69111e-40	8.75328e-39
ENSBTAG00000031160	-4.29566	3.90197	177.389	1.8009e-40	9.28883e-39
ENSBTAG00000000706	2.62912	9.5179	177.273	1.90892e-40	9.81157e-39
ENSBTAG00000022715	-3.01414	4.9529	177.199	1.98176e-40	1.01505e-38
ENSBTAG00000006125	2.72404	5.72491	176.335	3.05926e-40	1.56149e-38
ENSBTAG00000010987	2.63663	7.99023	176.297	3.11904e-40	1.5865e-38
ENSBTAG00000044123	-7.37309	1.3821	176.113	3.42048e-40	1.73383e-38
ENSBTAG00000018358	3.38784	3.21358	175.037	5.8757e-40	2.96814e-38
ENSBTAG00000007662	2.60684	10.4166	174.661	7.10003e-40	3.57433e-38
ENSBTAG00000000987	-4.81015	2.03291	174.415	8.03502e-40	4.03122e-38
ENSBTAG00000015520	-2.84491	5.29254	174.008	9.85721e-40	4.9286e-38
ENSBTAG00000006563	5.31524	1.69463	173.826	1.08021e-39	5.38276e-38
ENSBTAG00000015416	3.70195	2.59581	173.192	1.48602e-39	7.37988e-38
ENSBTAG00000011990	-3.49355	3.09676	173.111	1.54799e-39	7.66177e-38
ENSBTAG00000019293	2.90869	4.3893	172.933	1.69316e-39	8.35215e-38
ENSBTAG00000010652	3.11879	3.49259	172.393	2.22083e-39	1.09185e-37
ENSBTAG00000003165	2.71062	7.85684	172.351	2.26888e-39	1.11175e-37
ENSBTAG00000038496	-2.62332	7.47958	172.202	2.44486e-39	1.194e-37
ENSBTAG00000019669	-2.5929	8.69047	170.653	5.32686e-39	2.59288e-37
ENSBTAG00000014831	2.62246	7.29931	170.046	7.22918e-39	3.50723e-37
ENSBTAG00000005260	-2.81175	9.4993	169.944	7.61118e-39	3.68041e-37
ENSBTAG00000038067	3.53388	3.9465	169.863	7.92504e-39	3.81961e-37
ENSBTAG00000000436	2.67639	6.41846	169.443	9.79177e-39	4.70389e-37
ENSBTAG00000030845	-2.61954	7.58211	168.759	1.38114e-38	6.61327e-37
ENSBTAG00000038461	-2.70064	6.98796	168.267	1.76874e-38	8.44169e-37
ENSBTAG00000027051	-2.75911	5.29613	168.086	1.93777e-38	9.21852e-37
ENSBTAG00000005606	3.82306	2.13759	167.668	2.39039e-38	1.13351e-36
ENSBTAG00000008550	-3.2797	3.02614	167.325	2.84124e-38	1.34297e-36
ENSBTAG00000038124	-2.92375	3.96186	166.863	3.58416e-38	1.68869e-36
ENSBTAG00000019137	3.1844	3.99793	166.753	3.78846e-38	1.77925e-36
ENSBTAG00000008553	7.00463	1.63062	166.703	3.88487e-38	1.81872e-36
ENSBTAG00000014898	-2.92764	5.38402	166.321	4.70688e-38	2.19655e-36
ENSBTAG00000010493	2.67688	5.34848	166.275	4.81717e-38	2.2409e-36
ENSBTAG00000019741	-2.66498	5.57258	165.941	5.6974e-38	2.64201e-36
ENSBTAG00000027074	3.36005	3.47226	165.721	6.36479e-38	2.94221e-36
ENSBTAG00000008920	4.65276	1.74888	165.43	7.36849e-38	3.39551e-36
ENSBTAG00000005419	-2.60608	6.50827	165.367	7.60721e-38	3.49456e-36
ENSBTAG00000007307	4.06948	2.81017	165.343	7.69777e-38	3.52515e-36
ENSBTAG00000002885	-2.64893	6.98798	165.314	7.81258e-38	3.56661e-36
ENSBTAG00000018214	5.80396	1.14308	164.748	1.0382e-37	4.72495e-36
ENSBTAG00000011731	5.40099	1.38292	164.728	1.04876e-37	4.75827e-36
ENSBTAG00000011283	4.74217	1.61906	164.556	1.14362e-37	5.17269e-36
ENSBTAG00000004094	2.52387	10.5802	164.379	1.25019e-37	5.63734e-36
ENSBTAG00000006991	-6.46343	1.19718	164.085	1.44947e-37	6.51595e-36
ENSBTAG00000040151	2.64104	5.13375	163.199	2.26361e-37	1.01448e-35
ENSBTAG00000017405	-4.67882	1.88507	162.754	2.83103e-37	1.26493e-35
ENSBTAG00000011316	2.6452	5.22451	162.672	2.94995e-37	1.31407e-35
ENSBTAG00000003794	2.91605	3.73834	162.29	3.57482e-37	1.58761e-35
ENSBTAG00000005327	3.53055	2.62397	161.628	4.98827e-37	2.20866e-35
ENSBTAG00000009749	2.79536	4.15999	161.58	5.10991e-37	2.25573e-35
ENSBTAG00000020839	-2.70757	4.8099	160.968	6.95127e-37	3.05939e-35
ENSBTAG00000004078	2.98382	3.51804	160.621	8.28062e-37	3.63358e-35
ENSBTAG00000023970	4.05344	1.94933	160.371	9.38697e-37	4.1068e-35
ENSBTAG00000019225	2.53468	7.0199	159.409	1.52328e-36	6.64459e-35
ENSBTAG00000021673	3.0339	3.79635	159.376	1.54896e-36	6.73659e-35
ENSBTAG00000014540	3.86817	2.12522	158.991	1.87936e-36	8.14944e-35
ENSBTAG00000000494	2.92162	3.62306	157.979	3.12828e-36	1.35252e-34
ENSBTAG00000005947	2.58786	7.13576	157.397	4.19076e-36	1.80657e-34
ENSBTAG00000003220	2.48978	7.35971	157.133	4.78771e-36	2.05787e-34
ENSBTAG00000018487	3.6414	2.25631	156.91	5.35679e-36	2.29577e-34
ENSBTAG00000023028	-2.68605	5.6299	156.695	5.9682e-36	2.55037e-34
ENSBTAG00000021013	2.93565	3.9283	156.565	6.36943e-36	2.71393e-34
ENSBTAG00000013498	3.10985	2.9749	156.408	6.8957e-36	2.92967e-34
ENSBTAG00000014911	-2.48757	9.93572	155.365	1.16551e-35	4.93718e-34
ENSBTAG00000003100	2.46551	8.52104	155.359	1.1688e-35	4.93718e-34
ENSBTAG00000046333	6.17254	1.21966	155.201	1.26543e-35	5.33003e-34
ENSBTAG00000018909	2.6516	4.59373	154.786	1.55945e-35	6.54968e-34
ENSBTAG00000015769	-2.62339	5.57093	154.655	1.66546e-35	6.97501e-34
ENSBTAG00000018570	-4.85314	1.49407	154.46	1.83703e-35	7.67171e-34
ENSBTAG00000009426	2.54965	5.4527	154.282	2.00977e-35	8.36931e-34
ENSBTAG00000019125	-3.03846	3.58124	154.211	2.08274e-35	8.64865e-34
ENSBTAG00000005048	6.32735	1.44947	153.914	2.41831e-35	1.00138e-33
ENSBTAG00000044001	2.61773	5.16266	153.742	2.63741e-35	1.08904e-33
ENSBTAG00000021639	3.11319	2.94496	153.582	2.85812e-35	1.17687e-33
ENSBTAG00000020355	2.43019	8.98371	153.504	2.97241e-35	1.22051e-33
ENSBTAG00000014391	-7.17792	1.24178	153.332	3.24084e-35	1.32703e-33
ENSBTAG00000004037	2.42258	9.83154	153.002	3.82592e-35	1.56225e-33
ENSBTAG00000019033	-2.84216	3.90049	152.865	4.09894e-35	1.6691e-33
ENSBTAG00000001815	-3.94697	2.20917	152.688	4.48118e-35	1.81971e-33
ENSBTAG00000009511	4.58143	1.41054	152.597	4.69262e-35	1.90032e-33
ENSBTAG00000010954	4.37108	1.47731	151.011	1.04207e-34	4.20836e-33
ENSBTAG00000004941	-3.00783	3.11635	149.573	2.14944e-34	8.65664e-33
ENSBTAG00000015711	2.51218	6.77361	149.232	2.55206e-34	1.02501e-32
ENSBTAG00000015330	-3.55926	2.47401	149.189	2.60756e-34	1.04444e-32
ENSBTAG00000033386	4.02597	1.78752	148.992	2.8795e-34	1.15024e-32
ENSBTAG00000008353	2.3929	8.17434	148.893	3.02587e-34	1.20543e-32
ENSBTAG00000000377	2.54102	4.85744	148.875	3.05324e-34	1.21305e-32
ENSBTAG00000008605	-2.76181	3.98141	148.592	3.52141e-34	1.39528e-32
ENSBTAG00000019455	-2.8648	3.47472	148.511	3.66763e-34	1.44931e-32
ENSBTAG00000007204	2.88533	3.17384	148.415	3.8502e-34	1.51737e-32
ENSBTAG00000019079	-2.68468	4.18877	148.127	4.44979e-34	1.74898e-32
ENSBTAG00000019076	-2.65921	4.31231	147.976	4.80217e-34	1.88245e-32
ENSBTAG00000007596	2.40545	7.85105	147.851	5.11217e-34	1.99864e-32
ENSBTAG00000013070	-3.66245	2.39683	147.655	5.64328e-34	2.20043e-32
ENSBTAG00000003134	8.06141	0.815379	147.076	7.5531e-34	2.93732e-32
ENSBTAG00000009051	-2.50122	7.03602	146.912	8.20247e-34	3.18143e-32
ENSBTAG00000021467	2.4195	7.08826	146.739	8.94928e-34	3.46196e-32
ENSBTAG00000038048	-2.4204	7.09295	146.673	9.25075e-34	3.56919e-32
ENSBTAG00000010564	-2.40656	9.38889	146.654	9.33976e-34	3.5941e-32
ENSBTAG00000026326	-2.551	5.26261	146.447	1.03669e-33	3.97895e-32
ENSBTAG00000007718	2.44057	5.94294	146.404	1.05925e-33	4.05496e-32
ENSBTAG00000019049	2.87242	4.4879	145.977	1.31349e-33	5.00406e-32
ENSBTAG00000021454	4.19986	1.58838	145.976	1.31399e-33	5.00406e-32
ENSBTAG00000038428	2.52997	4.61913	145.4	1.75608e-33	6.67038e-32
ENSBTAG00000007553	2.78546	3.45122	144.589	2.64195e-33	1.00094e-31
ENSBTAG00000009844	2.39232	9.2675	144.548	2.69604e-33	1.01881e-31
ENSBTAG00000001235	-2.61027	4.44092	143.382	4.8491e-33	1.82774e-31
ENSBTAG00000016486	2.58633	4.66204	143.055	5.71734e-33	2.14948e-31
ENSBTAG00000032059	-2.81821	3.92254	142.848	6.34568e-33	2.37963e-31
ENSBTAG00000014517	-2.51929	5.37381	142.23	8.66135e-33	3.23974e-31
ENSBTAG00000012674	2.43567	5.28936	142.202	8.78527e-33	3.27775e-31
ENSBTAG00000001219	-2.83277	4.54738	142.145	9.03975e-33	3.36416e-31
ENSBTAG00000003183	2.4308	5.23832	142.022	9.61747e-33	3.57012e-31
ENSBTAG00000003636	-2.44647	8.59669	141.833	1.05797e-32	3.91741e-31
ENSBTAG00000002006	2.36435	10.5785	141.735	1.11107e-32	4.1037e-31
ENSBTAG00000017223	2.5005	4.71805	141.716	1.12179e-32	4.1329e-31
ENSBTAG00000020099	5.10068	1.12645	141.588	1.19678e-32	4.39818e-31
ENSBTAG00000031397	-2.95129	2.92657	141.555	1.21656e-32	4.4597e-31
ENSBTAG00000004617	4.70778	2.11802	141.454	1.28006e-32	4.6808e-31
ENSBTAG00000008409	2.31526	8.77706	140.748	1.82674e-32	6.66328e-31
ENSBTAG00000016354	2.3687	7.76165	140.532	2.03632e-32	7.40937e-31
ENSBTAG00000004305	2.34403	6.921	140.201	2.406e-32	8.73289e-31
ENSBTAG00000019289	2.77559	3.45661	140.037	2.61334e-32	9.4621e-31
ENSBTAG00000006608	2.55395	4.32404	139.842	2.88209e-32	1.04095e-30
ENSBTAG00000015396	3.20518	2.3416	139.035	4.32844e-32	1.55951e-30
ENSBTAG00000015743	3.1318	2.51988	138.769	4.94725e-32	1.77811e-30
ENSBTAG00000019072	-2.97643	2.83796	137.983	7.35081e-32	2.63553e-30
ENSBTAG00000022058	3.90147	1.87093	137.895	7.682e-32	2.74758e-30
ENSBTAG00000020928	6.91397	0.579708	137.464	9.54819e-32	3.40676e-30
ENSBTAG00000013496	-2.4239	6.70943	137.388	9.91582e-32	3.52936e-30
ENSBTAG00000001058	3.19606	2.24465	137.383	9.94339e-32	3.53062e-30
ENSBTAG00000031020	-2.52072	4.98712	137.327	1.02263e-31	3.62233e-30
ENSBTAG00000039764	2.39593	5.131	137.065	1.16731e-31	4.12486e-30
ENSBTAG00000014960	2.45627	4.45396	137.045	1.17857e-31	4.15467e-30
ENSBTAG00000004322	2.36015	10.2226	136.98	1.21784e-31	4.28284e-30
ENSBTAG00000004826	-2.45478	4.93105	136.743	1.37228e-31	4.81445e-30
ENSBTAG00000043207	3.55161	1.84815	135.407	2.6901e-31	9.41536e-30
ENSBTAG00000002947	-2.55062	4.22487	135.261	2.8957e-31	1.01109e-29
ENSBTAG00000012815	-2.42641	4.94594	135.045	3.22835e-31	1.12457e-29
ENSBTAG00000005091	2.95594	2.78016	135.007	3.29016e-31	1.14339e-29
ENSBTAG00000005382	2.43382	4.6468	134.703	3.83517e-31	1.32965e-29
ENSBTAG00000016413	2.69352	3.4305	134.291	4.71892e-31	1.63219e-29
ENSBTAG00000000317	2.94426	3.26201	134.261	4.79124e-31	1.65326e-29
ENSBTAG00000019322	6.26488	0.706762	134.256	4.80232e-31	1.65326e-29
ENSBTAG00000018966	2.49521	4.87366	134.207	4.92359e-31	1.69104e-29
ENSBTAG00000021487	2.51231	4.06926	133.527	6.93183e-31	2.37524e-29
ENSBTAG00000005985	2.85261	3.06467	133.521	6.95406e-31	2.37732e-29
ENSBTAG00000002923	-2.57123	4.36788	132.936	9.33895e-31	3.18521e-29
ENSBTAG00000023144	-2.35674	6.29358	131.897	1.57599e-30	5.36273e-29
ENSBTAG00000027684	-2.34303	6.09354	131.789	1.66417e-30	5.64974e-29
ENSBTAG00000020084	2.37443	4.76593	131.344	2.08198e-30	7.05188e-29
ENSBTAG00000013173	4.00685	2.312	131.305	2.12333e-30	7.1754e-29
ENSBTAG00000003837	-3.91944	1.78448	131.156	2.28891e-30	7.71721e-29
ENSBTAG00000042447	2.99359	2.42312	130.863	2.65283e-30	8.9237e-29
ENSBTAG00000013294	2.40029	4.71315	130.802	2.73557e-30	9.18103e-29
ENSBTAG00000012771	-2.24965	7.77253	130.484	3.2105e-30	1.07504e-28
ENSBTAG00000007547	6.89614	0.616557	130.477	3.22262e-30	1.07665e-28
ENSBTAG00000012312	2.63194	3.66712	130.436	3.29028e-30	1.09676e-28
ENSBTAG00000011298	4.93733	0.902703	130.379	3.38617e-30	1.12617e-28
ENSBTAG00000011896	2.45465	4.30614	130.177	3.74838e-30	1.24382e-28
ENSBTAG00000014465	2.31654	9.22232	130.064	3.96765e-30	1.31361e-28
ENSBTAG00000022449	2.74021	3.85477	129.692	4.78479e-30	1.58059e-28
ENSBTAG00000002025	2.41832	4.47587	129.63	4.9381e-30	1.62758e-28
ENSBTAG00000033190	2.22474	7.73277	129.511	5.2413e-30	1.72365e-28
ENSBTAG00000032821	-3.31452	2.47823	129.493	5.28971e-30	1.73569e-28
ENSBTAG00000000569	2.26659	6.21158	129.121	6.38059e-30	2.08897e-28
ENSBTAG00000002215	2.25224	7.90602	128.962	6.9122e-30	2.25799e-28
ENSBTAG00000048246	-3.91884	1.78105	128.958	6.92836e-30	2.25825e-28
ENSBTAG00000002081	3.81614	1.50782	128.89	7.16667e-30	2.33075e-28
ENSBTAG00000012082	2.48823	3.88336	128.747	7.7053e-30	2.5004e-28
ENSBTAG00000001286	-3.70559	1.80704	128.407	9.14289e-30	2.96036e-28
ENSBTAG00000019953	-2.31282	6.75542	127.757	1.26841e-29	4.09793e-28
ENSBTAG00000014596	2.21808	7.17523	127.371	1.54062e-29	4.96646e-28
ENSBTAG00000004767	-2.35372	4.9613	127.201	1.67847e-29	5.39902e-28
ENSBTAG00000042217	2.93549	2.38463	127.148	1.72427e-29	5.53421e-28
ENSBTAG00000007079	-2.30102	7.29269	127.003	1.85523e-29	5.9416e-28
ENSBTAG00000006505	-2.58144	4.18292	126.826	2.02802e-29	6.48084e-28
ENSBTAG00000022007	-2.30154	6.20631	126.584	2.29144e-29	7.30676e-28
ENSBTAG00000000582	6.06674	0.626372	126.574	2.30262e-29	7.32652e-28
ENSBTAG00000008922	-2.31251	5.95909	126.295	2.64953e-29	8.41212e-28
ENSBTAG00000011741	2.81832	2.74186	125.411	4.13684e-29	1.31059e-27
ENSBTAG00000008017	-3.46235	1.91254	124.616	6.17552e-29	1.95226e-27
ENSBTAG00000011847	2.18197	7.33806	124.574	6.30716e-29	1.9896e-27
ENSBTAG00000010349	3.85043	1.61551	124.4	6.88646e-29	2.16769e-27
ENSBTAG00000021318	-2.60729	3.27265	124.177	7.70711e-29	2.42082e-27
ENSBTAG00000005108	-2.34593	6.68937	124.124	7.91352e-29	2.48036e-27
ENSBTAG00000012991	2.22363	7.83039	123.946	8.65676e-29	2.70754e-27
ENSBTAG00000000332	2.21052	5.9992	123.824	9.20395e-29	2.87257e-27
ENSBTAG00000009302	2.44235	3.75175	123.774	9.43949e-29	2.93984e-27
ENSBTAG00000005275	2.27273	5.53371	123.625	1.01768e-28	3.16276e-27
ENSBTAG00000004770	4.57329	0.985232	123.474	1.09797e-28	3.40509e-27
ENSBTAG00000042504	2.79133	2.6047	123.461	1.10555e-28	3.42139e-27
ENSBTAG00000034295	3.18471	1.91201	122.911	1.45841e-28	4.50393e-27
ENSBTAG00000019524	-3.16718	3.0316	122.676	1.64148e-28	5.05865e-27
ENSBTAG00000009353	-2.30714	5.2621	122.647	1.66598e-28	5.12343e-27
ENSBTAG00000000604	-2.28787	8.17828	122.613	1.69449e-28	5.2002e-27
ENSBTAG00000002266	-2.77392	2.77869	122.411	1.87662e-28	5.74714e-27
ENSBTAG00000045742	2.60261	3.3571	122.32	1.96458e-28	6.00402e-27
ENSBTAG00000045699	3.49418	2.01658	122.213	2.07321e-28	6.32285e-27
ENSBTAG00000031347	2.85498	2.47088	122.132	2.16022e-28	6.5746e-27
ENSBTAG00000042974	2.61433	3.01083	122.048	2.25366e-28	6.8448e-27
ENSBTAG00000021581	2.51448	3.37896	121.624	2.79039e-28	8.45747e-27
ENSBTAG00000005163	2.42759	4.65725	121.619	2.79655e-28	8.45869e-27
ENSBTAG00000003408	-3.02829	3.9678	120.974	3.87136e-28	1.16856e-26
ENSBTAG00000004231	-2.44752	5.32807	120.948	3.9228e-28	1.18166e-26
ENSBTAG00000009153	-2.21507	5.73582	120.923	3.97168e-28	1.19394e-26
ENSBTAG00000010303	2.14964	7.65627	120.761	4.31047e-28	1.29314e-26
ENSBTAG00000046158	-2.15972	8.00998	120.736	4.36531e-28	1.30693e-26
ENSBTAG00000005235	4.30844	1.74451	120.72	4.4004e-28	1.31475e-26
ENSBTAG00000011917	-2.17696	9.56428	120.713	4.41577e-28	1.31667e-26
ENSBTAG00000022514	-2.31567	5.56015	120.186	5.75941e-28	1.71383e-26
ENSBTAG00000019670	-2.5092	3.60915	120.117	5.96279e-28	1.77077e-26
ENSBTAG00000001066	-2.34094	4.64319	119.738	7.22047e-28	2.13994e-26
ENSBTAG00000001154	-2.18841	10.82	119.703	7.34877e-28	2.17358e-26
ENSBTAG00000012249	-2.97878	2.25013	118.865	1.12103e-27	3.30906e-26
ENSBTAG00000047700	-3.9495	1.78856	118.759	1.18288e-27	3.48465e-26
ENSBTAG00000006720	2.14103	7.39456	118.752	1.18659e-27	3.48859e-26
ENSBTAG00000038074	3.5092	2.8393	118.546	1.31689e-27	3.86393e-26
ENSBTAG00000016057	2.12606	9.05519	118.524	1.33116e-27	3.89049e-26
ENSBTAG00000001835	2.13719	8.05368	118.524	1.33123e-27	3.89049e-26
ENSBTAG00000006990	-2.47966	4.10006	118.322	1.47377e-27	4.29848e-26
ENSBTAG00000003498	-3.64328	1.64803	118.098	1.65033e-27	4.80392e-26
ENSBTAG00000045895	2.78741	3.52521	117.933	1.79319e-27	5.20947e-26
ENSBTAG00000003033	2.15792	6.56659	117.914	1.81102e-27	5.25088e-26
ENSBTAG00000026836	2.29899	6.82926	117.663	2.05513e-27	5.94692e-26
ENSBTAG00000040605	4.94961	0.737487	117.419	2.324e-27	6.70033e-26
ENSBTAG00000007068	2.16214	5.84817	117.418	2.3246e-27	6.70033e-26
ENSBTAG00000003341	-2.53209	3.5467	117.334	2.42633e-27	6.97987e-26
ENSBTAG00000007052	2.91673	2.17896	117.201	2.59441e-27	7.44879e-26
ENSBTAG00000045704	4.11641	1.84783	116.825	3.13505e-27	8.98349e-26
ENSBTAG00000033422	6.65532	0.322508	116.744	3.26658e-27	9.34217e-26
ENSBTAG00000013745	2.09091	8.83992	116.589	3.53184e-27	1.00812e-25
ENSBTAG00000019297	2.29034	4.45162	116.511	3.67359e-27	1.04654e-25
ENSBTAG00000002414	4.02783	1.96569	116.315	4.05594e-27	1.15324e-25
ENSBTAG00000006367	2.10067	8.59856	116.277	4.1339e-27	1.17313e-25
ENSBTAG00000014546	-2.47646	3.88077	116.041	4.65589e-27	1.31872e-25
ENSBTAG00000019554	2.63588	3.44401	115.997	4.76053e-27	1.34576e-25
ENSBTAG00000011245	-2.28627	4.79445	115.778	5.31569e-27	1.49982e-25
ENSBTAG00000001321	2.75399	3.33001	115.48	6.17847e-27	1.73991e-25
ENSBTAG00000016913	3.06352	1.92008	115.309	6.73519e-27	1.89306e-25
ENSBTAG00000039530	3.96976	1.40949	115.191	7.14788e-27	2.00523e-25
ENSBTAG00000012222	3.86945	2.28792	115.178	7.19511e-27	2.01463e-25
ENSBTAG00000010345	-2.18102	6.03147	115.174	7.20992e-27	2.01494e-25
ENSBTAG00000001570	7.4955	0.24602	115.12	7.40919e-27	2.0667e-25
ENSBTAG00000019585	2.15231	5.63572	115.007	7.84068e-27	2.18292e-25
ENSBTAG00000006221	4.73185	0.873149	114.76	8.88135e-27	2.46798e-25
ENSBTAG00000048155	-2.4543	3.80346	114.721	9.05663e-27	2.51193e-25
ENSBTAG00000021823	5.53819	0.487875	114.699	9.16022e-27	2.53588e-25
ENSBTAG00000015277	2.09021	8.68246	114.141	1.21364e-26	3.35347e-25
ENSBTAG00000000163	2.09064	7.73296	114.099	1.23993e-26	3.41969e-25
ENSBTAG00000023806	3.19356	1.98203	114.068	1.25897e-26	3.46572e-25
ENSBTAG00000014612	-2.25238	4.59641	113.99	1.30959e-26	3.59832e-25
ENSBTAG00000001803	2.34079	4.08487	113.936	1.34581e-26	3.69093e-25
ENSBTAG00000043468	3.44403	1.49968	113.888	1.37909e-26	3.77517e-25
ENSBTAG00000019686	-2.14619	5.99026	113.821	1.42589e-26	3.89601e-25
ENSBTAG00000012848	2.19629	4.8515	113.782	1.45434e-26	3.96639e-25
ENSBTAG00000001936	-2.12172	7.23462	113.757	1.47283e-26	4.00385e-25
ENSBTAG00000010660	2.19909	5.31443	113.756	1.47353e-26	4.00385e-25
ENSBTAG00000037768	-2.62278	4.05316	113.737	1.48773e-26	4.03498e-25
ENSBTAG00000017943	-2.63908	2.96958	113.718	1.50199e-26	4.06615e-25
ENSBTAG00000005141	2.28697	4.17456	113.598	1.5961e-26	4.31299e-25
ENSBTAG00000017946	-2.24863	4.71425	113.566	1.6216e-26	4.37385e-25
ENSBTAG00000024490	3.44715	1.3356	113.528	1.65369e-26	4.45226e-25
ENSBTAG00000013339	2.4967	3.19179	113.482	1.6923e-26	4.54787e-25
ENSBTAG00000023039	5.65836	0.683542	113.184	1.96629e-26	5.27455e-25
ENSBTAG00000010069	2.13979	10.2636	113.017	2.13942e-26	5.7285e-25
ENSBTAG00000018287	5.65598	1.12271	112.972	2.18867e-26	5.84971e-25
ENSBTAG00000015384	2.20118	4.64764	112.606	2.63182e-26	7.02137e-25
ENSBTAG00000020865	2.07218	6.63972	112.485	2.79813e-26	7.45153e-25
ENSBTAG00000006579	2.31861	4.08137	112.389	2.93652e-26	7.80595e-25
ENSBTAG00000007211	2.9652	2.18749	112.223	3.19259e-26	8.4713e-25
ENSBTAG00000006860	-2.65577	2.62199	112.134	3.33966e-26	8.84559e-25
ENSBTAG00000032548	2.40895	3.22467	112.086	3.42105e-26	9.04486e-25
ENSBTAG00000001028	3.89683	1.03288	112.067	3.45417e-26	9.11603e-25
ENSBTAG00000007534	-2.17552	4.89421	112.017	3.54252e-26	9.33244e-25
ENSBTAG00000021658	2.11665	5.52227	111.717	4.12154e-26	1.08384e-24
ENSBTAG00000045862	-2.29961	4.15789	111.292	5.1054e-26	1.34017e-24
ENSBTAG00000011818	-5.5144	1.43821	111.277	5.14425e-26	1.34796e-24
ENSBTAG00000048062	2.07666	7.27822	111.065	5.72593e-26	1.49771e-24
ENSBTAG00000033657	4.1327	1.54444	110.996	5.92879e-26	1.54802e-24
ENSBTAG00000031809	-2.3297	3.79689	110.878	6.29363e-26	1.64036e-24
ENSBTAG00000021745	6.56881	0.258549	110.872	6.3113e-26	1.64205e-24
ENSBTAG00000005404	2.41929	3.12428	110.868	6.32362e-26	1.64235e-24
ENSBTAG00000011190	2.03798	11.8186	110.791	6.57446e-26	1.70449e-24
ENSBTAG00000008134	-4.90617	0.92892	110.712	6.84173e-26	1.77066e-24
ENSBTAG00000001865	3.38283	1.619	110.7	6.88382e-26	1.77842e-24
ENSBTAG00000013880	-2.40203	3.49791	110.683	6.94245e-26	1.79042e-24
ENSBTAG00000018420	2.20616	4.38198	110.573	7.33923e-26	1.88943e-24
ENSBTAG00000011666	-2.07335	10.4419	110.533	7.49051e-26	1.92501e-24
ENSBTAG00000026779	-2.24236	6.27867	110.376	8.10809e-26	2.08009e-24
ENSBTAG00000002596	-2.50766	3.32758	110.323	8.32733e-26	2.13261e-24
ENSBTAG00000015980	-2.07095	10.9401	110.118	9.23443e-26	2.3608e-24
ENSBTAG00000011279	3.37665	1.69042	109.658	1.16438e-25	2.97159e-24
ENSBTAG00000005675	5.86297	0.350154	109.644	1.17297e-25	2.98833e-24
ENSBTAG00000014885	2.61302	3.08497	109.64	1.17515e-25	2.98871e-24
ENSBTAG00000006552	-2.88481	2.18904	109.55	1.22968e-25	3.12198e-24
ENSBTAG00000038093	2.31663	4.25379	109.356	1.35585e-25	3.43638e-24
ENSBTAG00000017661	2.15225	4.7324	109.243	1.43572e-25	3.63255e-24
ENSBTAG00000000983	3.08906	2.4531	108.955	1.65997e-25	4.19271e-24
ENSBTAG00000025856	2.2174	5.42417	108.852	1.74837e-25	4.4084e-24
ENSBTAG00000020433	-2.69653	2.51432	108.691	1.89704e-25	4.77509e-24
ENSBTAG00000003329	2.25195	3.79935	108.263	2.35323e-25	5.91325e-24
ENSBTAG00000046753	-2.29619	3.98798	108.235	2.38669e-25	5.98708e-24
ENSBTAG00000011193	-2.07126	6.28755	108.21	2.41739e-25	6.05376e-24
ENSBTAG00000019625	-2.10304	5.58767	108.202	2.42682e-25	6.06704e-24
ENSBTAG00000039366	-2.43898	3.73758	108.131	2.51586e-25	6.27896e-24
ENSBTAG00000006539	-4.15418	0.977153	108.011	2.67223e-25	6.65794e-24
ENSBTAG00000011538	2.9708	3.56849	107.775	3.01083e-25	7.48885e-24
ENSBTAG00000015815	-2.18263	4.61024	107.679	3.16021e-25	7.84714e-24
ENSBTAG00000008921	2.02708	8.01464	107.393	3.65117e-25	9.05096e-24
ENSBTAG00000014396	2.00289	8.8019	107.233	3.95744e-25	9.79366e-24
ENSBTAG00000044046	2.56604	2.62229	107.105	4.22221e-25	1.04313e-23
ENSBTAG00000007732	5.00794	0.738688	106.689	5.20792e-25	1.2845e-23
ENSBTAG00000017187	2.16088	4.62148	106.449	5.87853e-25	1.44748e-23
ENSBTAG00000000106	3.67776	1.04418	106.43	5.93508e-25	1.45896e-23
ENSBTAG00000020144	-2.21129	4.0218	106.321	6.27192e-25	1.53919e-23
ENSBTAG00000001503	6.43291	0.21605	106.296	6.35062e-25	1.5559e-23
ENSBTAG00000014199	-2.8799	2.12807	106.186	6.71211e-25	1.64173e-23
ENSBTAG00000003349	3.7135	1.90586	106.154	6.82312e-25	1.66611e-23
ENSBTAG00000017650	4.84926	1.01036	106.061	7.14846e-25	1.74266e-23
ENSBTAG00000046046	7.58676	0.0376999	106.028	7.27183e-25	1.7698e-23
ENSBTAG00000009076	-2.79983	2.33861	106.024	7.28405e-25	1.76984e-23
ENSBTAG00000013632	4.17006	1.33557	105.973	7.47316e-25	1.8128e-23
ENSBTAG00000038490	-2.40415	3.35344	105.952	7.55462e-25	1.82954e-23
ENSBTAG00000007661	-2.09675	5.39684	105.889	7.79662e-25	1.88504e-23
ENSBTAG00000016551	-2.19149	4.55388	105.75	8.36386e-25	2.01886e-23
ENSBTAG00000048157	2.03912	8.84986	105.646	8.81776e-25	2.12494e-23
ENSBTAG00000008942	2.69682	2.29787	105.436	9.80018e-25	2.35782e-23
ENSBTAG00000004690	-2.76737	2.47606	105.423	9.86404e-25	2.3693e-23
ENSBTAG00000010833	-2.18119	4.21824	105.397	9.99786e-25	2.39753e-23
ENSBTAG00000047786	3.82499	0.95546	105.129	1.14431e-24	2.73964e-23
ENSBTAG00000017808	2.22717	3.98121	105.056	1.18731e-24	2.83795e-23
ENSBTAG00000011171	2.19427	4.50816	104.999	1.22188e-24	2.91585e-23
ENSBTAG00000014291	2.25238	3.61394	104.981	1.23288e-24	2.93734e-23
ENSBTAG00000012307	2.08463	5.63999	104.952	1.25154e-24	2.97698e-23
ENSBTAG00000023198	7.60722	0.289186	104.62	1.47921e-24	3.51284e-23
ENSBTAG00000008099	-2.69621	2.33564	104.422	1.63513e-24	3.87683e-23
ENSBTAG00000017273	-2.32174	3.29734	104.306	1.73326e-24	4.10288e-23
ENSBTAG00000023891	2.8353	2.04838	104.209	1.82097e-24	4.30358e-23
ENSBTAG00000021132	4.46778	0.859242	104.173	1.85366e-24	4.3738e-23
ENSBTAG00000008004	-2.18272	4.59384	104.006	2.01728e-24	4.75224e-23
ENSBTAG00000014912	1.95627	9.45017	103.845	2.18758e-24	5.14519e-23
ENSBTAG00000015163	1.97976	8.31289	103.705	2.34855e-24	5.51496e-23
ENSBTAG00000008539	2.52234	2.57007	103.643	2.42248e-24	5.6795e-23
ENSBTAG00000011651	2.21449	4.42417	103.124	3.14836e-24	7.36957e-23
ENSBTAG00000019428	-2.11619	5.4836	103.069	3.23618e-24	7.56309e-23
ENSBTAG00000008636	2.03276	5.53211	103.054	3.26117e-24	7.6094e-23
ENSBTAG00000009748	6.43356	0.0623789	103.001	3.35033e-24	7.80505e-23
ENSBTAG00000017541	4.14083	0.781827	102.921	3.48751e-24	8.11178e-23
ENSBTAG00000015470	2.39544	2.89692	102.877	3.56685e-24	8.2832e-23
ENSBTAG00000046726	7.40603	0.0407929	102.861	3.59529e-24	8.33608e-23
ENSBTAG00000003820	1.97032	6.71658	102.72	3.85985e-24	8.9354e-23
ENSBTAG00000013203	7.52656	-0.0615868	102.611	4.07827e-24	9.42618e-23
ENSBTAG00000019227	-2.79921	2.23543	102.578	4.1472e-24	9.57047e-23
ENSBTAG00000019021	4.92972	0.355125	102.564	4.17643e-24	9.62282e-23
ENSBTAG00000017310	2.12502	4.31215	102.561	4.18338e-24	9.62375e-23
ENSBTAG00000013860	1.97025	7.51874	102.356	4.63949e-24	1.06563e-22
ENSBTAG00000014368	-2.98951	1.82765	102.33	4.69967e-24	1.07777e-22
ENSBTAG00000005923	2.50814	2.70858	102.327	4.70745e-24	1.07787e-22
ENSBTAG00000010731	2.16599	3.98256	102.314	4.73884e-24	1.08337e-22
ENSBTAG00000009124	2.22469	3.88553	102.05	5.41315e-24	1.23561e-22
ENSBTAG00000032709	6.5993	0.403317	102.023	5.48773e-24	1.25069e-22
ENSBTAG00000010155	-2.01945	6.27646	101.95	5.69275e-24	1.29541e-22
ENSBTAG00000018460	-2.11064	6.04818	101.888	5.87626e-24	1.3351e-22
ENSBTAG00000043268	2.50486	2.54983	101.879	5.90228e-24	1.33894e-22
ENSBTAG00000008332	-2.03815	5.17457	101.816	6.09128e-24	1.37785e-22
ENSBTAG00000010411	4.94782	0.344079	101.816	6.09253e-24	1.37785e-22
ENSBTAG00000004428	2.01577	5.6491	101.713	6.4176e-24	1.44914e-22
ENSBTAG00000007129	1.96637	7.4449	101.619	6.73037e-24	1.51743e-22
ENSBTAG00000039731	1.95269	7.26264	101.606	6.77338e-24	1.52479e-22
ENSBTAG00000013147	2.85614	1.85113	101.58	6.86394e-24	1.54281e-22
ENSBTAG00000016204	-3.10614	1.59361	101.417	7.45096e-24	1.6722e-22
ENSBTAG00000034586	2.08057	5.09523	101.302	7.89918e-24	1.77009e-22
ENSBTAG00000008897	-2.12163	4.50386	101.236	8.16466e-24	1.8268e-22
ENSBTAG00000033153	3.94616	1.31242	101.082	8.82369e-24	1.97125e-22
ENSBTAG00000006567	2.61494	2.27453	100.997	9.21028e-24	2.05449e-22
ENSBTAG00000000516	2.95012	2.08197	100.86	9.87283e-24	2.19895e-22
ENSBTAG00000016381	3.47442	1.08399	100.658	1.09324e-23	2.43125e-22
ENSBTAG00000039080	2.55849	2.41973	100.593	1.12989e-23	2.50898e-22
ENSBTAG00000002940	-2.31029	3.65642	100.532	1.16488e-23	2.58276e-22
ENSBTAG00000005286	2.36429	2.86985	100.369	1.26466e-23	2.79978e-22
ENSBTAG00000039928	-3.00912	1.75145	100.276	1.32604e-23	2.93124e-22
ENSBTAG00000002786	-2.81293	2.76501	100.137	1.42229e-23	3.13928e-22
ENSBTAG00000012314	1.96319	7.30168	100.076	1.4668e-23	3.23268e-22
ENSBTAG00000014470	-2.93876	1.7885	99.9077	1.59665e-23	3.51359e-22
ENSBTAG00000007275	-2.27415	3.65283	99.8273	1.66281e-23	3.6537e-22
ENSBTAG00000004216	2.13976	4.59882	99.7793	1.70359e-23	3.73772e-22
ENSBTAG00000001801	1.9337	7.55403	99.6786	1.79251e-23	3.92696e-22
ENSBTAG00000008592	-2.05832	5.03252	99.5103	1.95148e-23	4.26887e-22
ENSBTAG00000023179	1.93285	7.30874	99.3663	2.09862e-23	4.58392e-22
ENSBTAG00000039196	-2.18298	4.02917	99.2632	2.2108e-23	4.82177e-22
ENSBTAG00000003529	-4.72657	0.727226	99.2401	2.23673e-23	4.87111e-22
ENSBTAG00000004659	1.95604	5.90521	99.2226	2.25659e-23	4.90708e-22
ENSBTAG00000011994	1.92262	7.4512	99.2136	2.26684e-23	4.92209e-22
ENSBTAG00000001198	-2.96489	1.77826	99.0332	2.48309e-23	5.38369e-22
ENSBTAG00000026111	1.96403	5.92508	98.9626	2.57317e-23	5.57077e-22
ENSBTAG00000011196	-1.943	7.2791	98.8619	2.70734e-23	5.85264e-22
ENSBTAG00000008223	-2.33103	3.04053	98.8383	2.73983e-23	5.91417e-22
ENSBTAG00000033248	2.01269	5.12215	98.8103	2.7788e-23	5.98949e-22
ENSBTAG00000001573	1.96722	8.91504	98.4399	3.35044e-23	7.21104e-22
ENSBTAG00000038640	1.9774	5.22553	98.4258	3.37441e-23	7.25203e-22
ENSBTAG00000033803	2.59746	3.25009	98.3456	3.51376e-23	7.54049e-22
ENSBTAG00000021752	1.90409	7.99256	98.102	3.97384e-23	8.51538e-22
ENSBTAG00000006729	2.0309	6.66157	98.0448	4.09027e-23	8.75211e-22
ENSBTAG00000002974	-6.33502	0.380689	98.0245	4.13245e-23	8.8295e-22
ENSBTAG00000006377	-2.22813	4.01985	97.5959	5.13101e-23	1.09471e-21
ENSBTAG00000018531	-2.20817	4.48702	97.4594	5.49727e-23	1.17116e-21
ENSBTAG00000006360	-3.32312	1.38627	97.3903	5.69244e-23	1.21062e-21
ENSBTAG00000047621	-1.93532	7.77861	97.388	5.69899e-23	1.21062e-21
ENSBTAG00000046176	1.95783	6.47562	97.3596	5.78135e-23	1.22635e-21
ENSBTAG00000044059	3.42982	1.06139	97.265	6.06431e-23	1.28452e-21
ENSBTAG00000016704	-2.05531	4.87334	97.0267	6.83997e-23	1.44673e-21
ENSBTAG00000029828	-3.12793	1.48389	96.8042	7.65321e-23	1.61641e-21
ENSBTAG00000019250	-2.04629	4.63014	96.5019	8.91588e-23	1.88039e-21
ENSBTAG00000000044	7.43312	-0.182053	96.4713	9.0547e-23	1.90694e-21
ENSBTAG00000001938	2.06948	4.19374	96.4045	9.36527e-23	1.96952e-21
ENSBTAG00000011088	-2.13378	4.15465	96.2124	1.03196e-22	2.16712e-21
ENSBTAG00000003014	-2.07228	4.78793	96.0648	1.11183e-22	2.33151e-21
ENSBTAG00000011374	2.10596	3.88031	96.0522	1.11894e-22	2.34308e-21
ENSBTAG00000042180	2.34314	3.01492	96.0409	1.12536e-22	2.35316e-21
ENSBTAG00000014832	-2.32377	2.96393	96.0329	1.12991e-22	2.35919e-21
ENSBTAG00000013118	-2.01161	5.26767	96.0302	1.13145e-22	2.35919e-21
ENSBTAG00000017354	2.20042	3.32737	95.9224	1.19473e-22	2.48761e-21
ENSBTAG00000001417	-1.90322	8.94228	95.8296	1.2521e-22	2.60337e-21
ENSBTAG00000013705	1.98099	4.80044	95.7976	1.2725e-22	2.63866e-21
ENSBTAG00000002985	1.9416	5.75008	95.7974	1.27266e-22	2.63866e-21
ENSBTAG00000018050	1.96343	4.97119	95.7937	1.27502e-22	2.63983e-21
ENSBTAG00000017567	-1.91893	9.13815	95.7346	1.31365e-22	2.71599e-21
ENSBTAG00000004599	4.0432	0.568669	95.7251	1.31993e-22	2.72514e-21
ENSBTAG00000004126	2.08836	3.92292	95.5511	1.44126e-22	2.96819e-21
ENSBTAG00000002978	2.50031	2.59713	95.5505	1.44169e-22	2.96819e-21
ENSBTAG00000020203	-2.41314	2.71049	95.3667	1.58194e-22	3.25237e-21
ENSBTAG00000047902	3.29448	1.24584	95.1698	1.74736e-22	3.58746e-21
ENSBTAG00000043432	2.71394	1.90604	94.9454	1.95706e-22	4.01238e-21
ENSBTAG00000009493	1.92535	6.16783	94.8935	2.00906e-22	4.11325e-21
ENSBTAG00000006731	2.02132	4.73496	94.5339	2.40933e-22	4.9259e-21
ENSBTAG00000011182	1.88055	7.52843	94.4627	2.49749e-22	5.09903e-21
ENSBTAG00000010458	-2.40541	2.84621	94.2242	2.81732e-22	5.74405e-21
ENSBTAG00000003169	-2.32732	2.81334	94.0834	3.02508e-22	6.1591e-21
ENSBTAG00000031287	2.37272	2.59049	94.054	3.07031e-22	6.24255e-21
ENSBTAG00000003130	-2.00618	4.59232	93.9767	3.19254e-22	6.48209e-21
ENSBTAG00000038426	-3.27531	2.70716	93.7012	3.66931e-22	7.43985e-21
ENSBTAG00000005714	4.1551	1.32299	93.6335	3.7971e-22	7.68835e-21
ENSBTAG00000021766	2.00675	5.0972	93.5856	3.89009e-22	7.8658e-21
ENSBTAG00000014003	2.93962	1.79497	93.3979	4.27707e-22	8.63638e-21
ENSBTAG00000025257	2.60692	2.3705	93.3853	4.30447e-22	8.67979e-21
ENSBTAG00000008717	1.92248	6.25039	92.9256	5.42975e-22	1.09339e-20
ENSBTAG00000018270	2.1166	4.10449	92.8054	5.76969e-22	1.16025e-20
ENSBTAG00000010978	2.24674	3.16027	92.6484	6.24609e-22	1.25434e-20
ENSBTAG00000039718	3.09805	1.54009	92.3433	7.28728e-22	1.46143e-20
ENSBTAG00000011598	5.51437	0.667823	92.3324	7.32752e-22	1.4675e-20
ENSBTAG00000005106	3.67726	0.795462	92.2552	7.61882e-22	1.52376e-20
ENSBTAG00000014027	2.13156	3.43009	92.2474	7.64896e-22	1.52771e-20
ENSBTAG00000005477	-1.89413	8.63961	92.2197	7.75702e-22	1.54719e-20
ENSBTAG00000017719	1.97509	5.19284	92.1839	7.8983e-22	1.57324e-20
ENSBTAG00000018499	1.90787	5.73349	92.163	7.98241e-22	1.58784e-20
ENSBTAG00000000576	2.75123	1.80316	92.1091	8.20266e-22	1.62945e-20
ENSBTAG00000008420	6.22768	0.0124969	92.0786	8.32996e-22	1.6525e-20
ENSBTAG00000010943	-2.22434	3.30227	91.947	8.90286e-22	1.76377e-20
ENSBTAG00000014228	-2.0374	4.32132	91.9133	9.05579e-22	1.79166e-20
ENSBTAG00000033077	1.93585	6.88113	91.8279	9.45502e-22	1.86813e-20
ENSBTAG00000013167	-1.96706	4.70374	91.7218	9.97619e-22	1.96846e-20
ENSBTAG00000018402	1.85225	6.86101	91.7056	1.00581e-21	1.98196e-20
ENSBTAG00000008940	2.13554	3.92924	91.6954	1.01098e-21	1.98947e-20
ENSBTAG00000025964	1.90648	7.15514	91.6659	1.02618e-21	2.01669e-20
ENSBTAG00000017875	-1.94913	4.90786	91.2994	1.23496e-21	2.42375e-20
ENSBTAG00000006973	4.89651	0.371256	91.2369	1.27464e-21	2.49829e-20
ENSBTAG00000010606	1.98125	4.17765	91.1791	1.31241e-21	2.56553e-20
ENSBTAG00000016982	-2.66003	2.35718	91.179	1.31243e-21	2.56553e-20
ENSBTAG00000006233	4.50825	0.247356	91.1461	1.33444e-21	2.60508e-20
ENSBTAG00000009850	-2.81682	1.67665	91.0974	1.36773e-21	2.66653e-20
ENSBTAG00000020872	-1.93382	5.09261	90.9874	1.44593e-21	2.81525e-20
ENSBTAG00000005169	2.72562	1.66032	90.9799	1.45142e-21	2.82221e-20
ENSBTAG00000000900	1.92817	5.0745	90.9445	1.47762e-21	2.86935e-20
ENSBTAG00000002980	-1.94073	6.00521	90.557	1.79723e-21	3.48539e-20
ENSBTAG00000000053	1.88077	6.03074	90.4865	1.86248e-21	3.60717e-20
ENSBTAG00000004081	2.81828	1.73797	90.477	1.87143e-21	3.61975e-20
ENSBTAG00000046257	-2.36081	2.62179	90.3803	1.96515e-21	3.79602e-20
ENSBTAG00000013219	7.23244	-0.0219929	90.3391	2.00645e-21	3.87071e-20
ENSBTAG00000021302	1.92994	5.72818	90.2722	2.07554e-21	3.99874e-20
ENSBTAG00000026088	-3.15226	1.65623	90.1056	2.25779e-21	4.34418e-20
ENSBTAG00000018598	1.83298	8.66772	90.0385	2.33576e-21	4.48831e-20
ENSBTAG00000008699	1.83603	6.61928	90.0157	2.36278e-21	4.53431e-20
ENSBTAG00000046337	1.837	6.98142	89.9551	2.43622e-21	4.66916e-20
ENSBTAG00000040053	2.7426	1.7877	89.9512	2.44102e-21	4.67227e-20
ENSBTAG00000018577	2.00742	4.64132	89.9427	2.45154e-21	4.6863e-20
ENSBTAG00000044157	6.43664	0.153677	89.9011	2.50372e-21	4.77984e-20
ENSBTAG00000005012	1.83499	8.30584	89.6225	2.88233e-21	5.49548e-20
ENSBTAG00000000345	-1.92864	5.2706	89.6174	2.88969e-21	5.5024e-20
ENSBTAG00000044106	1.93819	4.5588	89.5583	2.97739e-21	5.66206e-20
ENSBTAG00000039803	3.1847	1.07504	89.5296	3.0208e-21	5.73717e-20
ENSBTAG00000006933	1.87317	7.36233	89.5026	3.0623e-21	5.80849e-20
ENSBTAG00000027081	1.87098	5.53493	89.4748	3.10576e-21	5.88333e-20
ENSBTAG00000019348	-2.39212	2.53367	89.2581	3.46525e-21	6.55057e-20
ENSBTAG00000021025	1.87389	5.31209	89.2571	3.4669e-21	6.55057e-20
ENSBTAG00000024449	-2.15044	3.48705	89.1375	3.68298e-21	6.94991e-20
ENSBTAG00000018125	3.34821	0.987044	89.1243	3.7076e-21	6.98739e-20
ENSBTAG00000020221	-2.14326	3.45761	89.0529	3.84401e-21	7.2352e-20
ENSBTAG00000007077	-1.96758	4.45902	88.9664	4.01567e-21	7.54864e-20
ENSBTAG00000018324	2.18987	3.02253	88.9337	4.08275e-21	7.66493e-20
ENSBTAG00000014599	-2.22209	3.11951	88.9261	4.0984e-21	7.68449e-20
ENSBTAG00000021916	2.70987	1.68012	88.8648	4.22742e-21	7.91631e-20
ENSBTAG00000020319	-1.97008	4.39332	88.8198	4.32457e-21	8.08793e-20
ENSBTAG00000019876	-6.25383	0.307064	88.8107	4.34466e-21	8.11518e-20
ENSBTAG00000014611	-1.85782	6.62616	88.7685	4.43834e-21	8.27965e-20
ENSBTAG00000010849	2.06707	3.90605	88.7439	4.49379e-21	8.37247e-20
ENSBTAG00000013861	1.92831	5.0233	88.6296	4.76103e-21	8.85913e-20
ENSBTAG00000005738	1.88704	5.88306	88.5991	4.83503e-21	8.98546e-20
ENSBTAG00000007131	3.25931	1.05992	88.5343	4.99601e-21	9.2729e-20
ENSBTAG00000011518	2.15347	3.00974	88.4727	5.15407e-21	9.5542e-20
ENSBTAG00000011934	-1.86309	7.21759	88.3699	5.42898e-21	1.00511e-19
ENSBTAG00000003506	2.28702	2.66461	88.3072	5.60399e-21	1.03621e-19
ENSBTAG00000040006	1.83189	6.39581	88.2721	5.70418e-21	1.05341e-19
ENSBTAG00000031544	1.86414	5.91542	88.2343	5.81441e-21	1.07242e-19
ENSBTAG00000037465	-2.01827	3.87818	87.9763	6.6245e-21	1.2203e-19
ENSBTAG00000008603	-2.55058	2.19471	87.9559	6.69307e-21	1.23139e-19
ENSBTAG00000016998	-3.43237	1.05637	87.89	6.9199e-21	1.27153e-19
ENSBTAG00000020665	-2.0512	3.87801	87.7401	7.46455e-21	1.3699e-19
ENSBTAG00000002092	1.84902	8.31414	87.7352	7.4829e-21	1.37155e-19
ENSBTAG00000021992	2.41541	2.32077	87.5515	8.21141e-21	1.50321e-19
ENSBTAG00000005431	1.81556	6.38608	87.4566	8.61513e-21	1.57515e-19
ENSBTAG00000015749	2.25464	2.92508	87.429	8.73596e-21	1.59526e-19
ENSBTAG00000002356	-2.06455	3.7602	87.3348	9.16209e-21	1.671e-19
ENSBTAG00000014615	-1.98023	4.65424	87.2914	9.36522e-21	1.70593e-19
ENSBTAG00000004905	-2.05198	6.25879	87.2552	9.53849e-21	1.73534e-19
ENSBTAG00000016514	1.85798	7.03621	87.2107	9.75562e-21	1.77144e-19
ENSBTAG00000008832	2.41716	2.67935	87.209	9.76363e-21	1.77144e-19
ENSBTAG00000020620	1.86348	5.2596	87.2071	9.77305e-21	1.77144e-19
ENSBTAG00000043964	2.15101	3.23989	87.1417	1.01019e-20	1.82879e-19
ENSBTAG00000016734	5.08098	0.0803557	87.1222	1.0202e-20	1.84464e-19
ENSBTAG00000015985	3.49911	0.813328	86.9865	1.09265e-20	1.9732e-19
ENSBTAG00000043378	2.34037	2.43783	86.9277	1.12563e-20	2.03027e-19
ENSBTAG00000016048	-1.93338	4.52359	86.8599	1.16486e-20	2.09846e-19
ENSBTAG00000009830	2.09056	5.41481	86.8114	1.19381e-20	2.14799e-19
ENSBTAG00000034954	-2.53787	2.81261	86.7374	1.23929e-20	2.22708e-19
ENSBTAG00000012638	-1.974	5.58209	86.7005	1.26264e-20	2.26627e-19
ENSBTAG00000006811	1.96181	4.46804	86.5317	1.37516e-20	2.46523e-19
ENSBTAG00000001618	1.8608	5.64662	86.466	1.42161e-20	2.54539e-19
ENSBTAG00000008008	-1.92625	4.58513	86.3661	1.49529e-20	2.67406e-19
ENSBTAG00000003842	1.78787	7.23271	86.2745	1.56618e-20	2.79742e-19
ENSBTAG00000007153	-1.82741	6.54825	86.2092	1.61875e-20	2.88781e-19
ENSBTAG00000005929	-1.89417	5.06609	86.1578	1.66134e-20	2.95866e-19
ENSBTAG00000002232	1.9391	4.3342	86.1565	1.66248e-20	2.95866e-19
ENSBTAG00000008483	1.77959	7.71517	86.1022	1.70873e-20	3.03728e-19
ENSBTAG00000020772	-1.96686	4.11666	86.0013	1.7982e-20	3.19246e-19
ENSBTAG00000016525	1.85129	6.93978	85.9846	1.81344e-20	3.21563e-19
ENSBTAG00000014749	7.42702	-0.466731	85.9778	1.81965e-20	3.22275e-19
ENSBTAG00000007428	2.16362	3.30968	85.9659	1.83069e-20	3.23841e-19
ENSBTAG00000006619	-2.12237	3.59866	85.7412	2.05093e-20	3.62364e-19
ENSBTAG00000026242	2.4444	2.32826	85.5443	2.26573e-20	3.99835e-19
ENSBTAG00000017482	1.85567	5.16349	85.4785	2.34235e-20	4.1286e-19
ENSBTAG00000009256	-2.10129	3.57828	85.4004	2.43668e-20	4.28973e-19
ENSBTAG00000042931	3.54017	0.693873	85.2241	2.66391e-20	4.68415e-19
ENSBTAG00000000510	1.81906	5.68865	85.1602	2.75145e-20	4.83229e-19
ENSBTAG00000019495	1.80548	6.01277	84.9387	3.07753e-20	5.39853e-19
ENSBTAG00000026344	6.12277	-0.219752	84.8918	3.1515e-20	5.5217e-19
ENSBTAG00000013054	3.2897	1.01101	84.8715	3.184e-20	5.56854e-19
ENSBTAG00000009533	2.93674	1.47232	84.8704	3.18581e-20	5.56854e-19
ENSBTAG00000011105	1.76815	9.50673	84.8148	3.27667e-20	5.72055e-19
ENSBTAG00000006466	-1.91377	4.85056	84.7998	3.30158e-20	5.7572e-19
ENSBTAG00000032782	4.27888	0.24928	84.75	3.38581e-20	5.89708e-19
ENSBTAG00000018189	-2.04907	4.92171	84.6237	3.60905e-20	6.27847e-19
ENSBTAG00000014177	2.3588	2.23318	84.6001	3.65252e-20	6.34657e-19
ENSBTAG00000009482	1.93595	7.45174	84.5739	3.70123e-20	6.42363e-19
ENSBTAG00000013183	4.01914	0.831673	84.552	3.74237e-20	6.48736e-19
ENSBTAG00000022893	-2.55348	2.56684	84.5463	3.7532e-20	6.49232e-19
ENSBTAG00000010152	1.82498	5.50119	84.5459	3.75406e-20	6.49232e-19
ENSBTAG00000012855	-1.78056	10.417	84.5371	3.77073e-20	6.51348e-19
ENSBTAG00000048118	4.99984	-0.025108	84.4957	3.85046e-20	6.6434e-19
ENSBTAG00000017165	1.78608	6.59972	84.4793	3.88263e-20	6.69105e-19
ENSBTAG00000016886	6.07505	-0.231729	84.4666	3.90768e-20	6.72633e-19
ENSBTAG00000044033	2.25602	3.10735	84.4179	4.00496e-20	6.88572e-19
ENSBTAG00000009891	-3.32864	1.17793	84.3343	4.17806e-20	7.17494e-19
ENSBTAG00000010682	-1.77588	7.1515	84.3271	4.19323e-20	7.19258e-19
ENSBTAG00000009381	-1.87702	5.03345	84.1668	4.54737e-20	7.79096e-19
ENSBTAG00000006434	1.85282	8.36305	83.9987	4.9509e-20	8.47244e-19
ENSBTAG00000014791	2.60419	1.6336	83.9912	4.96972e-20	8.49476e-19
ENSBTAG00000000873	-1.91687	4.31759	83.9729	5.01612e-20	8.5641e-19
ENSBTAG00000001009	-1.80454	5.8899	83.87	5.28398e-20	9.01097e-19
ENSBTAG00000015991	-2.10037	4.87449	83.6892	5.79008e-20	9.86258e-19
ENSBTAG00000006726	3.49652	0.620121	83.6494	5.90787e-20	1.00516e-18
ENSBTAG00000012441	1.87241	4.4381	83.5848	6.10413e-20	1.03735e-18
ENSBTAG00000001081	1.78355	6.94056	83.5163	6.31925e-20	1.07267e-18
ENSBTAG00000019977	4.03909	0.56637	83.4474	6.54355e-20	1.10946e-18
ENSBTAG00000020453	-2.72364	1.77688	83.2729	7.14732e-20	1.21043e-18
ENSBTAG00000000199	1.8674	5.57838	83.1517	7.59911e-20	1.28546e-18
ENSBTAG00000031797	1.80932	5.38322	83.1255	7.70055e-20	1.30113e-18
ENSBTAG00000013227	1.78533	5.90297	83.0984	7.80694e-20	1.31759e-18
ENSBTAG00000012119	2.95787	1.61269	82.57	1.01994e-19	1.7194e-18
ENSBTAG00000002853	1.92103	4.12937	82.5544	1.02801e-19	1.73007e-18
ENSBTAG00000001867	1.83473	5.88606	82.5532	1.02862e-19	1.73007e-18
ENSBTAG00000020837	3.00269	1.71511	82.53	1.04079e-19	1.74852e-18
ENSBTAG00000004950	-1.75137	8.06507	82.4983	1.05763e-19	1.77479e-18
ENSBTAG00000011780	-1.88799	5.89472	82.197	1.23174e-19	2.06461e-18
ENSBTAG00000002964	2.49652	1.98974	82.1789	1.24307e-19	2.08122e-18
ENSBTAG00000048184	-2.57441	1.89376	82.1752	1.24542e-19	2.08279e-18
ENSBTAG00000002084	-2.29597	3.11783	82.1406	1.26742e-19	2.11717e-18
ENSBTAG00000002029	-6.97016	-0.0528324	82.1102	1.28705e-19	2.14752e-18
ENSBTAG00000005623	6.06584	-0.282309	82.0988	1.29448e-19	2.15747e-18
ENSBTAG00000011238	-1.96596	3.97878	81.9934	1.36539e-19	2.27307e-18
ENSBTAG00000001660	1.79208	6.82243	81.988	1.36915e-19	2.27675e-18
ENSBTAG00000009137	-1.93865	4.12589	81.8613	1.45976e-19	2.42469e-18
ENSBTAG00000010517	-2.16686	3.6921	81.8365	1.47822e-19	2.45257e-18
ENSBTAG00000015106	-1.95319	5.11095	81.801	1.505e-19	2.49419e-18
ENSBTAG00000002080	1.7768	8.82735	81.6643	1.61277e-19	2.6698e-18
ENSBTAG00000005339	1.75556	7.05148	81.6347	1.63713e-19	2.70707e-18
ENSBTAG00000012507	-2.49386	1.98287	81.5491	1.70962e-19	2.82376e-18
ENSBTAG00000038321	-1.74516	9.61436	81.3969	1.8465e-19	3.04642e-18
ENSBTAG00000007840	1.75131	6.90429	81.3856	1.8571e-19	3.06047e-18
ENSBTAG00000013213	1.93549	3.65992	81.3753	1.86673e-19	3.0729e-18
ENSBTAG00000043202	2.47981	1.78589	81.13	2.11346e-19	3.47516e-18
ENSBTAG00000006256	-2.87238	1.42339	80.9844	2.27506e-19	3.73669e-18
ENSBTAG00000004257	1.91094	4.45388	80.9497	2.31533e-19	3.79859e-18
ENSBTAG00000004948	-1.85991	4.89042	80.8797	2.39888e-19	3.93127e-18
ENSBTAG00000014381	-2.79327	1.60907	80.8167	2.47658e-19	4.05409e-18
ENSBTAG00000006797	1.91887	3.77415	80.6611	2.6795e-19	4.38139e-18
ENSBTAG00000010928	1.91601	3.81437	80.632	2.71926e-19	4.44146e-18
ENSBTAG00000014262	1.76388	5.78749	80.614	2.74408e-19	4.47703e-18
ENSBTAG00000001146	1.7727	7.43701	80.3721	3.10147e-19	5.0545e-18
ENSBTAG00000009421	-2.0234	4.89368	80.2159	3.35658e-19	5.46419e-18
ENSBTAG00000020561	1.82378	4.63469	80.2071	3.37151e-19	5.48243e-18
ENSBTAG00000006745	-1.94252	5.05174	80.1659	3.44263e-19	5.5919e-18
ENSBTAG00000010206	1.71091	7.93507	80.1549	3.46175e-19	5.61674e-18
ENSBTAG00000009870	3.11432	0.855243	80.1205	3.52267e-19	5.70929e-18
ENSBTAG00000017466	3.17966	0.894554	80.1114	3.53885e-19	5.7292e-18
ENSBTAG00000010620	3.34803	0.859637	80.0777	3.59975e-19	5.82139e-18
ENSBTAG00000020843	3.30931	1.45744	80.0068	3.73119e-19	6.0273e-18
ENSBTAG00000017800	-4.3204	0.327072	79.8414	4.05697e-19	6.54637e-18
ENSBTAG00000010129	3.27954	1.0944	79.7929	4.15779e-19	6.7017e-18
ENSBTAG00000025622	-2.09146	2.96221	79.7683	4.21003e-19	6.77684e-18
ENSBTAG00000014375	1.90209	3.99853	79.7666	4.21363e-19	6.77684e-18
ENSBTAG00000021993	4.28228	0.787399	79.441	4.96854e-19	7.98224e-18
ENSBTAG00000009642	-2.12739	2.84379	79.4218	5.01695e-19	8.05122e-18
ENSBTAG00000020244	1.73152	6.18496	79.1705	5.69733e-19	9.13312e-18
ENSBTAG00000025165	1.9524	3.57891	79.0655	6.00842e-19	9.62132e-18
ENSBTAG00000012640	-2.51254	2.14663	78.9344	6.42083e-19	1.02705e-17
ENSBTAG00000008792	-1.72656	6.98911	78.8644	6.65218e-19	1.0629e-17
ENSBTAG00000011461	-1.80647	5.13351	78.7516	7.04305e-19	1.12413e-17
ENSBTAG00000006561	1.71523	6.5494	78.6255	7.50736e-19	1.19694e-17
ENSBTAG00000040193	-1.85199	4.34588	78.6122	7.55794e-19	1.20248e-17
ENSBTAG00000021397	-7.15314	-0.346822	78.6121	7.55847e-19	1.20248e-17
ENSBTAG00000011547	3.51589	0.631817	78.5666	7.73454e-19	1.22917e-17
ENSBTAG00000001468	1.82992	5.5427	78.5219	7.91151e-19	1.25593e-17
ENSBTAG00000000957	1.72147	5.99872	78.4987	8.00512e-19	1.26942e-17
ENSBTAG00000045767	-1.97148	3.43627	78.4843	8.06367e-19	1.27733e-17
ENSBTAG00000017508	2.01436	3.2929	78.4455	8.22375e-19	1.30128e-17
ENSBTAG00000018650	-2.18255	4.44771	78.2904	8.89519e-19	1.40601e-17
ENSBTAG00000003339	1.7902	5.20506	78.2258	9.19109e-19	1.45122e-17
ENSBTAG00000014313	-2.02344	3.07315	78.1951	9.33505e-19	1.47237e-17
ENSBTAG00000005803	1.89099	4.09925	78.1518	9.54172e-19	1.50336e-17
ENSBTAG00000018082	-1.81997	4.96821	77.8931	1.08768e-18	1.71188e-17
ENSBTAG00000023026	4.25479	0.48504	77.8746	1.09793e-18	1.72616e-17
ENSBTAG00000005288	1.94897	3.71535	77.8629	1.10449e-18	1.73461e-17
ENSBTAG00000021164	1.69159	7.69246	77.8331	1.12128e-18	1.7591e-17
ENSBTAG00000002041	-1.90404	3.63283	77.7593	1.16392e-18	1.82405e-17
ENSBTAG00000014548	1.75956	6.90923	77.7333	1.17936e-18	1.84628e-17
ENSBTAG00000010634	2.15877	2.43383	77.6245	1.24618e-18	1.94881e-17
ENSBTAG00000009139	1.81301	4.66275	77.532	1.30591e-18	2.04005e-17
ENSBTAG00000047609	-1.86166	4.39246	77.5155	1.31684e-18	2.05494e-17
ENSBTAG00000020527	-1.69642	10.0111	77.5083	1.32166e-18	2.06028e-17
ENSBTAG00000012349	2.19878	2.41661	77.4773	1.34259e-18	2.09069e-17
ENSBTAG00000047284	-2.58377	2.28763	77.4751	1.34405e-18	2.09074e-17
ENSBTAG00000009907	2.95832	1.03667	77.3771	1.41243e-18	2.19479e-17
ENSBTAG00000018170	5.98891	-0.300714	77.2027	1.5428e-18	2.39485e-17
ENSBTAG00000018823	-1.70418	8.09941	77.1807	1.56012e-18	2.41918e-17
ENSBTAG00000038366	-3.33237	1.72405	77.1336	1.59774e-18	2.4749e-17
ENSBTAG00000013791	-2.27494	2.35098	77.036	1.67869e-18	2.59756e-17
ENSBTAG00000014782	-1.67811	8.03227	77.0277	1.68575e-18	2.60573e-17
ENSBTAG00000030940	-2.1386	2.54772	76.996	1.71301e-18	2.64508e-17
ENSBTAG00000013586	-2.94321	1.1666	76.8955	1.80249e-18	2.78034e-17
ENSBTAG00000015419	-1.75052	6.00239	76.8175	1.87508e-18	2.88928e-17
ENSBTAG00000025233	2.86802	1.06838	76.807	1.88504e-18	2.90157e-17
ENSBTAG00000045889	5.96797	-0.401939	76.7759	1.91496e-18	2.94456e-17
ENSBTAG00000020428	1.68946	6.64855	76.6967	1.99337e-18	3.06192e-17
ENSBTAG00000016272	-5.924	-0.171286	76.6737	2.01672e-18	3.09455e-17
ENSBTAG00000001242	-2.34145	2.09504	76.6599	2.03088e-18	3.11303e-17
ENSBTAG00000042339	2.15175	2.46804	76.5284	2.17064e-18	3.3238e-17
ENSBTAG00000020035	1.69755	6.31304	76.5066	2.19483e-18	3.35734e-17
ENSBTAG00000020294	-1.77445	5.19736	76.4612	2.24577e-18	3.43169e-17
ENSBTAG00000047648	1.90759	4.26906	76.4548	2.2531e-18	3.43932e-17
ENSBTAG00000009178	-1.79929	4.51511	76.4482	2.2607e-18	3.44734e-17
ENSBTAG00000004093	1.86167	3.90733	76.3113	2.42291e-18	3.69086e-17
ENSBTAG00000011074	1.66688	9.47719	76.2318	2.52249e-18	3.83858e-17
ENSBTAG00000016357	-1.85164	4.33955	76.1299	2.65611e-18	4.03773e-17
ENSBTAG00000021328	7.14051	-0.569341	76.0997	2.69698e-18	4.09563e-17
ENSBTAG00000013462	1.89093	4.30322	76.0922	2.70727e-18	4.10701e-17
ENSBTAG00000021316	2.50606	1.97961	75.7098	3.28579e-18	4.97949e-17
ENSBTAG00000000124	2.15909	2.64743	75.6912	3.31686e-18	5.0214e-17
ENSBTAG00000024503	-1.72575	6.11734	75.6717	3.34978e-18	5.06603e-17
ENSBTAG00000024394	2.02036	3.23283	75.6524	3.38261e-18	5.11042e-17
ENSBTAG00000018530	2.44822	1.77629	75.6204	3.43795e-18	5.18869e-17
ENSBTAG00000020780	1.67028	7.14023	75.5819	3.50565e-18	5.28544e-17
ENSBTAG00000014538	2.60895	1.53006	75.5301	3.59878e-18	5.42029e-17
ENSBTAG00000020049	3.19064	0.682122	75.4437	3.75981e-18	5.65704e-17
ENSBTAG00000011473	1.6729	9.51737	75.3697	3.90336e-18	5.86702e-17
ENSBTAG00000013185	-1.76859	4.7074	75.3352	3.97217e-18	5.96434e-17
ENSBTAG00000014567	1.70734	9.18126	75.212	4.22782e-18	6.34172e-17
ENSBTAG00000012623	3.18139	0.679952	75.1885	4.27848e-18	6.41117e-17
ENSBTAG00000019533	-1.80905	4.68233	75.0574	4.57228e-18	6.84445e-17
ENSBTAG00000044126	1.89495	3.69827	74.9662	4.7885e-18	7.16083e-17
ENSBTAG00000012721	-2.21835	2.32138	74.9619	4.79884e-18	7.16899e-17
ENSBTAG00000018224	-3.73554	0.567138	74.883	4.99463e-18	7.45391e-17
ENSBTAG00000022689	1.72979	5.42368	74.7812	5.25884e-18	7.84026e-17
ENSBTAG00000014284	3.24669	0.641795	74.7589	5.31858e-18	7.9213e-17
ENSBTAG00000016997	-1.95635	3.19878	74.7304	5.39598e-18	8.02843e-17
ENSBTAG00000015690	-1.6965	10.4172	74.7181	5.42971e-18	8.07045e-17
ENSBTAG00000014374	-1.69268	5.57259	74.5573	5.89035e-18	8.74627e-17
ENSBTAG00000040147	3.41013	0.739368	74.4501	6.21904e-18	9.22501e-17
ENSBTAG00000010661	1.68413	7.28916	74.4437	6.23926e-18	9.24568e-17
ENSBTAG00000035975	-3.38235	0.74025	74.4056	6.36069e-18	9.41613e-17
ENSBTAG00000036260	-1.96179	3.14898	74.2877	6.75222e-18	9.98025e-17
ENSBTAG00000023929	1.69108	7.9276	74.2868	6.75534e-18	9.98025e-17
ENSBTAG00000015307	2.28606	2.34339	74.264	6.83396e-18	1.00863e-16
ENSBTAG00000014149	-2.69855	1.51301	74.2548	6.86571e-18	1.0123e-16
ENSBTAG00000039347	-2.28876	2.24274	74.2477	6.89066e-18	1.01496e-16
ENSBTAG00000046981	1.65342	6.87539	74.1358	7.29225e-18	1.07303e-16
ENSBTAG00000007901	-2.08219	3.00097	73.9688	7.9363e-18	1.16664e-16
ENSBTAG00000000644	-1.92859	4.41595	73.9228	8.12323e-18	1.19292e-16
ENSBTAG00000010316	2.98915	0.992742	73.904	8.20087e-18	1.20312e-16
ENSBTAG00000014821	-1.75312	5.11623	73.8938	8.24343e-18	1.20816e-16
ENSBTAG00000004194	1.66386	6.3422	73.8434	8.45659e-18	1.23817e-16
ENSBTAG00000009417	1.64522	7.82137	73.7695	8.77946e-18	1.28416e-16
ENSBTAG00000010361	1.68562	6.98182	73.7497	8.86784e-18	1.2958e-16
ENSBTAG00000025181	-1.72863	5.23372	73.6808	9.183e-18	1.34052e-16
ENSBTAG00000039237	-4.23273	0.727675	73.6296	9.42412e-18	1.37435e-16
ENSBTAG00000025471	2.52232	1.55247	73.5709	9.70858e-18	1.41443e-16
ENSBTAG00000020266	1.92256	3.24131	73.5557	9.78339e-18	1.42392e-16
ENSBTAG00000013550	2.14352	2.39106	73.4178	1.04915e-17	1.52548e-16
ENSBTAG00000003658	1.7382	5.82134	73.4136	1.0514e-17	1.52723e-16
ENSBTAG00000047561	1.74819	4.61156	73.3818	1.06848e-17	1.54967e-16
ENSBTAG00000001511	1.65667	7.52756	73.3809	1.06895e-17	1.54967e-16
ENSBTAG00000021287	-1.66735	7.10491	73.3264	1.09889e-17	1.5915e-16
ENSBTAG00000002129	1.81182	5.13257	73.2747	1.12803e-17	1.63209e-16
ENSBTAG00000008140	1.70922	5.68323	73.2402	1.14793e-17	1.65925e-16
ENSBTAG00000006939	-2.02096	2.81242	73.217	1.1615e-17	1.67722e-16
ENSBTAG00000030553	-2.16905	2.60096	73.2146	1.16295e-17	1.67766e-16
ENSBTAG00000022161	-1.86915	3.94304	73.1168	1.22203e-17	1.76116e-16
ENSBTAG00000034069	3.02242	0.710224	72.998	1.29779e-17	1.86852e-16
ENSBTAG00000015188	1.62547	8.60431	72.7573	1.46614e-17	2.10883e-16
ENSBTAG00000014016	-2.34661	2.02274	72.7291	1.48723e-17	2.13707e-16
ENSBTAG00000034501	-1.76248	5.63025	72.584	1.60069e-17	2.29786e-16
ENSBTAG00000000745	1.62686	8.96426	72.5222	1.65161e-17	2.36865e-16
ENSBTAG00000018352	5.11438	-0.368139	72.4383	1.72332e-17	2.46909e-16
ENSBTAG00000046118	2.03129	2.63175	72.3815	1.7737e-17	2.53879e-16
ENSBTAG00000022699	3.38171	0.490474	72.3717	1.78256e-17	2.54899e-16
ENSBTAG00000016071	2.20606	2.10963	72.3457	1.80616e-17	2.58023e-16
ENSBTAG00000009639	-2.22857	2.42886	72.3242	1.82591e-17	2.60591e-16
ENSBTAG00000008129	-1.86331	3.98388	72.2787	1.86852e-17	2.66413e-16
ENSBTAG00000025161	-1.65016	8.80891	72.2588	1.88747e-17	2.68855e-16
ENSBTAG00000014953	-2.90616	1.23174	72.2522	1.8938e-17	2.69495e-16
ENSBTAG00000027477	2.60778	1.97302	72.2097	1.93498e-17	2.75088e-16
ENSBTAG00000019052	1.81304	5.26065	72.1463	1.99821e-17	2.83803e-16
ENSBTAG00000046759	7.07197	-0.662264	72.0402	2.10861e-17	2.99194e-16
ENSBTAG00000030521	1.70586	5.13567	72.0277	2.12196e-17	3.00798e-16
ENSBTAG00000001068	-1.89274	3.30062	71.7744	2.41261e-17	3.4167e-16
ENSBTAG00000000286	1.70471	5.49553	71.7473	2.44599e-17	3.46064e-16
ENSBTAG00000009733	-1.66708	5.70057	71.5933	2.6445e-17	3.7379e-16
ENSBTAG00000011752	1.67076	8.07558	71.4259	2.8787e-17	4.06502e-16
ENSBTAG00000012275	2.46942	1.48567	71.35	2.99159e-17	4.22039e-16
ENSBTAG00000012854	-1.75321	4.39765	71.3272	3.02633e-17	4.26156e-16
ENSBTAG00000018255	1.61379	9.35927	71.327	3.02658e-17	4.26156e-16
ENSBTAG00000015984	2.04727	3.49492	71.2718	3.11247e-17	4.3783e-16
ENSBTAG00000006836	1.67334	5.45667	71.2634	3.12573e-17	4.39276e-16
ENSBTAG00000032436	1.62027	10.3748	71.1853	3.2521e-17	4.56599e-16
ENSBTAG00000004895	1.67995	5.94576	71.005	3.56317e-17	4.99796e-16
ENSBTAG00000001987	1.60623	8.15273	70.9933	3.58437e-17	5.0229e-16
ENSBTAG00000008734	-1.68793	5.34117	70.9704	3.62619e-17	5.07666e-16
ENSBTAG00000017263	1.64174	6.14487	70.9163	3.72702e-17	5.21286e-16
ENSBTAG00000038682	-1.74171	4.34015	70.7287	4.09892e-17	5.72757e-16
ENSBTAG00000000546	1.62955	6.70635	70.7239	4.1088e-17	5.73594e-16
ENSBTAG00000020937	1.67283	5.1333	70.7187	4.1197e-17	5.74569e-16
ENSBTAG00000008376	3.39008	0.396235	70.5811	4.41722e-17	6.1548e-16
ENSBTAG00000045728	-1.70417	10.9848	70.5665	4.45014e-17	6.18996e-16
ENSBTAG00000017260	1.77243	4.69557	70.5662	4.45088e-17	6.18996e-16
ENSBTAG00000011541	-1.84933	3.55248	70.5634	4.45721e-17	6.19291e-16
ENSBTAG00000012508	2.12902	2.25595	70.5612	4.46205e-17	6.19378e-16
ENSBTAG00000018245	-1.64155	7.27169	70.496	4.61191e-17	6.39576e-16
ENSBTAG00000032631	5.85005	-0.51517	70.4718	4.66893e-17	6.46874e-16
ENSBTAG00000008718	2.35972	2.06167	70.3677	4.92193e-17	6.81284e-16
ENSBTAG00000020243	-1.62432	8.53714	70.3621	4.93598e-17	6.82586e-16
ENSBTAG00000014162	1.99179	2.61626	70.3159	5.0529e-17	6.98097e-16
ENSBTAG00000001388	2.79535	0.876775	70.3104	5.06686e-17	6.9924e-16
ENSBTAG00000003544	-2.35841	1.77761	70.309	5.07068e-17	6.9924e-16
ENSBTAG00000001595	2.30168	2.00237	70.2423	5.24493e-17	7.22591e-16
ENSBTAG00000001241	-5.2163	-0.0280115	70.1159	5.59191e-17	7.69673e-16
ENSBTAG00000030749	2.19316	2.5146	70.0672	5.7318e-17	7.8819e-16
ENSBTAG00000010085	1.82653	4.27167	70.0106	5.89862e-17	8.10372e-16
ENSBTAG00000033727	1.6156	6.76264	69.9034	6.22809e-17	8.54836e-16
ENSBTAG00000014979	-1.67427	4.84623	69.8111	6.52653e-17	8.94963e-16
ENSBTAG00000017228	1.69653	4.53219	69.8036	6.5513e-17	8.97522e-16
ENSBTAG00000005716	1.74241	4.07442	69.726	6.8142e-17	9.3267e-16
ENSBTAG00000013250	3.27443	0.722895	69.7155	6.8506e-17	9.3678e-16
ENSBTAG00000046547	-1.76174	4.27359	69.654	7.06762e-17	9.65558e-16
ENSBTAG00000012338	-1.6515	5.87625	69.5623	7.40391e-17	1.01056e-15
ENSBTAG00000039160	-1.77136	3.9612	69.5516	7.44425e-17	1.01512e-15
ENSBTAG00000014447	-1.72264	4.52585	69.5439	7.47309e-17	1.01811e-15
ENSBTAG00000019700	-1.63617	7.65148	69.4884	7.68641e-17	1.04621e-15
ENSBTAG00000000062	1.6945	4.3736	69.3905	8.07751e-17	1.09842e-15
ENSBTAG00000004407	2.13805	2.10569	69.3678	8.17119e-17	1.11013e-15
ENSBTAG00000018227	1.62434	6.41543	69.3248	8.35141e-17	1.13357e-15
ENSBTAG00000003027	1.83178	3.2827	69.3169	8.38466e-17	1.13703e-15
ENSBTAG00000025782	-1.90696	3.09039	69.2554	8.65044e-17	1.17199e-15
ENSBTAG00000001602	1.60055	6.82203	69.2085	8.85865e-17	1.1991e-15
ENSBTAG00000010498	-1.59285	7.62737	69.1139	9.29402e-17	1.25687e-15
ENSBTAG00000004136	1.7479	4.96714	69.0318	9.68896e-17	1.30908e-15
ENSBTAG00000013664	1.58096	8.12831	68.9464	1.01175e-16	1.36573e-15
ENSBTAG00000016924	1.65994	5.35591	68.9123	1.02941e-16	1.38828e-15
ENSBTAG00000040512	1.86352	3.10661	68.895	1.03849e-16	1.39924e-15
ENSBTAG00000011680	1.77014	4.05665	68.8792	1.04685e-16	1.40922e-15
ENSBTAG00000008291	1.65346	6.01793	68.8427	1.06641e-16	1.43424e-15
ENSBTAG00000014237	-1.67572	4.92319	68.8306	1.07297e-16	1.44174e-15
ENSBTAG00000004010	1.96205	3.11697	68.8097	1.08438e-16	1.45575e-15
ENSBTAG00000021358	-1.81963	3.72557	68.727	1.13081e-16	1.51669e-15
ENSBTAG00000021654	2.1364	2.03945	68.7059	1.143e-16	1.53164e-15
ENSBTAG00000045685	1.68081	4.59785	68.7034	1.14446e-16	1.5322e-15
ENSBTAG00000012718	2.0296	2.58281	68.6587	1.17068e-16	1.56588e-15
ENSBTAG00000042377	4.14328	-0.163975	68.6563	1.1721e-16	1.56636e-15
ENSBTAG00000047529	-4.91602	0.463774	68.6303	1.18766e-16	1.5857e-15
ENSBTAG00000038171	-5.79166	-0.195552	68.5583	1.23182e-16	1.64317e-15
ENSBTAG00000018984	-1.79607	3.4926	68.4985	1.26973e-16	1.69221e-15
ENSBTAG00000019277	-1.9814	2.61986	68.496	1.27135e-16	1.69283e-15
ENSBTAG00000007578	-1.64035	6.3246	68.4795	1.28201e-16	1.70548e-15
ENSBTAG00000026233	1.84395	3.38595	68.4599	1.29487e-16	1.72103e-15
ENSBTAG00000046574	-3.06435	0.794721	68.384	1.34562e-16	1.78686e-15
ENSBTAG00000025402	-1.78122	3.75481	68.2564	1.43557e-16	1.9046e-15
ENSBTAG00000019262	-1.76187	3.92632	68.1584	1.50877e-16	1.9999e-15
ENSBTAG00000019872	-1.70854	4.36192	68.0682	1.57936e-16	2.09158e-15
ENSBTAG00000008057	-1.89446	3.10941	68.0637	1.58294e-16	2.09444e-15
ENSBTAG00000020963	1.609	5.85642	68.0552	1.58983e-16	2.10166e-15
ENSBTAG00000006771	1.592	7.732	67.9364	1.68852e-16	2.23012e-15
ENSBTAG00000008448	-1.63698	5.0163	67.9045	1.71609e-16	2.2645e-15
ENSBTAG00000026684	1.62529	5.39003	67.7787	1.82919e-16	2.41158e-15
ENSBTAG00000015232	-2.48154	1.48694	67.7336	1.87149e-16	2.46513e-15
ENSBTAG00000023147	1.71442	3.95547	67.7304	1.87452e-16	2.46691e-15
ENSBTAG00000017981	-2.56084	1.47094	67.6862	1.91699e-16	2.52055e-15
ENSBTAG00000008931	-1.5764	7.65958	67.6777	1.92526e-16	2.52916e-15
ENSBTAG00000006345	4.3591	-0.279359	67.6324	1.96999e-16	2.58561e-15
ENSBTAG00000004894	-2.97471	0.755277	67.6109	1.99167e-16	2.61173e-15
ENSBTAG00000001862	2.01039	2.76047	67.5682	2.03523e-16	2.66648e-15
ENSBTAG00000047531	-1.69422	4.34254	67.5446	2.05974e-16	2.69618e-15
ENSBTAG00000000133	-1.66318	8.09477	67.5284	2.07675e-16	2.71603e-15
ENSBTAG00000046602	1.99527	2.59044	67.5028	2.10387e-16	2.74906e-15
ENSBTAG00000004792	1.8386	3.14816	67.4913	2.11617e-16	2.76267e-15
ENSBTAG00000004560	-3.46767	0.603156	67.4514	2.15942e-16	2.81663e-15
ENSBTAG00000038055	1.72448	3.73221	67.2598	2.37988e-16	3.10145e-15
ENSBTAG00000007490	1.5812	6.92757	67.246	2.39655e-16	3.1204e-15
ENSBTAG00000001822	-1.68447	4.85657	67.236	2.40872e-16	3.13347e-15
ENSBTAG00000014555	-2.17365	2.14152	67.2184	2.43031e-16	3.15875e-15
ENSBTAG00000014725	-2.89136	0.860148	67.1819	2.47579e-16	3.21503e-15
ENSBTAG00000034366	1.66981	4.47724	67.1589	2.5048e-16	3.24983e-15
ENSBTAG00000015032	-1.59382	7.44167	67.1167	2.55904e-16	3.31728e-15
ENSBTAG00000046308	3.17501	0.446997	67.0345	2.66799e-16	3.45546e-15
ENSBTAG00000003074	2.45813	1.47663	66.9882	2.73139e-16	3.53446e-15
ENSBTAG00000014554	1.63325	4.94998	66.9765	2.74767e-16	3.55239e-15
ENSBTAG00000021920	1.58758	6.25098	66.8403	2.94414e-16	3.80306e-15
ENSBTAG00000031194	3.8235	0.327823	66.5495	3.41209e-16	4.40366e-15
ENSBTAG00000019210	1.82716	3.56754	66.5289	3.44804e-16	4.44616e-15
ENSBTAG00000040190	-2.10863	2.12599	66.5066	3.48728e-16	4.49282e-15
ENSBTAG00000017537	1.55976	7.13825	66.4333	3.61938e-16	4.65892e-15
ENSBTAG00000025496	-1.62323	5.3439	66.431	3.62356e-16	4.66023e-15
ENSBTAG00000003665	-2.05357	2.3958	66.3865	3.70635e-16	4.76253e-15
ENSBTAG00000003305	-1.85699	3.1579	66.2763	3.9195e-16	5.03202e-15
ENSBTAG00000001492	-1.72572	4.12941	66.1395	4.20118e-16	5.38895e-15
ENSBTAG00000033423	3.41373	0.162953	66.1247	4.23271e-16	5.42466e-15
ENSBTAG00000004742	1.74275	4.34702	66.1207	4.24149e-16	5.43117e-15
ENSBTAG00000043197	2.64462	0.967979	66.0956	4.29574e-16	5.49586e-15
ENSBTAG00000018169	1.60026	7.746	66.0707	4.35028e-16	5.56079e-15
ENSBTAG00000026610	3.29982	1.10858	66.0125	4.48081e-16	5.72267e-15
ENSBTAG00000012970	-1.59432	5.79888	65.9991	4.51125e-16	5.75654e-15
ENSBTAG00000019179	-2.20713	1.97137	65.9545	4.61452e-16	5.88321e-15
ENSBTAG00000016265	1.69944	3.94372	65.8964	4.75258e-16	6.05398e-15
ENSBTAG00000015837	-2.03364	2.46052	65.8907	4.76636e-16	6.06628e-15
ENSBTAG00000039486	2.55695	1.12065	65.8882	4.77229e-16	6.06857e-15
ENSBTAG00000001301	1.62908	5.16321	65.8757	4.80267e-16	6.10192e-15
ENSBTAG00000021872	-2.1143	2.1122	65.8352	4.90259e-16	6.22101e-15
ENSBTAG00000011882	-1.65757	4.65376	65.8342	4.90487e-16	6.22101e-15
ENSBTAG00000046662	2.99448	0.747093	65.7554	5.10505e-16	6.46933e-15
ENSBTAG00000010907	1.6697	5.00886	65.6907	5.27543e-16	6.67949e-15
ENSBTAG00000005306	3.29322	0.576773	65.6487	5.38907e-16	6.8175e-15
ENSBTAG00000004570	1.66082	4.94643	65.625	5.45424e-16	6.89402e-15
ENSBTAG00000046324	-1.62792	5.89246	65.6134	5.48633e-16	6.92861e-15
ENSBTAG00000021481	3.66576	0.140756	65.5661	5.61957e-16	7.09079e-15
ENSBTAG00000046545	1.55025	6.96948	65.5487	5.66959e-16	7.14777e-15
ENSBTAG00000046555	-1.75539	3.46753	65.5215	5.74849e-16	7.24102e-15
ENSBTAG00000001368	-1.54701	8.51079	65.509	5.78498e-16	7.28075e-15
ENSBTAG00000010916	-2.6278	1.2235	65.4762	5.88209e-16	7.39664e-15
ENSBTAG00000000396	1.59524	5.18665	65.4289	6.02483e-16	7.56966e-15
ENSBTAG00000000183	-3.38555	0.471204	65.4154	6.06615e-16	7.61507e-15
ENSBTAG00000002936	1.70778	3.96093	65.4045	6.10004e-16	7.65108e-15
ENSBTAG00000017313	-1.97087	2.54007	65.3694	6.20953e-16	7.78177e-15
ENSBTAG00000008807	1.81695	3.1358	65.3661	6.21987e-16	7.78808e-15
ENSBTAG00000040078	-1.67147	4.24257	65.2943	6.45082e-16	8.06244e-15
ENSBTAG00000012020	1.74602	3.99594	65.293	6.45487e-16	8.06244e-15
ENSBTAG00000013990	3.44874	0.431131	65.2929	6.45544e-16	8.06244e-15
ENSBTAG00000007338	-1.71994	4.23531	65.2763	6.50984e-16	8.12349e-15
ENSBTAG00000027464	-1.56942	6.70842	65.2141	6.71867e-16	8.37697e-15
ENSBTAG00000003016	-2.37725	1.48924	65.2046	6.75108e-16	8.41024e-15
ENSBTAG00000045648	4.98473	-0.473078	65.0949	7.13767e-16	8.88431e-15
ENSBTAG00000002858	-2.10849	2.30756	65.0748	7.21069e-16	8.96761e-15
ENSBTAG00000017411	1.69144	4.05772	64.9726	7.59462e-16	9.4371e-15
ENSBTAG00000017427	2.20794	1.73265	64.965	7.62384e-16	9.46541e-15
ENSBTAG00000046054	1.53597	9.56163	64.9274	7.77105e-16	9.64004e-15
ENSBTAG00000007693	-2.86357	0.810652	64.8264	8.17948e-16	1.01381e-14
ENSBTAG00000018020	1.64325	4.39168	64.7153	8.65407e-16	1.07173e-14
ENSBTAG00000016593	1.53632	7.19384	64.6873	8.77801e-16	1.08617e-14
ENSBTAG00000011487	3.58903	0.336505	64.6836	8.79443e-16	1.08728e-14
ENSBTAG00000010306	-2.92031	1.14581	64.6801	8.81013e-16	1.08831e-14
ENSBTAG00000007932	-1.67806	4.23875	64.6226	9.07107e-16	1.1196e-14
ENSBTAG00000015904	1.75935	3.43272	64.5713	9.31003e-16	1.14813e-14
ENSBTAG00000005668	-1.61675	4.96828	64.5403	9.45789e-16	1.16539e-14
ENSBTAG00000021707	3.19411	0.533795	64.4666	9.81806e-16	1.20876e-14
ENSBTAG00000020394	-1.80273	3.29849	64.3241	1.05549e-15	1.29839e-14
ENSBTAG00000021813	-1.60356	5.17753	64.3192	1.05809e-15	1.30049e-14
ENSBTAG00000001178	1.6273	5.36084	64.3134	1.06123e-15	1.30326e-14
ENSBTAG00000046394	1.88344	2.99288	64.3056	1.06542e-15	1.30732e-14
ENSBTAG00000020105	-1.54709	8.34325	64.2733	1.08303e-15	1.32781e-14
ENSBTAG00000007799	2.13044	1.92181	64.2393	1.10187e-15	1.3498e-14
ENSBTAG00000002341	1.56373	7.48296	64.2304	1.10685e-15	1.35477e-14
ENSBTAG00000007409	-1.77893	3.37285	64.1077	1.17801e-15	1.44067e-14
ENSBTAG00000039932	-2.35957	1.45252	64.1018	1.18153e-15	1.44376e-14
ENSBTAG00000003342	1.55918	6.27029	64.0766	1.19674e-15	1.46045e-14
ENSBTAG00000001078	1.66049	4.2635	64.0759	1.19717e-15	1.46045e-14
ENSBTAG00000021301	-1.53214	7.43487	63.9578	1.27111e-15	1.54937e-14
ENSBTAG00000014038	2.2704	1.70069	63.9296	1.28946e-15	1.57043e-14
ENSBTAG00000047957	-1.64399	9.29967	63.8549	1.3393e-15	1.62978e-14
ENSBTAG00000013863	1.52515	9.71027	63.7445	1.41648e-15	1.72227e-14
ENSBTAG00000007439	-1.62523	6.6172	63.6731	1.46874e-15	1.78415e-14
ENSBTAG00000032509	2.20667	1.55886	63.6717	1.4698e-15	1.78415e-14
ENSBTAG00000042099	2.26378	1.55647	63.5438	1.56839e-15	1.90225e-14
ENSBTAG00000002997	1.76542	3.48578	63.5237	1.58449e-15	1.9202e-14
ENSBTAG00000027868	2.16614	1.75388	63.4965	1.6065e-15	1.94527e-14
ENSBTAG00000039292	2.03125	2.05177	63.4647	1.63267e-15	1.97533e-14
ENSBTAG00000006287	1.53301	7.64828	63.4333	1.65893e-15	2.00545e-14
ENSBTAG00000021867	2.85353	0.660039	63.383	1.70183e-15	2.05409e-14
ENSBTAG00000005498	1.56575	5.5177	63.3828	1.70196e-15	2.05409e-14
ENSBTAG00000003120	2.21932	1.58093	63.2952	1.77938e-15	2.14577e-14
ENSBTAG00000045880	-2.3013	1.7134	63.2475	1.82303e-15	2.1966e-14
ENSBTAG00000020198	5.67071	-0.455598	63.2122	1.85596e-15	2.23445e-14
ENSBTAG00000014249	1.5307	7.85885	63.0648	2.00016e-15	2.40609e-14
ENSBTAG00000005895	3.10658	0.459171	63.0083	2.05835e-15	2.47405e-14
ENSBTAG00000004982	2.3858	1.31114	63.0043	2.06253e-15	2.47705e-14
ENSBTAG00000019343	-1.60602	5.46209	62.9408	2.1301e-15	2.55472e-14
ENSBTAG00000003512	1.85274	2.94299	62.9403	2.13067e-15	2.55472e-14
ENSBTAG00000009451	1.53857	5.98746	62.9373	2.13398e-15	2.5566e-14
ENSBTAG00000021942	-1.91671	2.43651	62.8445	2.23692e-15	2.67775e-14
ENSBTAG00000032531	1.5328	7.92361	62.8176	2.26769e-15	2.71237e-14
ENSBTAG00000038600	3.48996	0.123821	62.7626	2.33182e-15	2.7868e-14
ENSBTAG00000018644	1.57326	5.26346	62.7446	2.35327e-15	2.81016e-14
ENSBTAG00000007210	4.6443	-0.429931	62.6987	2.4088e-15	2.87414e-14
ENSBTAG00000009654	1.57895	5.10031	62.5685	2.57338e-15	3.06802e-14
ENSBTAG00000013923	-1.57472	5.8627	62.336	2.89589e-15	3.44973e-14
ENSBTAG00000010875	1.62643	4.15227	62.3169	2.92409e-15	3.4805e-14
ENSBTAG00000037539	-1.61436	4.72621	62.3056	2.9409e-15	3.49767e-14
ENSBTAG00000021145	-1.94215	2.39694	62.2867	2.96923e-15	3.52851e-14
ENSBTAG00000032299	5.6234	-0.68161	62.2421	3.03726e-15	3.60644e-14
ENSBTAG00000034106	2.91222	0.465288	62.1688	3.15239e-15	3.74013e-14
ENSBTAG00000018249	1.88468	2.56921	62.1588	3.16853e-15	3.75624e-14
ENSBTAG00000020164	1.53856	7.00791	62.1377	3.20258e-15	3.79355e-14
ENSBTAG00000010856	2.44535	1.16325	62.1332	3.20995e-15	3.79921e-14
ENSBTAG00000012781	1.50985	7.0039	62.1192	3.23277e-15	3.82104e-14
ENSBTAG00000007449	1.66633	3.75041	62.1187	3.23359e-15	3.82104e-14
ENSBTAG00000016721	1.80547	2.88523	61.9758	3.47698e-15	4.10536e-14
ENSBTAG00000008501	3.88622	0.304595	61.9736	3.48089e-15	4.10667e-14
ENSBTAG00000018774	1.89206	2.43206	61.9273	3.56377e-15	4.20108e-14
ENSBTAG00000021657	5.62921	-0.721072	61.8654	3.67754e-15	4.33171e-14
ENSBTAG00000018838	-1.86303	3.4667	61.8179	3.76738e-15	4.43399e-14
ENSBTAG00000033225	2.54188	1.18648	61.7779	3.84465e-15	4.52131e-14
ENSBTAG00000007450	-1.58474	6.67458	61.7692	3.86161e-15	4.53762e-14
ENSBTAG00000021709	-1.57758	5.57879	61.7316	3.93622e-15	4.6216e-14
ENSBTAG00000020605	1.67197	4.06661	61.7146	3.97019e-15	4.65776e-14
ENSBTAG00000018540	1.68694	3.64043	61.705	3.98957e-15	4.67677e-14
ENSBTAG00000019711	-1.82344	2.86696	61.6244	4.15642e-15	4.86848e-14
ENSBTAG00000018134	3.0434	0.535283	61.5698	4.27333e-15	5.00143e-14
ENSBTAG00000009314	-1.64582	5.30906	61.5675	4.27826e-15	5.00321e-14
ENSBTAG00000047534	1.93439	2.28625	61.4152	4.62218e-15	5.40111e-14
ENSBTAG00000011672	3.22087	0.285764	61.3571	4.76066e-15	5.55851e-14
ENSBTAG00000017529	2.50213	1.08685	61.2986	4.90433e-15	5.72172e-14
ENSBTAG00000021964	1.89972	2.35255	61.2389	5.05522e-15	5.89308e-14
ENSBTAG00000015144	-1.55608	5.29745	61.2368	5.06076e-15	5.89486e-14
ENSBTAG00000016896	1.49225	7.3619	61.1606	5.26027e-15	6.12241e-14
ENSBTAG00000047675	-2.35557	1.39337	61.1444	5.30376e-15	6.16814e-14
ENSBTAG00000013879	1.82683	2.72762	61.0941	5.44104e-15	6.32279e-14
ENSBTAG00000004344	-1.50487	8.64197	61.0633	5.52696e-15	6.41756e-14
ENSBTAG00000019587	1.70063	4.23715	61.0376	5.59939e-15	6.49653e-14
ENSBTAG00000003212	-1.57575	5.36679	61.0251	5.63511e-15	6.53282e-14
ENSBTAG00000047196	1.56194	4.63234	61.0107	5.67649e-15	6.5756e-14
ENSBTAG00000016685	-1.67378	3.56423	60.9965	5.71768e-15	6.61811e-14
ENSBTAG00000004994	-1.50666	7.72561	60.9547	5.84042e-15	6.75485e-14
ENSBTAG00000018167	-1.56138	5.52739	60.933	5.9052e-15	6.8244e-14
ENSBTAG00000015710	-1.83669	2.97165	60.8968	6.01464e-15	6.94542e-14
ENSBTAG00000031724	5.60209	-0.702215	60.8633	6.11803e-15	7.05927e-14
ENSBTAG00000000157	1.63586	3.70891	60.7989	6.32124e-15	7.28801e-14
ENSBTAG00000006937	-1.52195	7.20335	60.7627	6.43862e-15	7.41753e-14
ENSBTAG00000010343	1.58419	4.61791	60.7556	6.46205e-15	7.4387e-14
ENSBTAG00000017256	-2.23383	1.59895	60.7378	6.52067e-15	7.50031e-14
ENSBTAG00000013760	1.61975	4.42298	60.6908	6.67814e-15	7.67542e-14
ENSBTAG00000008299	-2.85022	0.796753	60.6592	6.78635e-15	7.7937e-14
ENSBTAG00000020939	1.56032	4.89282	60.6455	6.83348e-15	7.8417e-14
ENSBTAG00000014005	-1.50203	7.12441	60.6257	6.90263e-15	7.91488e-14
ENSBTAG00000001060	1.58292	4.74775	60.6013	6.98888e-15	8.00752e-14
ENSBTAG00000000892	1.94084	2.12022	60.4845	7.41592e-15	8.49019e-14
ENSBTAG00000031396	1.55727	4.74642	60.4333	7.61161e-15	8.70745e-14
ENSBTAG00000027841	5.67577	-0.497233	60.3713	7.85488e-15	8.97412e-14
ENSBTAG00000007680	1.72411	3.22922	60.3708	7.85694e-15	8.97412e-14
ENSBTAG00000003604	1.50128	6.93994	60.3337	8.00657e-15	9.13793e-14
ENSBTAG00000002340	-1.71374	3.49998	60.234	8.42254e-15	9.60522e-14
ENSBTAG00000011515	-1.77304	3.08766	60.2217	8.47541e-15	9.65803e-14
ENSBTAG00000002450	-2.52111	1.1115	60.1371	8.84744e-15	1.00742e-13
ENSBTAG00000010829	1.72791	3.19452	60.0145	9.41613e-15	1.07134e-13
ENSBTAG00000019521	2.62152	1.30862	59.8838	1.00628e-14	1.1432e-13
ENSBTAG00000007865	-1.55769	4.73391	59.8837	1.00633e-14	1.1432e-13
ENSBTAG00000014355	-1.72925	3.10772	59.7859	1.05757e-14	1.20049e-13
ENSBTAG00000002580	-1.49247	8.22939	59.7387	1.08327e-14	1.22871e-13
ENSBTAG00000013412	1.72183	6.41068	59.6743	1.11927e-14	1.26856e-13
ENSBTAG00000002527	1.65863	3.50367	59.639	1.13955e-14	1.29055e-13
ENSBTAG00000005215	-1.65275	3.95491	59.6341	1.14237e-14	1.29275e-13
ENSBTAG00000021601	-2.29539	1.68234	59.6137	1.15427e-14	1.30521e-13
ENSBTAG00000003938	1.58694	6.17001	59.5074	1.21837e-14	1.37664e-13
ENSBTAG00000016097	-2.94113	0.603756	59.4656	1.2445e-14	1.40508e-13
ENSBTAG00000018240	-2.78643	0.775769	59.4535	1.25216e-14	1.41265e-13
ENSBTAG00000011545	-1.51986	5.81546	59.4434	1.25866e-14	1.41888e-13
ENSBTAG00000039520	-1.59093	4.18055	59.4417	1.25974e-14	1.41902e-13
ENSBTAG00000026977	-1.93485	2.52968	59.4132	1.27812e-14	1.43862e-13
ENSBTAG00000045824	2.17146	1.56222	59.352	1.31846e-14	1.48289e-13
ENSBTAG00000021901	-1.98172	2.30018	59.3212	1.33928e-14	1.50515e-13
ENSBTAG00000046583	2.46314	1.02547	59.2997	1.354e-14	1.52054e-13
ENSBTAG00000003018	1.49513	5.76411	59.2319	1.40143e-14	1.57259e-13
ENSBTAG00000039283	3.94797	-0.343549	59.2055	1.42035e-14	1.59261e-13
ENSBTAG00000047586	1.72577	3.04558	59.0772	1.51608e-14	1.69865e-13
ENSBTAG00000039234	-4.12844	-0.07292	59.0166	1.56345e-14	1.75039e-13
ENSBTAG00000040323	-1.58763	4.97807	59.0024	1.57479e-14	1.76175e-13
ENSBTAG00000002075	2.11861	1.87631	58.9891	1.58548e-14	1.77236e-13
ENSBTAG00000015961	1.87111	2.30917	58.9454	1.62105e-14	1.81074e-13
ENSBTAG00000018137	-1.45708	12.3185	58.7881	1.75596e-14	1.95995e-13
ENSBTAG00000018366	-1.6503	3.70275	58.6749	1.86003e-14	2.07454e-13
ENSBTAG00000005150	-2.08013	1.77308	58.6362	1.89697e-14	2.11414e-13
ENSBTAG00000019150	-1.4729	7.32178	58.6197	1.91292e-14	2.1303e-13
ENSBTAG00000021842	-1.75766	2.89326	58.5969	1.93521e-14	2.15349e-13
ENSBTAG00000011458	-1.49395	6.37627	58.5919	1.94011e-14	2.15731e-13
ENSBTAG00000002826	-1.82894	2.60811	58.59	1.94205e-14	2.15783e-13
ENSBTAG00000007758	1.98159	1.98323	58.5468	1.98517e-14	2.20408e-13
ENSBTAG00000016446	-3.62747	0.153787	58.4692	2.065e-14	2.29098e-13
ENSBTAG00000024815	1.512	6.13945	58.4646	2.06981e-14	2.29458e-13
ENSBTAG00000002136	-2.22386	1.52672	58.4608	2.0738e-14	2.29728e-13
ENSBTAG00000006231	-1.74232	3.0639	58.4208	2.1164e-14	2.3427e-13
ENSBTAG00000003217	1.52401	5.76079	58.3439	2.20081e-14	2.4343e-13
ENSBTAG00000016505	2.04065	1.77717	58.3358	2.20981e-14	2.44242e-13
ENSBTAG00000016045	1.48355	5.83115	58.3021	2.24806e-14	2.48133e-13
ENSBTAG00000012408	1.67864	3.19324	58.3018	2.24839e-14	2.48133e-13
ENSBTAG00000009570	-1.59883	5.43857	58.2769	2.27705e-14	2.51107e-13
ENSBTAG00000039335	1.46737	6.60709	58.2745	2.27986e-14	2.51197e-13
ENSBTAG00000019636	1.4706	8.20838	58.2732	2.28128e-14	2.51197e-13
ENSBTAG00000033961	1.61888	3.65193	58.2003	2.36739e-14	2.60483e-13
ENSBTAG00000002687	1.54521	5.0166	58.1867	2.38388e-14	2.62102e-13
ENSBTAG00000015094	-1.61323	4.22455	58.1818	2.38975e-14	2.62552e-13
ENSBTAG00000040390	1.59807	4.24078	58.1579	2.41898e-14	2.65564e-13
ENSBTAG00000003749	1.5202	4.81878	58.1358	2.44629e-14	2.68362e-13
ENSBTAG00000011076	-2.10739	1.84744	58.0776	2.5198e-14	2.7622e-13
ENSBTAG00000013366	1.55025	4.68536	58.0638	2.53758e-14	2.77961e-13
ENSBTAG00000004515	2.55404	0.836211	58.0243	2.58895e-14	2.83377e-13
ENSBTAG00000001415	1.61335	3.63251	57.9665	2.66614e-14	2.91609e-13
ENSBTAG00000007512	-1.528	4.99768	57.9352	2.70902e-14	2.96078e-13
ENSBTAG00000014218	3.07834	0.264965	57.9228	2.72603e-14	2.97717e-13
ENSBTAG00000015708	-2.60116	0.795142	57.9053	2.75051e-14	3.00167e-13
ENSBTAG00000003961	-2.42761	1.08782	57.9025	2.75442e-14	3.00371e-13
ENSBTAG00000011451	-2.63808	0.987952	57.8823	2.78286e-14	3.03248e-13
ENSBTAG00000014494	-1.47219	6.58718	57.7765	2.93659e-14	3.19762e-13
ENSBTAG00000032481	3.68477	0.0300352	57.7615	2.95903e-14	3.21967e-13
ENSBTAG00000018318	1.61082	3.68003	57.6955	3.05997e-14	3.32704e-13
ENSBTAG00000014855	1.51675	5.77651	57.6035	3.20659e-14	3.48388e-13
ENSBTAG00000011034	1.49135	5.54373	57.5735	3.25578e-14	3.53471e-13
ENSBTAG00000008428	2.10546	1.58958	57.5665	3.26736e-14	3.54466e-13
ENSBTAG00000019440	-3.49749	0.0303261	57.5561	3.2848e-14	3.56096e-13
ENSBTAG00000032642	-1.88321	3.99035	57.5546	3.28732e-14	3.56106e-13
ENSBTAG00000016770	-2.2977	1.29594	57.5411	3.30992e-14	3.58272e-13
ENSBTAG00000020602	1.50305	5.49855	57.5397	3.31219e-14	3.58272e-13
ENSBTAG00000017722	-1.62847	4.0521	57.5109	3.3611e-14	3.63295e-13
ENSBTAG00000009354	-1.64291	3.56246	57.4337	3.49571e-14	3.77567e-13
ENSBTAG00000038141	1.46322	5.98811	57.417	3.52555e-14	3.80511e-13
ENSBTAG00000019870	-2.32373	2.03614	57.3682	3.6141e-14	3.89781e-13
ENSBTAG00000014288	3.3617	-0.0508586	57.3105	3.72172e-14	4.01094e-13
ENSBTAG00000020828	2.65606	1.53759	57.288	3.76446e-14	4.05403e-13
ENSBTAG00000020056	1.46612	9.29526	57.2544	3.82934e-14	4.12088e-13
ENSBTAG00000027327	-4.39437	-0.256412	57.2475	3.84273e-14	4.13227e-13
ENSBTAG00000016208	1.44228	8.32588	57.2161	3.90455e-14	4.19568e-13
ENSBTAG00000000908	-1.72492	2.90275	57.195	3.94667e-14	4.23784e-13
ENSBTAG00000005990	1.4353	8.36747	57.1846	3.96759e-14	4.25719e-13
ENSBTAG00000007109	1.53187	5.90759	57.18	3.977e-14	4.26418e-13
ENSBTAG00000016683	1.45389	8.29168	57.1515	4.03501e-14	4.32322e-13
ENSBTAG00000043502	2.99495	0.255604	57.1299	4.07957e-14	4.36779e-13
ENSBTAG00000000233	2.81804	0.51953	57.1278	4.08385e-14	4.36918e-13
ENSBTAG00000010171	1.44432	6.54687	57.0666	4.21294e-14	4.50401e-13
ENSBTAG00000032544	1.49055	5.11439	56.9974	4.36378e-14	4.66189e-13
ENSBTAG00000012809	-1.76906	2.88626	56.9913	4.3774e-14	4.67304e-13
ENSBTAG00000007531	-1.66828	3.2326	56.9541	4.46097e-14	4.7588e-13
ENSBTAG00000025642	1.65603	3.52298	56.9492	4.47207e-14	4.76718e-13
ENSBTAG00000018332	1.60136	4.21892	56.9221	4.53416e-14	4.82987e-13
ENSBTAG00000014609	1.49209	7.82486	56.8831	4.62512e-14	4.92319e-13
ENSBTAG00000012668	-2.89994	0.592039	56.8776	4.63793e-14	4.93326e-13
ENSBTAG00000046339	1.46341	6.02849	56.8682	4.6603e-14	4.95346e-13
ENSBTAG00000015917	-1.78106	2.57244	56.7907	4.84753e-14	5.14874e-13
ENSBTAG00000012837	1.5951	4.28911	56.772	4.8939e-14	5.19425e-13
ENSBTAG00000046768	3.38857	0.137215	56.675	5.14129e-14	5.45289e-13
ENSBTAG00000003362	1.42599	10.4561	56.6158	5.29848e-14	5.61555e-13
ENSBTAG00000030690	1.72432	2.78168	56.6011	5.33812e-14	5.65348e-13
ENSBTAG00000002444	-1.56754	5.02612	56.5824	5.38912e-14	5.70338e-13
ENSBTAG00000013717	-1.86665	2.3246	56.5573	5.45835e-14	5.7725e-13
ENSBTAG00000007262	3.60473	0.339439	56.5301	5.53457e-14	5.8489e-13
ENSBTAG00000014764	1.43963	8.67978	56.4853	5.66214e-14	5.97942e-13
ENSBTAG00000012526	-1.47849	5.54758	56.3444	6.08255e-14	6.41877e-13
ENSBTAG00000017200	1.43737	6.69111	56.3175	6.16637e-14	6.50256e-13
ENSBTAG00000018869	-1.78696	2.70688	56.2622	6.3422e-14	6.68317e-13
ENSBTAG00000008185	1.67662	3.06311	56.2492	6.38447e-14	6.7229e-13
ENSBTAG00000013116	1.43838	6.8649	56.1182	6.82407e-14	7.18067e-13
ENSBTAG00000018098	-2.17717	1.75922	56.045	7.08315e-14	7.44795e-13
ENSBTAG00000016296	-1.43696	8.44687	56.0352	7.11841e-14	7.47967e-13
ENSBTAG00000042524	1.91373	1.98922	56.0279	7.14495e-14	7.5022e-13
ENSBTAG00000005978	-1.6896	2.97927	56.0157	7.18952e-14	7.54361e-13
ENSBTAG00000000434	1.43733	8.67169	55.9987	7.25204e-14	7.60378e-13
ENSBTAG00000008361	-1.43865	6.86237	55.9947	7.26661e-14	7.61362e-13
ENSBTAG00000009842	3.12905	0.496643	55.9858	7.29949e-14	7.64262e-13
ENSBTAG00000014405	1.45258	5.89077	55.9762	7.33529e-14	7.67465e-13
ENSBTAG00000005198	-1.52023	5.58231	55.9724	7.34944e-14	7.68398e-13
ENSBTAG00000027444	1.47215	7.10584	55.8952	7.64372e-14	7.98598e-13
ENSBTAG00000016060	1.53817	4.04378	55.8843	7.6864e-14	8.02487e-13
ENSBTAG00000046941	1.95914	1.90988	55.8227	7.93119e-14	8.27456e-13
ENSBTAG00000010793	-1.42781	11.2008	55.8018	8.01577e-14	8.35687e-13
ENSBTAG00000015415	3.70532	-0.190713	55.7914	8.05813e-14	8.39507e-13
ENSBTAG00000021686	-2.12802	1.58909	55.7741	8.12957e-14	8.4635e-13
ENSBTAG00000031866	-2.29582	1.29298	55.7561	8.20448e-14	8.53544e-13
ENSBTAG00000024526	1.52432	4.46985	55.6968	8.45547e-14	8.79034e-13
ENSBTAG00000015369	1.51119	4.38406	55.6609	8.61136e-14	8.94608e-13
ENSBTAG00000005504	1.56289	4.14689	55.6104	8.83563e-14	9.17258e-13
ENSBTAG00000019110	1.42322	7.34639	55.6019	8.8736e-14	9.2055e-13
ENSBTAG00000000395	2.21103	1.73052	55.5978	8.89242e-14	9.21391e-13
ENSBTAG00000017690	-1.63173	3.58526	55.5974	8.89424e-14	9.21391e-13
ENSBTAG00000011682	1.56215	4.12988	55.5867	8.94265e-14	9.25754e-13
ENSBTAG00000006572	-1.63264	3.31015	55.5799	8.97342e-14	9.28285e-13
ENSBTAG00000045697	-1.79443	2.42842	55.5605	9.06277e-14	9.36869e-13
ENSBTAG00000021259	-1.48255	5.97245	55.5474	9.12307e-14	9.4244e-13
ENSBTAG00000004159	1.96901	1.85434	55.5076	9.30978e-14	9.61052e-13
ENSBTAG00000047727	2.04069	1.56601	55.492	9.38417e-14	9.68051e-13
ENSBTAG00000010033	-2.1837	1.41582	55.4612	9.53228e-14	9.82641e-13
ENSBTAG00000013677	1.42508	7.06278	55.4421	9.62522e-14	9.91526e-13
ENSBTAG00000021970	3.10369	0.284724	55.433	9.66973e-14	9.95413e-13
ENSBTAG00000047206	4.09125	-0.499956	55.3939	9.86431e-14	1.01473e-12
ENSBTAG00000005186	1.47682	4.89478	55.3553	1.00597e-13	1.03411e-12
ENSBTAG00000047988	-1.59013	3.72508	55.2237	1.07562e-13	1.10493e-12
ENSBTAG00000008513	-2.09502	1.60547	55.2167	1.07946e-13	1.1081e-12
ENSBTAG00000002670	1.45778	5.38404	55.1079	1.14094e-13	1.1704e-12
ENSBTAG00000013855	-1.41551	8.13693	55.0994	1.14586e-13	1.17462e-12
ENSBTAG00000046076	-3.75483	0.520845	54.9994	1.20569e-13	1.23509e-12
ENSBTAG00000008240	1.4524	5.39223	54.9724	1.22232e-13	1.25126e-12
ENSBTAG00000011344	-1.46491	5.31473	54.9492	1.23686e-13	1.26526e-12
ENSBTAG00000010229	1.41188	8.43451	54.9262	1.25143e-13	1.27928e-12
ENSBTAG00000030502	-2.96937	0.339423	54.9226	1.25368e-13	1.28069e-12
ENSBTAG00000024648	2.72916	0.40206	54.9029	1.26634e-13	1.29272e-12
ENSBTAG00000015607	-1.45485	5.87117	54.8952	1.27134e-13	1.29692e-12
ENSBTAG00000006722	2.75088	0.369987	54.8507	1.30045e-13	1.32571e-12
ENSBTAG00000000313	-1.59146	3.45706	54.837	1.30951e-13	1.33402e-12
ENSBTAG00000010897	3.25167	0.0887856	54.789	1.3419e-13	1.36607e-12
ENSBTAG00000047302	-2.13737	1.70906	54.7852	1.34448e-13	1.36774e-12
ENSBTAG00000005748	1.55442	4.21504	54.7682	1.35621e-13	1.37872e-12
ENSBTAG00000046677	-1.7361	2.8183	54.759	1.36251e-13	1.38416e-12
ENSBTAG00000011043	-1.50097	4.79608	54.5953	1.48088e-13	1.50338e-12
ENSBTAG00000039588	-3.43204	-0.0331132	54.5549	1.51162e-13	1.53352e-12
ENSBTAG00000004813	-2.10374	1.59087	54.5284	1.53217e-13	1.55331e-12
ENSBTAG00000007828	-1.59538	3.64034	54.5195	1.53913e-13	1.55928e-12
ENSBTAG00000001269	1.41324	6.25753	54.4344	1.60722e-13	1.62715e-12
ENSBTAG00000031711	-1.76086	2.54986	54.4168	1.62171e-13	1.64068e-12
ENSBTAG00000005337	-1.47005	6.10469	54.3776	1.65439e-13	1.67259e-12
ENSBTAG00000008380	1.45758	5.35045	54.3441	1.68285e-13	1.7002e-12
ENSBTAG00000014602	1.61376	3.51	54.3423	1.68434e-13	1.70054e-12
ENSBTAG00000020860	1.42876	7.61257	54.3229	1.70106e-13	1.71623e-12
ENSBTAG00000010913	-1.52391	4.39076	54.2984	1.7224e-13	1.73657e-12
ENSBTAG00000000986	-3.40698	0.111556	54.2541	1.76168e-13	1.77496e-12
ENSBTAG00000031279	1.62031	3.27705	54.2188	1.79366e-13	1.80595e-12
ENSBTAG00000018179	2.64145	0.477284	54.1811	1.8284e-13	1.83967e-12
ENSBTAG00000008103	-1.3984	9.08488	54.1611	1.84708e-13	1.85719e-12
ENSBTAG00000012343	1.62938	3.07432	54.1188	1.88725e-13	1.89628e-12
ENSBTAG00000023851	1.60019	3.41005	54.0814	1.92352e-13	1.93141e-12
ENSBTAG00000012172	1.41868	6.36575	54.0416	1.96288e-13	1.96957e-12
ENSBTAG00000044192	-1.48668	5.00883	53.9941	2.01095e-13	2.01644e-12
ENSBTAG00000013779	-1.47347	6.34046	53.9838	2.02151e-13	2.02565e-12
ENSBTAG00000011640	1.40988	7.21476	53.9202	2.08805e-13	2.09089e-12
ENSBTAG00000012503	2.93954	0.771569	53.9	2.10957e-13	2.111e-12
ENSBTAG00000040569	-1.5307	4.01802	53.8177	2.19978e-13	2.19978e-12
ENSBTAG00000006143	1.46179	4.88397	53.7998	2.22e-13	2.21699e-12
ENSBTAG00000005833	1.51565	4.54575	53.7998	2.22e-13	2.21699e-12
ENSBTAG00000019695	1.41619	6.41872	53.7239	2.30741e-13	2.30271e-12
ENSBTAG00000006734	1.6717	2.93433	53.7035	2.33146e-13	2.32514e-12
ENSBTAG00000020225	-1.90796	1.94748	53.6103	2.4448e-13	2.43652e-12
ENSBTAG00000018808	-1.45509	5.50656	53.5652	2.50158e-13	2.49107e-12
ENSBTAG00000016648	-1.39073	9.78571	53.5641	2.50293e-13	2.49107e-12
ENSBTAG00000043086	5.31461	-0.886236	53.5286	2.54852e-13	2.53473e-12
ENSBTAG00000006801	-1.45323	5.22946	53.4795	2.61308e-13	2.59718e-12
ENSBTAG00000014884	1.45669	7.96029	53.3202	2.8338e-13	2.81465e-12
ENSBTAG00000008059	2.8931	0.260887	53.2963	2.86851e-13	2.8472e-12
ENSBTAG00000016328	1.38687	8.43807	53.2749	2.89994e-13	2.87646e-12
ENSBTAG00000005168	-2.36083	1.01406	53.2497	2.93726e-13	2.91151e-12
ENSBTAG00000024539	1.39813	7.08775	53.2445	2.94504e-13	2.91726e-12
ENSBTAG00000021717	1.62221	3.1411	53.2305	2.96618e-13	2.93622e-12
ENSBTAG00000016014	1.54694	3.51822	53.2149	2.98987e-13	2.95768e-12
ENSBTAG00000014172	-1.71259	2.92218	53.1996	3.01322e-13	2.97877e-12
ENSBTAG00000024534	1.64303	3.09031	53.1835	3.03796e-13	3.00121e-12
ENSBTAG00000014151	-1.39675	6.39898	53.1655	3.06598e-13	3.02686e-12
ENSBTAG00000014733	1.4009	6.2231	53.1472	3.09466e-13	3.05312e-12
ENSBTAG00000017574	1.37495	8.75168	53.1306	3.12099e-13	3.07704e-12
ENSBTAG00000007642	-1.82424	2.2266	53.1125	3.14983e-13	3.10338e-12
ENSBTAG00000016915	1.38775	7.27627	52.9572	3.40888e-13	3.35637e-12
ENSBTAG00000008945	-1.57318	3.8514	52.9432	3.43328e-13	3.37813e-12
ENSBTAG00000030173	1.71964	2.93704	52.9306	3.45545e-13	3.39766e-12
ENSBTAG00000009631	-3.58727	-0.178743	52.9181	3.47743e-13	3.41699e-12
ENSBTAG00000018088	1.53442	5.49432	52.8667	3.56966e-13	3.50528e-12
ENSBTAG00000012007	1.44855	4.70212	52.8511	3.59808e-13	3.53083e-12
ENSBTAG00000019181	-1.5236	4.03666	52.7366	3.81421e-13	3.74042e-12
ENSBTAG00000003864	2.24303	1.0181	52.6655	3.95482e-13	3.87572e-12
ENSBTAG00000014304	1.47913	4.36196	52.6617	3.96241e-13	3.88057e-12
ENSBTAG00000018130	1.49539	5.00574	52.6313	4.0242e-13	3.93846e-12
ENSBTAG00000016991	1.42225	5.52916	52.6242	4.03882e-13	3.95014e-12
ENSBTAG00000046307	1.38454	7.77005	52.6066	4.07526e-13	3.98313e-12
ENSBTAG00000048271	1.43333	6.11534	52.5902	4.10934e-13	4.01378e-12
ENSBTAG00000019707	1.43636	4.78378	52.5811	4.12852e-13	4.02983e-12
ENSBTAG00000043948	2.59453	1.28149	52.5785	4.13399e-13	4.03249e-12
ENSBTAG00000000936	-2.30401	1.1829	52.5478	4.19911e-13	4.0933e-12
ENSBTAG00000004863	-1.67655	2.80548	52.4652	4.37946e-13	4.26627e-12
ENSBTAG00000017188	1.47684	4.33647	52.44	4.436e-13	4.31849e-12
ENSBTAG00000027766	1.49525	4.12791	52.3993	4.52893e-13	4.40604e-12
ENSBTAG00000001774	1.3959	6.1831	52.3318	4.68719e-13	4.55699e-12
ENSBTAG00000046266	2.05756	1.37655	52.2554	4.8731e-13	4.7346e-12
ENSBTAG00000004375	-2.40728	0.948933	52.1893	5.04006e-13	4.89359e-12
ENSBTAG00000016170	2.1746	1.34572	52.1077	5.25373e-13	5.09457e-12
ENSBTAG00000003959	1.42024	5.30167	52.1076	5.254e-13	5.09457e-12
ENSBTAG00000021204	1.38908	5.99681	52.1032	5.2658e-13	5.10265e-12
ENSBTAG00000047448	-1.78791	2.34208	52.0969	5.28274e-13	5.1157e-12
ENSBTAG00000018784	-1.39879	7.31463	52.09	5.30136e-13	5.13035e-12
ENSBTAG00000018119	-1.93145	1.75678	52.0455	5.4229e-13	5.24451e-12
ENSBTAG00000048122	-1.42987	5.36914	52.0142	5.51016e-13	5.3254e-12
ENSBTAG00000012002	1.3878	6.0845	51.9978	5.55626e-13	5.36642e-12
ENSBTAG00000043708	4.68272	-0.854135	51.9772	5.61495e-13	5.41956e-12
ENSBTAG00000010314	4.28212	-0.693693	51.9541	5.68144e-13	5.48013e-12
ENSBTAG00000015459	2.6002	0.5982	51.9117	5.80533e-13	5.59596e-12
ENSBTAG00000046444	1.48371	3.94369	51.8866	5.88018e-13	5.66439e-12
ENSBTAG00000004043	-1.61022	3.06766	51.88	5.89973e-13	5.6795e-12
ENSBTAG00000006877	1.4533	4.399	51.8673	5.93799e-13	5.71259e-12
ENSBTAG00000003833	-1.55182	3.564	51.8061	6.12623e-13	5.88649e-12
ENSBTAG00000013706	1.62239	4.01651	51.8059	6.12675e-13	5.88649e-12
ENSBTAG00000003196	-1.42008	5.54712	51.8034	6.13463e-13	5.89021e-12
ENSBTAG00000020835	-1.47965	4.35358	51.7994	6.1472e-13	5.89843e-12
ENSBTAG00000009717	1.37734	8.1104	51.6753	6.54803e-13	6.27893e-12
ENSBTAG00000020499	-2.48095	1.16091	51.6222	6.72773e-13	6.44704e-12
ENSBTAG00000002549	1.35668	9.11348	51.5773	6.88333e-13	6.59185e-12
ENSBTAG00000015350	-1.37318	11.0134	51.4849	7.21517e-13	6.90514e-12
ENSBTAG00000011700	1.919	3.09783	51.467	7.28095e-13	6.96356e-12
ENSBTAG00000010339	-1.4018	6.40731	51.4641	7.29178e-13	6.96939e-12
ENSBTAG00000007520	1.37824	6.64433	51.3766	7.62432e-13	7.28249e-12
ENSBTAG00000020450	-3.72029	-0.272988	51.3333	7.79414e-13	7.43986e-12
ENSBTAG00000000181	-1.93229	1.9186	51.3156	7.86492e-13	7.50255e-12
ENSBTAG00000002605	1.54215	3.40883	51.311	7.88325e-13	7.51516e-12
ENSBTAG00000016291	3.73458	-0.516787	51.2926	7.95741e-13	7.58094e-12
ENSBTAG00000004588	-1.74018	2.63373	51.259	8.09503e-13	7.70705e-12
ENSBTAG00000019394	4.71661	-0.751695	51.2433	8.15967e-13	7.76357e-12
ENSBTAG00000019966	1.42783	5.02159	51.2192	8.26048e-13	7.8544e-12
ENSBTAG00000005376	1.40545	6.19046	51.2043	8.32368e-13	7.90938e-12
ENSBTAG00000037929	-3.66373	0.161615	51.1758	8.44521e-13	8.01968e-12
ENSBTAG00000015537	1.43203	5.41599	51.1635	8.49855e-13	8.06512e-12
ENSBTAG00000042131	6.75471	-1.30107	51.1015	8.77132e-13	8.3186e-12
ENSBTAG00000045622	1.40179	5.06581	51.0952	8.79931e-13	8.33977e-12
ENSBTAG00000011646	-1.48781	4.14961	50.9701	9.37831e-13	8.8828e-12
ENSBTAG00000019839	1.35184	8.38128	50.9563	9.44451e-13	8.93975e-12
ENSBTAG00000017363	1.34839	9.20604	50.9298	9.5728e-13	9.05535e-12
ENSBTAG00000013367	-1.35714	7.72257	50.9202	9.6199e-13	9.09406e-12
ENSBTAG00000012929	1.48448	5.08785	50.8524	9.95781e-13	9.40744e-12
ENSBTAG00000009035	-1.70429	2.6457	50.8468	9.9866e-13	9.42858e-12
ENSBTAG00000017350	-3.76823	0.140675	50.8403	1.00194e-12	9.45351e-12
ENSBTAG00000018399	1.98332	1.84116	50.8006	1.02244e-12	9.64075e-12
ENSBTAG00000004208	1.84631	1.99325	50.7917	1.02705e-12	9.67799e-12
ENSBTAG00000038323	-1.5809	3.84001	50.7638	1.04177e-12	9.81035e-12
ENSBTAG00000039195	1.55759	3.81325	50.7156	1.06765e-12	1.00477e-11
ENSBTAG00000047083	1.77337	2.02542	50.6886	1.08244e-12	1.01804e-11
ENSBTAG00000025101	-1.77232	2.3905	50.6414	1.10881e-12	1.04217e-11
ENSBTAG00000007334	1.45975	4.19114	50.6246	1.11834e-12	1.05045e-11
ENSBTAG00000042456	3.73578	-0.476495	50.6188	1.12166e-12	1.0529e-11
ENSBTAG00000004048	2.58367	0.502907	50.6044	1.12992e-12	1.05997e-11
ENSBTAG00000003661	-1.65913	2.75565	50.5959	1.13484e-12	1.06392e-11
ENSBTAG00000005650	-1.34831	7.36364	50.5862	1.14047e-12	1.06851e-11
ENSBTAG00000014001	1.42308	7.43624	50.5843	1.14152e-12	1.06882e-11
ENSBTAG00000020434	-1.37079	6.25793	50.5379	1.16885e-12	1.0937e-11
ENSBTAG00000013215	-1.87865	2.04236	50.5293	1.17401e-12	1.09784e-11
ENSBTAG00000008774	-1.47711	4.02133	50.5171	1.18132e-12	1.10397e-11
ENSBTAG00000005622	1.35371	7.55059	50.5074	1.18719e-12	1.10875e-11
ENSBTAG00000016021	-1.38323	5.52365	50.4568	1.21818e-12	1.13697e-11
ENSBTAG00000001398	1.36761	8.09417	50.4508	1.2219e-12	1.13971e-11
ENSBTAG00000001303	1.3689	6.96025	50.3862	1.26276e-12	1.17708e-11
ENSBTAG00000009831	3.10528	0.215756	50.3425	1.29126e-12	1.20288e-11
ENSBTAG00000003367	-1.83218	2.1133	50.3405	1.29254e-12	1.20331e-11
ENSBTAG00000018404	1.47999	4.22068	50.3202	1.30601e-12	1.21508e-11
ENSBTAG00000042235	2.1778	1.01843	50.2589	1.3474e-12	1.2528e-11
ENSBTAG00000013125	1.44726	5.54188	50.1703	1.40965e-12	1.30985e-11
ENSBTAG00000014111	1.4359	4.48442	50.1568	1.41938e-12	1.31806e-11
ENSBTAG00000045601	-1.84854	1.90339	50.0819	1.47465e-12	1.36852e-11
ENSBTAG00000012449	1.55809	3.20857	50.039	1.5072e-12	1.39785e-11
ENSBTAG00000015060	1.46484	3.89421	49.9925	1.54334e-12	1.43046e-11
ENSBTAG00000008471	-1.75179	2.70175	49.9817	1.55186e-12	1.43745e-11
ENSBTAG00000030999	1.44726	4.12792	49.9693	1.56169e-12	1.44564e-11
ENSBTAG00000012005	1.5015	3.53421	49.8908	1.62543e-12	1.50371e-11
ENSBTAG00000013303	-1.38268	9.01186	49.8176	1.68726e-12	1.55992e-11
ENSBTAG00000001683	1.72534	2.45886	49.792	1.70938e-12	1.57937e-11
ENSBTAG00000007116	1.3716	6.98893	49.7747	1.72455e-12	1.59239e-11
ENSBTAG00000018403	-1.84196	1.97642	49.7716	1.72729e-12	1.5937e-11
ENSBTAG00000006208	-1.3885	5.44467	49.7702	1.72849e-12	1.5937e-11
ENSBTAG00000020017	-1.89472	1.73039	49.7694	1.72922e-12	1.5937e-11
ENSBTAG00000006910	1.3505	6.59125	49.7555	1.74153e-12	1.60404e-11
ENSBTAG00000013662	1.3424	7.73415	49.7495	1.74681e-12	1.6079e-11
ENSBTAG00000020061	2.51735	0.459105	49.7306	1.76373e-12	1.62245e-11
ENSBTAG00000048143	1.85508	1.78974	49.718	1.77512e-12	1.63191e-11
ENSBTAG00000003773	-1.49423	3.6175	49.6159	1.86989e-12	1.71796e-11
ENSBTAG00000011356	-2.35275	0.858867	49.5667	1.91736e-12	1.76047e-11
ENSBTAG00000007890	2.93241	0.859685	49.528	1.95558e-12	1.79445e-11
ENSBTAG00000010083	-1.33564	8.33675	49.483	2.00098e-12	1.83496e-11
ENSBTAG00000002391	1.35496	6.28829	49.4238	2.06226e-12	1.88998e-11
ENSBTAG00000008686	-1.37129	5.44126	49.4135	2.07319e-12	1.89881e-11
ENSBTAG00000003746	-1.33034	9.32456	49.3355	2.15722e-12	1.97424e-11
ENSBTAG00000024950	1.38572	5.0138	49.3346	2.15823e-12	1.97424e-11
ENSBTAG00000019291	2.01773	1.31619	49.2846	2.21392e-12	2.02324e-11
ENSBTAG00000003808	1.42362	4.53877	49.2841	2.21455e-12	2.02324e-11
ENSBTAG00000019379	-1.34189	10.0306	49.2463	2.25755e-12	2.06124e-11
ENSBTAG00000020535	-1.51444	3.7129	49.2366	2.26874e-12	2.07017e-11
ENSBTAG00000010179	-1.33133	9.23622	49.2107	2.29896e-12	2.09645e-11
ENSBTAG00000046671	-1.35627	7.25548	49.1739	2.34244e-12	2.13477e-11
ENSBTAG00000000078	1.35349	5.9997	49.1636	2.35479e-12	2.14469e-11
ENSBTAG00000046408	2.32918	0.73814	49.1581	2.36141e-12	2.1494e-11
ENSBTAG00000010279	1.47923	3.5125	49.1506	2.37048e-12	2.15632e-11
ENSBTAG00000003990	1.35469	5.85805	49.1415	2.38143e-12	2.16493e-11
ENSBTAG00000017814	1.43392	5.16776	49.1217	2.40563e-12	2.18558e-11
ENSBTAG00000012916	1.42828	4.12715	49.1183	2.40983e-12	2.18805e-11
ENSBTAG00000002758	1.3292	7.96871	49.0981	2.4348e-12	2.20936e-11
ENSBTAG00000014322	-1.71277	2.35153	49.0963	2.43697e-12	2.20996e-11
ENSBTAG00000025788	1.74329	2.07157	49.0351	2.51425e-12	2.27863e-11
ENSBTAG00000040296	1.59778	2.69578	48.9999	2.5597e-12	2.31839e-11
ENSBTAG00000014232	3.72309	-0.05208	48.8839	2.71573e-12	2.4582e-11
ENSBTAG00000007969	-1.3382	10.1385	48.8783	2.72353e-12	2.46375e-11
ENSBTAG00000021092	-3.15412	0.0852546	48.8677	2.73827e-12	2.47556e-11
ENSBTAG00000039935	-2.41213	0.724002	48.781	2.86205e-12	2.58587e-11
ENSBTAG00000029803	2.90575	-0.039921	48.7202	2.95211e-12	2.6656e-11
ENSBTAG00000013107	-1.53387	3.53352	48.6469	3.06453e-12	2.76541e-11
ENSBTAG00000006156	-2.57743	0.48695	48.6434	3.07007e-12	2.76872e-11
ENSBTAG00000009292	1.36667	5.81652	48.6035	3.13308e-12	2.82381e-11
ENSBTAG00000002951	-2.11137	1.18539	48.5999	3.13892e-12	2.82734e-11
ENSBTAG00000020447	-1.78154	1.99859	48.515	3.27774e-12	2.95057e-11
ENSBTAG00000008323	-2.55279	0.783128	48.4757	3.34399e-12	3.00836e-11
ENSBTAG00000014713	-1.36673	5.81441	48.4473	3.39289e-12	3.05049e-11
ENSBTAG00000001049	2.10103	1.21065	48.4205	3.43954e-12	3.08934e-11
ENSBTAG00000040580	-2.02728	1.89702	48.4201	3.44031e-12	3.08934e-11
ENSBTAG00000011490	-2.05187	1.3402	48.407	3.46334e-12	3.10812e-11
ENSBTAG00000009064	-1.47213	3.9467	48.3907	3.49227e-12	3.13218e-11
ENSBTAG00000010273	3.28227	-0.225451	48.3163	3.62719e-12	3.2512e-11
ENSBTAG00000005105	-1.46631	3.91637	48.1762	3.89598e-12	3.49e-11
ENSBTAG00000002908	3.42825	-0.354055	48.1587	3.93076e-12	3.51901e-11
ENSBTAG00000017642	1.86812	2.21344	48.1419	3.96453e-12	3.54709e-11
ENSBTAG00000000570	1.47887	3.6495	48.1403	3.9678e-12	3.54785e-11
ENSBTAG00000014211	1.35322	5.50999	48.1203	4.00853e-12	3.58209e-11
ENSBTAG00000004997	1.34832	6.31193	48.1183	4.01272e-12	3.58366e-11
ENSBTAG00000013288	-1.32916	6.18695	48.0838	4.08389e-12	3.645e-11
ENSBTAG00000044082	-2.43495	0.766954	48.0768	4.09852e-12	3.65584e-11
ENSBTAG00000000812	-2.11604	1.23258	48.0342	4.18846e-12	3.7338e-11
ENSBTAG00000012182	2.72662	0.13883	48.0321	4.1929e-12	3.7355e-11
ENSBTAG00000000128	1.70939	2.14615	47.9759	4.31482e-12	3.84178e-11
ENSBTAG00000000198	-5.17264	-0.827913	47.9662	4.33637e-12	3.85863e-11
ENSBTAG00000020713	2.0032	1.45865	47.9242	4.43026e-12	3.93979e-11
ENSBTAG00000010590	1.35738	5.28566	47.9183	4.4435e-12	3.94918e-11
ENSBTAG00000046409	1.41446	4.81127	47.892	4.50344e-12	4.00004e-11
ENSBTAG00000013027	4.04358	-0.544693	47.8654	4.56514e-12	4.05238e-11
ENSBTAG00000015050	-1.47298	3.92274	47.8538	4.59222e-12	4.07396e-11
ENSBTAG00000014225	-2.07465	1.42244	47.788	4.74883e-12	4.21036e-11
ENSBTAG00000006515	-1.69729	2.40048	47.749	4.84422e-12	4.29235e-11
ENSBTAG00000045643	2.63355	0.596977	47.7411	4.86376e-12	4.30707e-11
ENSBTAG00000043993	-2.53323	0.698573	47.7198	4.91705e-12	4.35164e-11
ENSBTAG00000017684	-3.05312	-0.0273845	47.6592	5.07135e-12	4.48549e-11
ENSBTAG00000014790	1.45245	3.77376	47.6185	5.1778e-12	4.57689e-11
ENSBTAG00000010047	1.39075	4.44659	47.6133	5.19161e-12	4.58633e-11
ENSBTAG00000010253	-2.47183	0.757944	47.5854	5.26605e-12	4.6493e-11
ENSBTAG00000010472	1.44809	3.67058	47.5684	5.3118e-12	4.68688e-11
ENSBTAG00000046773	-2.6525	0.456538	47.5594	5.33636e-12	4.70573e-11
ENSBTAG00000005144	-1.31094	9.35723	47.5239	5.43378e-12	4.78876e-11
ENSBTAG00000003977	-4.6042	-0.524141	47.5134	5.46292e-12	4.81156e-11
ENSBTAG00000011143	1.32251	6.83844	47.4779	5.56267e-12	4.89649e-11
ENSBTAG00000018873	1.39407	4.29903	47.3745	5.86411e-12	5.15873e-11
ENSBTAG00000038904	1.87597	1.84583	47.3347	5.98436e-12	5.25941e-11
ENSBTAG00000002471	-1.41181	6.30374	47.3343	5.98571e-12	5.25941e-11
ENSBTAG00000014649	-1.33586	5.7597	47.3234	6.01896e-12	5.28546e-11
ENSBTAG00000039231	-1.29459	9.97683	47.2948	6.10725e-12	5.3598e-11
ENSBTAG00000020028	1.41346	4.1633	47.2382	6.28635e-12	5.51369e-11
ENSBTAG00000005354	1.30283	7.20799	47.1731	6.4985e-12	5.69636e-11
ENSBTAG00000008150	1.49179	3.38741	47.163	6.53217e-12	5.72247e-11
ENSBTAG00000020979	1.45805	3.54334	47.0906	6.77807e-12	5.93434e-11
ENSBTAG00000047676	-1.36345	4.81929	47.0837	6.80181e-12	5.95158e-11
ENSBTAG00000000437	-1.53406	3.21252	46.9957	7.11409e-12	6.22113e-11
ENSBTAG00000003359	-1.30287	8.4392	46.9536	7.26872e-12	6.35256e-11
ENSBTAG00000016094	-1.45275	3.99253	46.8997	7.47136e-12	6.52579e-11
ENSBTAG00000015919	1.37073	5.60576	46.856	7.63991e-12	6.66905e-11
ENSBTAG00000012185	-1.95307	1.48813	46.6951	8.29373e-12	7.23548e-11
ENSBTAG00000001740	1.44093	3.59965	46.6802	8.35701e-12	7.28636e-11
ENSBTAG00000001447	1.36852	4.62094	46.6461	8.50375e-12	7.4099e-11
ENSBTAG00000005644	-1.61559	2.63747	46.5998	8.70712e-12	7.58262e-11
ENSBTAG00000013918	1.37984	4.71609	46.558	8.89445e-12	7.74118e-11
ENSBTAG00000011102	-1.33863	5.25255	46.5175	9.0803e-12	7.89825e-11
ENSBTAG00000011692	2.73173	0.238182	46.4769	9.27066e-12	8.05906e-11
ENSBTAG00000011195	-1.88805	1.63235	46.4392	9.45051e-12	8.21055e-11
ENSBTAG00000022147	-1.42899	3.76388	46.4213	9.53724e-12	8.28101e-11
ENSBTAG00000017043	-1.47152	3.62662	46.393	9.67614e-12	8.39665e-11
ENSBTAG00000020359	-1.33031	5.2679	46.3597	9.84192e-12	8.53547e-11
ENSBTAG00000008809	1.57725	2.61979	46.357	9.85538e-12	8.5421e-11
ENSBTAG00000018160	3.10295	0.0760215	46.3318	9.98294e-12	8.64757e-11
ENSBTAG00000034246	-1.8254	1.93053	46.3118	1.00857e-11	8.73143e-11
ENSBTAG00000021342	1.40573	3.81056	46.3008	1.01422e-11	8.77514e-11
ENSBTAG00000000711	1.28166	8.97785	46.2786	1.02577e-11	8.86985e-11
ENSBTAG00000001176	2.16811	0.964171	46.2636	1.03367e-11	8.93291e-11
ENSBTAG00000014906	1.3549	8.21912	46.259	1.0361e-11	8.94868e-11
ENSBTAG00000016572	1.41304	4.50713	46.1386	1.10176e-11	9.51022e-11
ENSBTAG00000014467	1.76636	1.90484	46.1327	1.10511e-11	9.53353e-11
ENSBTAG00000010050	1.289	6.811	46.0963	1.12583e-11	9.70657e-11
ENSBTAG00000015509	1.31531	6.01729	46.0908	1.12897e-11	9.72796e-11
ENSBTAG00000009145	-1.72455	2.13485	46.0897	1.12964e-11	9.72797e-11
ENSBTAG00000018790	6.51444	-1.44911	46.0835	1.13321e-11	9.75303e-11
ENSBTAG00000018519	-2.19338	0.933224	46.0656	1.1436e-11	9.83673e-11
ENSBTAG00000016726	-1.93508	1.51079	46.0373	1.16021e-11	9.97376e-11
ENSBTAG00000015303	1.58533	3.00128	46.0298	1.16471e-11	1.00021e-10
ENSBTAG00000012442	-1.29147	10.2219	46.0295	1.16487e-11	1.00021e-10
ENSBTAG00000035907	1.31838	9.3069	45.9905	1.1883e-11	1.01973e-10
ENSBTAG00000046979	-1.30378	7.83986	45.9646	1.2041e-11	1.03269e-10
ENSBTAG00000003608	-1.61501	2.5542	45.9324	1.22405e-11	1.04919e-10
ENSBTAG00000046323	1.39063	4.08325	45.8563	1.27255e-11	1.09012e-10
ENSBTAG00000000855	1.3149	5.60729	45.8488	1.27744e-11	1.09368e-10
ENSBTAG00000006769	-2.57268	0.578144	45.7965	1.31199e-11	1.1226e-10
ENSBTAG00000009115	1.80098	1.67214	45.7697	1.33008e-11	1.13741e-10
ENSBTAG00000014407	1.60253	2.83002	45.7242	1.36132e-11	1.16346e-10
ENSBTAG00000011987	-1.43413	3.54382	45.6976	1.37995e-11	1.17869e-10
ENSBTAG00000034302	-2.37139	0.991526	45.6749	1.396e-11	1.19171e-10
ENSBTAG00000011723	1.62985	2.28784	45.6696	1.39978e-11	1.19424e-10
ENSBTAG00000021223	1.31007	5.66629	45.6383	1.42236e-11	1.2128e-10
ENSBTAG00000030575	1.32359	6.14941	45.6231	1.43339e-11	1.22107e-10
ENSBTAG00000021906	-3.05046	0.247971	45.6227	1.43372e-11	1.22107e-10
ENSBTAG00000017976	1.2931	6.86571	45.6207	1.4352e-11	1.22162e-10
ENSBTAG00000011037	1.29356	7.11192	45.5727	1.47074e-11	1.25115e-10
ENSBTAG00000018004	1.82319	1.77555	45.5663	1.47561e-11	1.25457e-10
ENSBTAG00000013541	1.72843	2.11226	45.5534	1.48532e-11	1.2621e-10
ENSBTAG00000017527	-1.28361	7.32937	45.5515	1.48681e-11	1.26263e-10
ENSBTAG00000005120	-2.10083	1.05335	45.4838	1.53907e-11	1.30626e-10
ENSBTAG00000004553	1.26768	9.62167	45.4481	1.56741e-11	1.32954e-10
ENSBTAG00000017970	1.26918	9.0978	45.4264	1.58488e-11	1.34358e-10
ENSBTAG00000040161	-1.83206	2.09088	45.3849	1.61876e-11	1.37151e-10
ENSBTAG00000009219	3.66817	-0.469469	45.3823	1.62089e-11	1.37253e-10
ENSBTAG00000003176	1.29347	6.807	45.3189	1.67428e-11	1.41692e-10
ENSBTAG00000004256	1.29446	6.11591	45.2735	1.71351e-11	1.44929e-10
ENSBTAG00000008631	-1.37031	4.67031	45.2541	1.73055e-11	1.46286e-10
ENSBTAG00000039892	-2.55467	0.459965	45.2143	1.76614e-11	1.49209e-10
ENSBTAG00000003237	-1.30544	6.36276	45.1798	1.79748e-11	1.51769e-10
ENSBTAG00000012357	1.43663	3.88587	45.1296	1.84418e-11	1.55623e-10
ENSBTAG00000013074	1.29045	6.8209	45.1245	1.84894e-11	1.55935e-10
ENSBTAG00000013657	-1.67156	2.32009	45.1173	1.85582e-11	1.56426e-10
ENSBTAG00000003791	-1.92141	1.97356	45.0812	1.89031e-11	1.59241e-10
ENSBTAG00000020050	-1.33738	5.66549	45.0591	1.91172e-11	1.60953e-10
ENSBTAG00000037890	-4.07548	-0.628541	44.9232	2.04919e-11	1.72427e-10
ENSBTAG00000006601	1.31485	5.65952	44.837	2.14136e-11	1.8008e-10
ENSBTAG00000000057	1.30246	5.51582	44.8312	2.14775e-11	1.80514e-10
ENSBTAG00000017135	-1.28179	7.8362	44.8226	2.15724e-11	1.81208e-10
ENSBTAG00000009269	1.7996	2.29709	44.766	2.22048e-11	1.86362e-10
ENSBTAG00000016240	-1.33883	4.87494	44.7654	2.22114e-11	1.86362e-10
ENSBTAG00000024426	1.47372	3.80587	44.741	2.24895e-11	1.88589e-10
ENSBTAG00000030518	1.28558	6.44122	44.6447	2.36234e-11	1.97984e-10
ENSBTAG00000010336	-1.2748	8.05977	44.6373	2.3713e-11	1.98622e-10
ENSBTAG00000039817	-1.61632	3.2865	44.6321	2.37765e-11	1.9904e-10
ENSBTAG00000043151	4.08642	-0.890444	44.6147	2.39887e-11	2.00702e-10
ENSBTAG00000017473	-2.20033	1.00188	44.5975	2.41997e-11	2.02353e-10
ENSBTAG00000009355	3.58614	-0.628898	44.5858	2.43456e-11	2.03457e-10
ENSBTAG00000043949	1.33617	5.11257	44.5312	2.50334e-11	2.09086e-10
ENSBTAG00000011864	1.313	5.17923	44.5289	2.5063e-11	2.09214e-10
ENSBTAG00000001725	-2.077	1.2969	44.515	2.52417e-11	2.10587e-10
ENSBTAG00000017370	1.50813	3.37054	44.4912	2.55504e-11	2.13041e-10
ENSBTAG00000001879	1.3138	5.12297	44.4772	2.57334e-11	2.14445e-10
ENSBTAG00000006223	-1.51561	2.94166	44.413	2.65919e-11	2.21473e-10
ENSBTAG00000011854	1.7146	1.95716	44.4008	2.67574e-11	2.22726e-10
ENSBTAG00000017847	1.2856	5.94614	44.3805	2.70364e-11	2.24921e-10
ENSBTAG00000000152	1.26875	8.66053	44.3606	2.73125e-11	2.27089e-10
ENSBTAG00000017212	1.29313	5.60187	44.3117	2.80035e-11	2.32703e-10
ENSBTAG00000014693	1.34311	4.58616	44.3003	2.81673e-11	2.33932e-10
ENSBTAG00000047424	1.26088	6.82494	44.2487	2.89198e-11	2.40009e-10
ENSBTAG00000037951	-2.44051	0.547345	44.2479	2.89317e-11	2.40009e-10
ENSBTAG00000013057	1.35891	5.26752	44.2374	2.90864e-11	2.41156e-10
ENSBTAG00000004542	-1.35576	4.47576	44.216	2.94075e-11	2.43681e-10
ENSBTAG00000009679	1.33626	5.38631	44.1837	2.98959e-11	2.47589e-10
ENSBTAG00000018246	-2.54156	0.37092	44.1649	3.01842e-11	2.49835e-10
ENSBTAG00000047708	-1.34223	4.64243	44.113	3.09957e-11	2.56408e-10
ENSBTAG00000015775	-2.31319	0.855249	44.0865	3.14186e-11	2.5976e-10
ENSBTAG00000016873	1.28451	5.74585	44.0377	3.22115e-11	2.66166e-10
ENSBTAG00000030340	1.40566	3.7696	44.0093	3.26819e-11	2.69901e-10
ENSBTAG00000001778	1.35177	4.11412	43.9295	3.40419e-11	2.80975e-10
ENSBTAG00000021526	-1.76694	1.7402	43.9056	3.44607e-11	2.84272e-10
ENSBTAG00000033565	-1.32953	4.66285	43.8899	3.47385e-11	2.86403e-10
ENSBTAG00000015630	1.32265	6.00874	43.8774	3.49595e-11	2.88064e-10
ENSBTAG00000019663	-1.27164	6.496	43.8562	3.53403e-11	2.90908e-10
ENSBTAG00000039433	1.80888	1.63582	43.856	3.53443e-11	2.90908e-10
ENSBTAG00000000656	1.30386	4.97253	43.7417	3.74711e-11	3.0824e-10
ENSBTAG00000025903	1.49863	2.83454	43.6723	3.88224e-11	3.19178e-10
ENSBTAG00000007213	-1.25237	8.04106	43.6688	3.88925e-11	3.19575e-10
ENSBTAG00000017776	1.26378	8.09008	43.6235	3.98026e-11	3.26871e-10
ENSBTAG00000017680	1.26661	6.90848	43.6111	4.00568e-11	3.28618e-10
ENSBTAG00000012818	1.27889	6.03857	43.6108	4.00619e-11	3.28618e-10
ENSBTAG00000036224	-2.59269	0.265605	43.6098	4.00824e-11	3.28618e-10
ENSBTAG00000016038	-1.28688	5.79009	43.5199	4.19668e-11	3.43875e-10
ENSBTAG00000044078	1.92774	1.1751	43.446	4.35832e-11	3.56921e-10
ENSBTAG00000014698	-1.27269	6.33455	43.4277	4.39917e-11	3.60065e-10
ENSBTAG00000035587	-1.30572	4.78546	43.3897	4.48545e-11	3.66923e-10
ENSBTAG00000006697	1.2971	6.22862	43.3871	4.49148e-11	3.67212e-10
ENSBTAG00000002335	2.52729	0.18509	43.3847	4.49686e-11	3.67448e-10
ENSBTAG00000009491	1.34557	4.04748	43.3116	4.66811e-11	3.81229e-10
ENSBTAG00000030193	-2.47506	0.35448	43.3	4.69577e-11	3.83275e-10
ENSBTAG00000003255	-2.03633	1.07459	43.2387	4.8452e-11	3.95252e-10
ENSBTAG00000009637	1.38564	4.7874	43.201	4.93955e-11	4.02725e-10
ENSBTAG00000008923	2.42289	0.467951	43.0444	5.3511e-11	4.36038e-10
ENSBTAG00000010366	-1.30971	4.77055	43.0414	5.35946e-11	4.36477e-10
ENSBTAG00000003871	-1.33029	6.21264	43.0262	5.40127e-11	4.39639e-10
ENSBTAG00000015879	1.27933	5.14724	43.009	5.44894e-11	4.43273e-10
ENSBTAG00000015618	3.57428	-0.727255	43.0073	5.45372e-11	4.43416e-10
ENSBTAG00000014903	-1.29327	4.93424	42.9561	5.59831e-11	4.54921e-10
ENSBTAG00000021516	-2.37969	1.74953	42.9463	5.62634e-11	4.56946e-10
ENSBTAG00000012149	1.45658	3.13265	42.8949	5.77613e-11	4.68852e-10
ENSBTAG00000032277	-1.80698	1.56905	42.8107	6.03023e-11	4.89208e-10
ENSBTAG00000007492	1.34534	4.11091	42.8012	6.05955e-11	4.91315e-10
ENSBTAG00000007581	1.30478	4.48274	42.7673	6.16551e-11	4.99631e-10
ENSBTAG00000000009	1.41265	3.44453	42.7576	6.19595e-11	5.01821e-10
ENSBTAG00000025211	1.32795	4.18988	42.7562	6.2005e-11	5.01913e-10
ENSBTAG00000008172	1.32783	4.61643	42.6058	6.69615e-11	5.41736e-10
ENSBTAG00000031014	-1.39369	3.45953	42.5921	6.74328e-11	5.45149e-10
ENSBTAG00000011578	1.24493	7.99831	42.5913	6.74575e-11	5.45149e-10
ENSBTAG00000006031	2.11285	0.892343	42.5705	6.81807e-11	5.5069e-10
ENSBTAG00000003629	-1.34185	4.07526	42.5454	6.9062e-11	5.57502e-10
ENSBTAG00000005710	1.48939	4.46786	42.5421	6.91754e-11	5.58111e-10
ENSBTAG00000009070	4.4304	-1.02776	42.5246	6.97995e-11	5.62667e-10
ENSBTAG00000019512	-1.23381	8.44147	42.5241	6.98167e-11	5.62667e-10
ENSBTAG00000008654	-1.29266	5.10688	42.4747	7.16012e-11	5.76733e-10
ENSBTAG00000000102	1.83419	1.72539	42.4698	7.17835e-11	5.77885e-10
ENSBTAG00000003889	1.23589	7.79516	42.4024	7.4297e-11	5.97792e-10
ENSBTAG00000002430	2.4879	0.281948	42.4005	7.43723e-11	5.9807e-10
ENSBTAG00000007170	-1.32545	4.14429	42.3887	7.48215e-11	6.01353e-10
ENSBTAG00000035998	-1.25149	8.14452	42.3557	7.60953e-11	6.11258e-10
ENSBTAG00000032089	1.31773	4.29446	42.3363	7.6854e-11	6.17015e-10
ENSBTAG00000015889	-1.25754	5.83686	42.3341	7.6938e-11	6.17352e-10
ENSBTAG00000013764	1.61626	2.26011	42.3021	7.8207e-11	6.27192e-10
ENSBTAG00000019723	-1.38493	3.42507	42.2858	7.88632e-11	6.32109e-10
ENSBTAG00000043442	1.77084	1.53825	42.2728	7.93877e-11	6.35967e-10
ENSBTAG00000037977	2.76683	-0.10809	42.2543	8.01446e-11	6.4168e-10
ENSBTAG00000000431	-1.62439	2.16299	42.2507	8.02901e-11	6.42495e-10
ENSBTAG00000025021	2.65652	0.514989	42.2123	8.18828e-11	6.54885e-10
ENSBTAG00000020342	1.23788	8.85405	42.1968	8.25354e-11	6.59745e-10
ENSBTAG00000013688	1.42575	3.0963	42.1858	8.30008e-11	6.63104e-10
ENSBTAG00000002979	1.31813	4.38775	42.1501	8.45292e-11	6.74948e-10
ENSBTAG00000001697	1.22487	7.48967	42.1085	8.63471e-11	6.89089e-10
ENSBTAG00000009812	1.52027	3.46729	42.0862	8.7339e-11	6.96627e-10
ENSBTAG00000016928	2.40319	0.403636	42.0444	8.92224e-11	7.11263e-10
ENSBTAG00000016473	-1.31733	4.22764	42.041	8.93795e-11	7.12129e-10
ENSBTAG00000047570	-2.57866	0.247952	42.0148	9.05869e-11	7.21234e-10
ENSBTAG00000012595	-1.28831	5.08537	42.014	9.06203e-11	7.21234e-10
ENSBTAG00000027064	1.88685	1.21775	41.9857	9.19417e-11	7.31354e-10
ENSBTAG00000020747	1.26952	5.9816	41.9786	9.22772e-11	7.32996e-10
ENSBTAG00000007184	-1.25571	5.48205	41.9786	9.2278e-11	7.32996e-10
ENSBTAG00000009441	1.24382	8.09316	41.9782	9.22976e-11	7.32996e-10
ENSBTAG00000012914	-3.2787	-0.40023	41.974	9.24962e-11	7.34176e-10
ENSBTAG00000002309	1.84727	1.41423	41.9535	9.34694e-11	7.415e-10
ENSBTAG00000015351	-1.62513	2.40909	41.9481	9.3727e-11	7.43143e-10
ENSBTAG00000047379	-1.46165	3.37807	41.9276	9.47146e-11	7.50569e-10
ENSBTAG00000001518	1.25355	5.4274	41.9002	9.60513e-11	7.60751e-10
ENSBTAG00000013046	-1.23754	6.92543	41.8682	9.7637e-11	7.72894e-10
ENSBTAG00000001093	1.47125	2.8853	41.8334	9.93898e-11	7.86346e-10
ENSBTAG00000017549	1.30992	5.21847	41.8038	1.00908e-10	7.97929e-10
ENSBTAG00000000593	3.74547	-0.802579	41.7882	1.01718e-10	8.03897e-10
ENSBTAG00000048228	1.28178	4.71213	41.775	1.02406e-10	8.08901e-10
ENSBTAG00000007502	-2.54157	0.35368	41.7558	1.03416e-10	8.16444e-10
ENSBTAG00000002613	-1.66685	1.98624	41.6912	1.06891e-10	8.43423e-10
ENSBTAG00000015406	4.38616	-1.1248	41.6378	1.09849e-10	8.66299e-10
ENSBTAG00000000170	-2.19196	0.830501	41.6196	1.10877e-10	8.73935e-10
ENSBTAG00000011044	-1.43331	3.01925	41.6157	1.11096e-10	8.75191e-10
ENSBTAG00000011602	-2.00905	0.997076	41.6109	1.11373e-10	8.76908e-10
ENSBTAG00000040005	2.27455	0.430672	41.5849	1.12862e-10	8.88156e-10
ENSBTAG00000012116	-1.67019	1.9726	41.5547	1.14618e-10	9.01488e-10
ENSBTAG00000031178	-1.27515	5.2789	41.5446	1.1521e-10	9.05662e-10
ENSBTAG00000014813	-1.63203	2.04326	41.5417	1.15381e-10	9.0652e-10
ENSBTAG00000019230	-1.27326	5.59849	41.5141	1.17022e-10	9.18925e-10
ENSBTAG00000016081	1.21272	8.11184	41.4503	1.20908e-10	9.48928e-10
ENSBTAG00000016771	1.22468	8.08573	41.449	1.20985e-10	9.49029e-10
ENSBTAG00000002680	1.52246	2.46087	41.4461	1.21168e-10	9.49959e-10
ENSBTAG00000020032	1.60747	1.95721	41.3851	1.25009e-10	9.79552e-10
ENSBTAG00000011209	1.2526	5.27525	41.3733	1.25764e-10	9.84939e-10
ENSBTAG00000015221	-1.25414	5.6846	41.357	1.26814e-10	9.92635e-10
ENSBTAG00000038985	1.97444	1.02672	41.2988	1.30647e-10	1.02209e-09
ENSBTAG00000045854	-2.02806	1.00243	41.2783	1.32026e-10	1.03233e-09
ENSBTAG00000046690	1.41022	3.02515	41.266	1.32859e-10	1.03829e-09
ENSBTAG00000009176	-1.39648	3.2446	41.2387	1.34728e-10	1.05234e-09
ENSBTAG00000002192	2.59157	0.0355761	41.123	1.42944e-10	1.11592e-09
ENSBTAG00000039815	-1.46137	2.7442	41.0792	1.46182e-10	1.14059e-09
ENSBTAG00000011482	-1.2818	4.71481	41.0648	1.47261e-10	1.1484e-09
ENSBTAG00000021844	2.16003	0.817361	41.0404	1.49118e-10	1.16227e-09
ENSBTAG00000017104	2.31161	0.392279	40.9881	1.53159e-10	1.19313e-09
ENSBTAG00000025167	-1.37966	3.40077	40.9502	1.56159e-10	1.21586e-09
ENSBTAG00000027803	1.21643	6.55316	40.9403	1.56953e-10	1.22139e-09
ENSBTAG00000013834	1.22043	6.79881	40.9311	1.57689e-10	1.22647e-09
ENSBTAG00000007634	1.32078	5.9131	40.8749	1.62295e-10	1.26163e-09
ENSBTAG00000003253	1.6962	1.66058	40.8572	1.63772e-10	1.27244e-09
ENSBTAG00000014521	1.24367	6.85235	40.7902	1.69484e-10	1.31612e-09
ENSBTAG00000000095	1.46031	2.86594	40.789	1.69585e-10	1.31621e-09
ENSBTAG00000019793	-1.62227	2.03722	40.7614	1.71998e-10	1.33424e-09
ENSBTAG00000039523	-1.29323	4.27835	40.7546	1.726e-10	1.3382e-09
ENSBTAG00000000816	1.28293	4.9221	40.7526	1.7277e-10	1.33881e-09
ENSBTAG00000020807	1.24632	5.65792	40.7482	1.73159e-10	1.34112e-09
ENSBTAG00000017462	1.20707	9.54342	40.7389	1.73988e-10	1.34682e-09
ENSBTAG00000002834	-1.21792	8.90378	40.7293	1.74842e-10	1.35272e-09
ENSBTAG00000018948	-1.26362	6.95822	40.7007	1.77423e-10	1.37197e-09
ENSBTAG00000007102	-1.44204	3.00455	40.6884	1.7854e-10	1.37989e-09
ENSBTAG00000008105	-1.23353	5.87241	40.6713	1.80116e-10	1.39085e-09
ENSBTAG00000007611	1.59806	2.21405	40.6709	1.80149e-10	1.39085e-09
ENSBTAG00000012284	1.3551	3.9331	40.6549	1.81636e-10	1.4016e-09
ENSBTAG00000020173	-1.25341	5.23917	40.6114	1.85716e-10	1.43233e-09
ENSBTAG00000002135	1.72862	1.64245	40.6001	1.86793e-10	1.43989e-09
ENSBTAG00000006234	-1.20377	7.46153	40.572	1.89503e-10	1.46e-09
ENSBTAG00000047582	1.28335	4.31792	40.5539	1.91265e-10	1.47281e-09
ENSBTAG00000039834	2.39427	0.252054	40.5224	1.9437e-10	1.49594e-09
ENSBTAG00000023976	-1.28255	4.88656	40.5111	1.95506e-10	1.50389e-09
ENSBTAG00000002783	-1.25796	5.87263	40.4639	2.00279e-10	1.5398e-09
ENSBTAG00000001324	1.22466	5.82559	40.4036	2.0656e-10	1.58726e-09
ENSBTAG00000010792	1.20329	7.21005	40.3993	2.07018e-10	1.58995e-09
ENSBTAG00000039049	1.45788	2.6685	40.3605	2.11165e-10	1.62095e-09
ENSBTAG00000009975	-1.96354	1.11963	40.3406	2.13328e-10	1.6367e-09
ENSBTAG00000001510	1.228	5.60902	40.3297	2.14523e-10	1.64501e-09
ENSBTAG00000025410	1.41902	3.1355	40.3267	2.14852e-10	1.64667e-09
ENSBTAG00000013334	-1.94369	1.1275	40.3257	2.14963e-10	1.64667e-09
ENSBTAG00000001335	-1.22601	8.1703	40.3184	2.15763e-10	1.65194e-09
ENSBTAG00000019788	1.33315	3.8269	40.3141	2.16247e-10	1.65478e-09
ENSBTAG00000030257	-1.31997	3.81294	40.3045	2.17313e-10	1.66207e-09
ENSBTAG00000011002	1.45347	2.79884	40.2868	2.19291e-10	1.67633e-09
ENSBTAG00000013078	-1.51928	2.3926	40.2705	2.21128e-10	1.68908e-09
ENSBTAG00000010328	-1.4458	2.81394	40.2699	2.21189e-10	1.68908e-09
ENSBTAG00000042989	2.25758	0.499668	40.2659	2.21645e-10	1.69168e-09
ENSBTAG00000003088	1.69922	1.63425	40.2443	2.24112e-10	1.70963e-09
ENSBTAG00000007415	-1.30375	5.17476	40.2221	2.26673e-10	1.72826e-09
ENSBTAG00000045744	1.2597	4.7105	40.2084	2.28265e-10	1.7388e-09
ENSBTAG00000037434	1.32013	3.95056	40.2082	2.28292e-10	1.7388e-09
ENSBTAG00000045550	1.23221	5.39878	40.1969	2.29615e-10	1.74798e-09
ENSBTAG00000012436	1.96205	0.914418	40.1847	2.31053e-10	1.75801e-09
ENSBTAG00000045097	3.28335	-0.65388	40.1745	2.32258e-10	1.76627e-09
ENSBTAG00000005841	-1.63567	2.05407	40.1727	2.32473e-10	1.76699e-09
ENSBTAG00000015038	-1.19713	8.94479	40.1462	2.3565e-10	1.79021e-09
ENSBTAG00000011381	2.58357	0.373076	40.1157	2.39354e-10	1.81741e-09
ENSBTAG00000009841	-1.22195	6.68174	40.1094	2.40132e-10	1.82238e-09
ENSBTAG00000003162	-1.19834	7.38633	40.0229	2.51004e-10	1.9039e-09
ENSBTAG00000016345	-1.8993	1.1545	39.9656	2.5848e-10	1.9596e-09
ENSBTAG00000010992	-1.20333	7.83072	39.9584	2.5943e-10	1.96578e-09
ENSBTAG00000031188	-1.24088	6.03929	39.9299	2.63241e-10	1.99363e-09
ENSBTAG00000014661	1.44536	2.78062	39.9083	2.66166e-10	2.01474e-09
ENSBTAG00000021905	3.06003	-0.476008	39.8723	2.71122e-10	2.0512e-09
ENSBTAG00000014441	-2.27281	0.493553	39.8659	2.72016e-10	2.05691e-09
ENSBTAG00000014878	1.49423	2.50918	39.8606	2.72747e-10	2.06138e-09
ENSBTAG00000046871	-2.00837	1.18643	39.8378	2.75959e-10	2.08458e-09
ENSBTAG00000015086	1.7624	1.47155	39.8352	2.76324e-10	2.08627e-09
ENSBTAG00000010665	-1.96302	1.19788	39.8219	2.78214e-10	2.09946e-09
ENSBTAG00000012489	-1.42597	3.72642	39.7764	2.8477e-10	2.14783e-09
ENSBTAG00000007237	-1.71584	1.72142	39.7692	2.85813e-10	2.15459e-09
ENSBTAG00000010024	1.76203	1.51987	39.7351	2.90851e-10	2.19145e-09
ENSBTAG00000006730	1.37638	3.17486	39.7248	2.92391e-10	2.20192e-09
ENSBTAG00000020100	-1.79018	1.47518	39.6957	2.96784e-10	2.23386e-09
ENSBTAG00000010837	2.71232	-0.113917	39.6864	2.98188e-10	2.24328e-09
ENSBTAG00000012676	-1.87797	1.36481	39.6604	3.02189e-10	2.27221e-09
ENSBTAG00000003257	-1.29945	4.10427	39.646	3.04426e-10	2.28786e-09
ENSBTAG00000037743	-2.91619	0.488717	39.6342	3.06268e-10	2.30053e-09
ENSBTAG00000018941	1.26314	6.22046	39.6294	3.07033e-10	2.3051e-09
ENSBTAG00000010464	1.36509	3.5006	39.6145	3.09382e-10	2.32155e-09
ENSBTAG00000021029	-1.22456	6.26606	39.6104	3.10034e-10	2.32525e-09
ENSBTAG00000014259	1.35724	3.21358	39.6005	3.11604e-10	2.33584e-09
ENSBTAG00000013065	-1.36447	3.16953	39.5252	3.23849e-10	2.42639e-09
ENSBTAG00000015463	1.22936	5.18466	39.4676	3.33548e-10	2.49779e-09
ENSBTAG00000004961	-1.21707	6.26545	39.4491	3.36718e-10	2.52024e-09
ENSBTAG00000026972	2.43037	0.160529	39.4267	3.40608e-10	2.54806e-09
ENSBTAG00000005115	-1.29503	4.48265	39.4211	3.41593e-10	2.55413e-09
ENSBTAG00000013641	1.20047	8.44769	39.4032	3.44732e-10	2.57629e-09
ENSBTAG00000019303	1.28531	3.93104	39.3883	3.4737e-10	2.59469e-09
ENSBTAG00000000937	1.19253	7.94173	39.3832	3.48276e-10	2.60013e-09
ENSBTAG00000005062	1.27459	4.50432	39.3578	3.52845e-10	2.6329e-09
ENSBTAG00000013306	1.40579	2.97488	39.3504	3.54174e-10	2.64148e-09
ENSBTAG00000010788	-1.69609	1.80788	39.3161	3.60461e-10	2.687e-09
ENSBTAG00000007589	1.36866	3.77569	39.3127	3.61081e-10	2.69026e-09
ENSBTAG00000009576	1.28711	4.0631	39.3028	3.62919e-10	2.70259e-09
ENSBTAG00000008683	1.22685	5.69191	39.1816	3.86161e-10	2.87421e-09
ENSBTAG00000008816	1.1964	6.68428	39.1367	3.95148e-10	2.93962e-09
ENSBTAG00000004494	1.34861	3.29323	39.1356	3.95359e-10	2.9397e-09
ENSBTAG00000007484	-1.21088	6.23842	39.1321	3.96083e-10	2.94359e-09
ENSBTAG00000043530	2.58707	-0.0468911	39.11	4.00579e-10	2.9755e-09
ENSBTAG00000001601	1.18213	9.04689	39.1029	4.02041e-10	2.98485e-09
ENSBTAG00000020141	1.8154	1.37224	39.091	4.04501e-10	3.0013e-09
ENSBTAG00000009022	-1.49201	2.35457	39.0902	4.04664e-10	3.0013e-09
ENSBTAG00000018576	2.32662	0.276737	39.0492	4.13255e-10	3.06346e-09
ENSBTAG00000006667	-1.20413	7.69512	39.0091	4.21841e-10	3.12554e-09
ENSBTAG00000005033	-1.79493	1.39029	39.0032	4.2312e-10	3.13343e-09
ENSBTAG00000012047	1.20701	6.2873	38.9906	4.25858e-10	3.15212e-09
ENSBTAG00000002282	1.18576	8.38505	38.9679	4.30822e-10	3.18726e-09
ENSBTAG00000009182	3.27364	-0.626039	38.9282	4.39682e-10	3.25117e-09
ENSBTAG00000020554	-1.26438	4.75562	38.9067	4.44545e-10	3.28548e-09
ENSBTAG00000020030	-1.19084	6.76215	38.8564	4.56146e-10	3.36952e-09
ENSBTAG00000000419	2.9312	-0.348134	38.8542	4.56673e-10	3.37098e-09
ENSBTAG00000009984	-1.18648	6.52976	38.8536	4.56803e-10	3.37098e-09
ENSBTAG00000012022	-1.22106	5.71385	38.8462	4.58546e-10	3.38215e-09
ENSBTAG00000014382	1.48636	3.70042	38.8405	4.59875e-10	3.39026e-09
ENSBTAG00000009331	-1.39424	3.28813	38.7292	4.86865e-10	3.58743e-09
ENSBTAG00000019244	-1.44956	2.69576	38.7098	4.91736e-10	3.6215e-09
ENSBTAG00000005527	-1.45713	2.66683	38.6972	4.94921e-10	3.64313e-09
ENSBTAG00000002390	2.57802	-0.0864017	38.6539	5.06011e-10	3.7229e-09
ENSBTAG00000007108	-1.62346	2.11945	38.5665	5.29189e-10	3.89149e-09
[truncated: 3,798 more rows]

## Sheet: Omental vs subcutaneous
ID	logFC	logCPM	LR	PValue	FDR
ENSBTAG00000009876	-10.35	5.59416	1108.93	3.79143e-243	5.46042e-239
ENSBTAG00000000066	-11.3434	4.9237	1010.59	8.96235e-222	6.45379e-218
ENSBTAG00000007767	7.58597	4.59405	909.88	6.98169e-200	3.35168e-196
ENSBTAG00000009014	-9.8611	4.55913	889.833	1.5923e-195	5.73309e-192
ENSBTAG00000000177	-6.45127	5.04477	856.319	3.07453e-188	8.85587e-185
ENSBTAG00000037693	-10.3883	3.99947	723.481	2.34323e-159	5.62454e-156
ENSBTAG00000010119	-5.61769	4.40115	638.708	6.38068e-141	1.31278e-137
ENSBTAG00000015462	-9.26558	3.40824	593.917	3.52274e-131	6.34182e-128
ENSBTAG00000007307	5.37535	4.09992	570.111	5.31197e-126	8.50034e-123
ENSBTAG00000000836	-5.03982	4.37655	567.497	1.9672e-125	2.83316e-122
ENSBTAG00000004905	-3.82942	6.08051	562.993	1.87738e-124	2.45801e-121
ENSBTAG00000011476	4.16138	4.90754	557.587	2.81595e-123	3.3796e-120
ENSBTAG00000006694	4.04681	5.21249	542.081	6.648e-120	7.36496e-117
ENSBTAG00000047268	-7.11185	3.4124	541.228	1.01918e-119	1.04845e-116
ENSBTAG00000018650	-4.636	4.18357	502.123	3.28197e-111	3.15113e-108
ENSBTAG00000005108	-3.34866	6.6216	501.659	4.13971e-111	3.72626e-108
ENSBTAG00000032687	-8.74686	2.78554	488.289	3.35889e-108	2.84558e-105
ENSBTAG00000015106	-3.98341	5.00465	485.513	1.3492e-107	1.07951e-104
ENSBTAG00000039995	-3.08755	8.9087	475.502	2.03475e-105	1.54234e-102
ENSBTAG00000047944	-5.42972	3.25024	433.48	2.84051e-96	2.04545e-93
ENSBTAG00000005308	5.2355	3.27547	431.853	6.42123e-96	4.40374e-93
ENSBTAG00000010896	-9.27666	2.28216	424.817	2.18229e-94	1.42861e-91
ENSBTAG00000013148	-4.80835	3.58384	412.079	1.29274e-91	8.09483e-89
ENSBTAG00000046511	-9.04975	2.60429	403.76	8.36464e-90	5.01948e-87
ENSBTAG00000006990	-3.59305	4.06851	375.215	1.37025e-83	7.89375e-81
ENSBTAG00000021827	-8.19106	2.06155	372.604	5.07196e-83	2.80948e-80
ENSBTAG00000047000	-4.27724	3.37105	371.242	1.00399e-82	5.35535e-80
ENSBTAG00000010444	-3.34789	4.49424	366.67	9.93471e-82	5.10999e-79
ENSBTAG00000014832	-4.54557	2.80037	364.68	2.69446e-81	1.33813e-78
ENSBTAG00000019694	-3.78388	3.40466	360.364	2.34552e-80	1.12601e-77
ENSBTAG00000004231	-2.98792	5.32397	348.931	7.24412e-78	3.36548e-75
ENSBTAG00000040082	5.57753	2.54935	333.631	1.55594e-74	7.00268e-72
ENSBTAG00000000987	-7.96694	2.02259	331.902	3.70308e-74	1.61611e-71
ENSBTAG00000021430	-2.90969	4.87816	330.998	5.82638e-74	2.46799e-71
ENSBTAG00000003278	6.60331	2.17347	329.167	1.4597e-73	6.00647e-71
ENSBTAG00000023177	-3.17473	4.025	328.658	1.8837e-73	7.53586e-71
ENSBTAG00000021494	3.04443	4.18623	328.035	2.57536e-73	1.00244e-70
ENSBTAG00000019633	-3.83964	3.03877	325.412	9.59475e-73	3.63641e-70
ENSBTAG00000014335	4.15918	3.00818	322.54	4.05215e-72	1.49639e-69
ENSBTAG00000017040	-3.00752	4.16405	321.112	8.29289e-72	2.98586e-69
ENSBTAG00000005606	4.25492	2.66354	320.865	9.38705e-72	3.29737e-69
ENSBTAG00000004570	2.64023	5.80478	319.349	2.00735e-71	6.88331e-69
ENSBTAG00000016165	-6.91254	2.0256	317.303	5.60175e-71	1.87619e-68
ENSBTAG00000020676	-3.0795	5.37714	306.536	1.24123e-68	4.06278e-66
ENSBTAG00000004468	-3.49541	3.11883	304.211	3.98533e-68	1.27548e-65
ENSBTAG00000015366	2.52654	6.95393	294.794	4.48698e-66	1.40481e-63
ENSBTAG00000003568	3.40212	4.63499	293.092	1.05379e-65	3.22909e-63
ENSBTAG00000008587	2.75345	4.93861	287.15	2.07788e-64	6.23451e-62
ENSBTAG00000012409	-2.39957	6.61796	282.59	2.04702e-63	6.01658e-61
ENSBTAG00000002940	-3.13674	3.64766	275.271	8.05528e-62	2.32024e-59
ENSBTAG00000007239	3.09409	3.90618	274.366	1.26855e-61	3.58229e-59
ENSBTAG00000024647	-2.81274	3.80665	269.868	1.21249e-60	3.35812e-58
ENSBTAG00000017592	-2.51727	4.9519	269.75	1.28677e-60	3.49661e-58
ENSBTAG00000019125	-3.0188	3.63814	262.465	4.97868e-59	1.32783e-56
ENSBTAG00000005260	-2.35417	9.64445	261.593	7.71323e-59	2.01974e-56
ENSBTAG00000005985	3.07716	3.27836	260.609	1.2641e-58	3.20707e-56
ENSBTAG00000017280	-2.36841	10.2271	260.601	1.26929e-58	3.20707e-56
ENSBTAG00000037768	-3.13201	4.08315	258.32	3.98781e-58	9.90216e-56
ENSBTAG00000001815	-4.25534	2.23424	249.646	3.10222e-56	7.57258e-54
ENSBTAG00000011990	-3.1224	3.17962	247.8	7.83631e-56	1.88098e-53
ENSBTAG00000000731	-5.66508	1.72757	247.025	1.15624e-55	2.72987e-53
ENSBTAG00000013070	-3.84741	2.42899	240.354	3.29185e-54	7.64665e-52
ENSBTAG00000044123	-6.8582	1.41575	235.887	3.10113e-53	7.08929e-51
ENSBTAG00000006991	-7.37227	1.20585	232.982	1.3336e-52	3.00102e-50
ENSBTAG00000013662	2.04603	8.39694	231.459	2.86551e-52	6.34909e-50
ENSBTAG00000018838	-2.89395	3.32723	221.347	4.59695e-50	1.00311e-47
ENSBTAG00000004013	2.24727	5.4943	219.655	1.07543e-49	2.3117e-47
ENSBTAG00000016234	2.67698	4.56421	219.431	1.20351e-49	2.54897e-47
ENSBTAG00000047416	-2.44225	3.82884	217.564	3.07453e-49	6.41731e-47
ENSBTAG00000011932	-2.0946	8.28269	213.11	2.88019e-48	5.92578e-46
ENSBTAG00000014391	-7.19715	1.26373	211.733	5.7518e-48	1.16672e-45
ENSBTAG00000015991	-2.22346	4.79057	209.198	2.05533e-47	4.11122e-45
ENSBTAG00000003806	1.98939	8.01309	206.868	6.62409e-47	1.30685e-44
ENSBTAG00000003871	1.99654	8.3366	201.774	8.56318e-46	1.66658e-43
ENSBTAG00000013779	-1.99999	6.28438	200.306	1.79049e-45	3.43822e-43
ENSBTAG00000003837	-4.06309	1.81599	200.041	2.04584e-45	3.87687e-43
ENSBTAG00000017981	-5.16431	1.33426	199.246	3.05081e-45	5.70002e-43
ENSBTAG00000008332	-2.07652	5.26606	199.222	3.08708e-45	5.70002e-43
ENSBTAG00000020242	-3.45394	2.60777	198.262	5.00047e-45	9.11605e-43
ENSBTAG00000016208	-1.9319	6.86951	198.124	5.36005e-45	9.64944e-43
ENSBTAG00000010306	-7.04601	1.00721	194.421	3.44662e-44	6.12817e-42
ENSBTAG00000018098	-4.49832	1.62442	194.227	3.7993e-44	6.67286e-42
ENSBTAG00000019192	7.89817	0.847071	193.848	4.59592e-44	7.97476e-42
ENSBTAG00000026708	-4.61423	2.17168	191.783	1.29782e-43	2.22515e-41
ENSBTAG00000012149	2.27122	3.85954	189.923	3.30505e-43	5.59992e-41
ENSBTAG00000007492	-2.90704	2.62876	189.802	3.51184e-43	5.88111e-41
ENSBTAG00000014517	-2.0271	5.53493	188.222	7.77158e-43	1.28651e-40
ENSBTAG00000017411	2.11531	4.50296	187.858	9.32933e-43	1.52683e-40
ENSBTAG00000011976	-2.33894	4.23827	186.539	1.81061e-42	2.92993e-40
ENSBTAG00000002471	-1.94742	6.22746	185.194	3.56049e-42	5.69758e-40
ENSBTAG00000003027	2.26443	3.77057	185.003	3.91912e-42	6.20255e-40
ENSBTAG00000018189	-2.14802	4.92353	184.308	5.5563e-42	8.69803e-40
ENSBTAG00000015505	-2.38446	3.28269	183.462	8.50214e-42	1.31664e-39
ENSBTAG00000031532	3.1975	2.20848	181.182	2.67534e-41	4.09896e-39
ENSBTAG00000013213	2.16475	3.96103	179.685	5.67945e-41	8.61005e-39
ENSBTAG00000002317	-2.06497	6.14438	179.134	7.4888e-41	1.12348e-38
ENSBTAG00000002821	1.83386	7.31412	176.204	3.26816e-40	4.85237e-38
ENSBTAG00000004237	-2.38543	3.27253	175.09	5.72335e-40	8.411e-38
ENSBTAG00000004633	3.39166	1.87149	174.684	7.01711e-40	1.02081e-37
ENSBTAG00000045514	3.50827	2.40847	173.704	1.14877e-39	1.65445e-37
ENSBTAG00000007602	-2.76196	2.63848	173.276	1.42436e-39	2.03105e-37
ENSBTAG00000021601	-3.96344	1.56407	171.034	4.39917e-39	6.21146e-37
ENSBTAG00000033268	1.85873	5.71351	169.703	8.59272e-39	1.20148e-36
ENSBTAG00000012630	-2.00454	4.82633	169.449	9.76197e-39	1.35184e-36
ENSBTAG00000005230	3.0472	2.08847	168.827	1.33476e-38	1.83078e-36
ENSBTAG00000040103	-5.12115	1.27092	167.568	2.51401e-38	3.41573e-36
ENSBTAG00000010517	-2.38985	3.76609	167.002	3.34131e-38	4.49734e-36
ENSBTAG00000017071	-1.83163	5.7051	165.332	7.73946e-38	1.03207e-35
ENSBTAG00000020839	-1.86978	5.04061	163.418	2.02677e-37	2.67794e-35
ENSBTAG00000004547	-2.06301	4.25899	162.633	3.00861e-37	3.9391e-35
ENSBTAG00000016729	-2.81336	2.32985	160.817	7.50235e-37	9.73413e-35
ENSBTAG00000001517	-3.14857	2.00651	160.746	7.77405e-37	9.9966e-35
ENSBTAG00000021526	-3.45353	1.54106	160.107	1.07203e-36	1.36632e-34
ENSBTAG00000039817	1.9105	5.14229	158.922	1.94622e-36	2.45873e-34
ENSBTAG00000003529	-6.73346	0.698137	157.528	3.9248e-36	4.91522e-34
ENSBTAG00000019455	-2.09318	3.64151	157.373	4.2421e-36	5.26679e-34
ENSBTAG00000016239	2.77211	2.76988	157.316	4.36579e-36	5.37403e-34
ENSBTAG00000017564	-1.77346	5.85694	157.198	4.6334e-36	5.6551e-34
ENSBTAG00000034501	-1.87503	5.70311	156.673	6.03398e-36	7.30263e-34
ENSBTAG00000005728	2.64964	2.40941	155.967	8.60845e-36	1.03316e-33
ENSBTAG00000032059	-2.06908	4.14616	154.089	2.21467e-35	2.63601e-33
ENSBTAG00000017405	-3.00711	2.02153	153.027	3.7799e-35	4.46214e-33
ENSBTAG00000015340	-3.30888	1.70038	151.975	6.4173e-35	7.51398e-33
ENSBTAG00000011818	-5.16638	1.48048	151.266	9.16957e-35	1.065e-32
ENSBTAG00000014149	-3.63591	1.46644	150.763	1.18056e-34	1.36019e-32
ENSBTAG00000048157	1.65116	8.62771	147.92	4.93794e-34	5.64415e-32
ENSBTAG00000008448	-1.74232	5.06838	147.135	7.33321e-34	8.31598e-32
ENSBTAG00000011374	1.96861	3.95073	146.858	8.431e-34	9.48619e-32
ENSBTAG00000009786	-1.76524	6.48352	145.787	1.44495e-33	1.61319e-31
ENSBTAG00000033367	-2.73887	2.1434	145.154	1.98769e-33	2.20206e-31
ENSBTAG00000030553	-2.44192	2.60676	141.706	1.12742e-32	1.23947e-30
ENSBTAG00000015129	-1.93806	4.06069	141.358	1.3438e-32	1.46617e-30
ENSBTAG00000014898	-1.76731	5.62778	139.636	3.19691e-32	3.46179e-30
ENSBTAG00000019636	1.58378	8.36675	138.652	5.24744e-32	5.63983e-30
ENSBTAG00000001580	-3.08638	1.69104	138.249	6.42834e-32	6.85785e-30
ENSBTAG00000019524	-2.46178	3.14164	137.961	7.43191e-32	7.87018e-30
ENSBTAG00000032613	-2.49712	2.36394	136.289	1.7254e-31	1.81382e-29
ENSBTAG00000046350	-3.80609	1.13702	136.079	1.91795e-31	2.00162e-29
ENSBTAG00000014177	2.46294	2.52673	135.833	2.17e-31	2.24837e-29
ENSBTAG00000009891	-3.83649	1.1563	135.69	2.33265e-31	2.39963e-29
ENSBTAG00000024980	2.094	3.24008	133.846	5.9051e-31	6.03158e-29
ENSBTAG00000019210	-3.01456	1.85704	133.804	6.03191e-31	6.11771e-29
ENSBTAG00000034954	-2.35733	2.89564	132.879	9.61112e-31	9.67967e-29
ENSBTAG00000027676	-1.70199	5.33385	131.328	2.09884e-30	2.09913e-28
ENSBTAG00000010788	-2.9815	1.62797	131.012	2.46078e-30	2.44414e-28
ENSBTAG00000009438	-2.58299	2.06534	129.668	4.84294e-30	4.77726e-28
ENSBTAG00000006187	-1.54195	7.52986	128.97	6.88418e-30	6.74462e-28
ENSBTAG00000010742	1.88648	3.53316	128.022	1.10981e-29	1.07997e-27
ENSBTAG00000007698	-2.84763	1.83566	127.573	1.3917e-29	1.34519e-27
ENSBTAG00000025071	-2.3378	2.46657	127.357	1.55178e-29	1.48992e-27
ENSBTAG00000003921	-3.10328	1.49077	126.999	1.85908e-29	1.76455e-27
ENSBTAG00000047284	-2.51843	2.24609	126.995	1.86233e-29	1.76455e-27
ENSBTAG00000012467	1.53637	6.39299	126.26	2.69751e-29	2.53918e-27
ENSBTAG00000004676	-5.37184	0.522892	124.856	5.47304e-29	5.11836e-27
ENSBTAG00000019159	-1.95333	3.69196	124.514	6.50302e-29	6.04235e-27
ENSBTAG00000021302	-1.8581	3.7269	124.096	8.02728e-29	7.41083e-27
ENSBTAG00000007666	-3.32606	1.1056	123.657	1.00129e-28	9.18508e-27
ENSBTAG00000006619	-1.85284	3.69075	122.709	1.61477e-28	1.47189e-26
ENSBTAG00000012307	-1.81303	3.69407	122.497	1.79721e-28	1.62789e-26
ENSBTAG00000009226	-1.88851	3.54931	122.211	2.07521e-28	1.86795e-26
ENSBTAG00000003636	-1.51689	8.82844	122.024	2.2803e-28	2.03981e-26
ENSBTAG00000008017	-2.4507	2.07229	120.164	5.82383e-28	5.17746e-26
ENSBTAG00000006676	-1.73742	3.93518	120.07	6.10632e-28	5.39529e-26
ENSBTAG00000006860	-2.00452	2.78451	118.843	1.13378e-27	9.95649e-26
ENSBTAG00000017946	-1.58174	4.93478	118.625	1.26523e-27	1.10435e-25
ENSBTAG00000048125	1.56902	5.23504	117.816	1.90274e-27	1.6508e-25
ENSBTAG00000002278	1.44318	10.5431	114.24	1.15476e-26	9.95862e-25
ENSBTAG00000037649	-1.76777	3.47189	113.675	1.53487e-26	1.31579e-24
ENSBTAG00000008140	1.5114	5.609	113.465	1.70636e-26	1.45414e-24
ENSBTAG00000021301	-1.42329	7.55365	112.171	3.27735e-26	2.7765e-24
ENSBTAG00000014911	-1.40475	10.1777	111.794	3.96496e-26	3.33938e-24
ENSBTAG00000005734	-1.98481	2.87092	111.41	4.81232e-26	4.02948e-24
ENSBTAG00000016048	-1.57161	4.68425	111.214	5.31077e-26	4.42114e-24
ENSBTAG00000001473	-1.50117	5.17141	110.877	6.29428e-26	5.20978e-24
ENSBTAG00000014855	-1.62189	4.35397	110.755	6.69458e-26	5.50945e-24
ENSBTAG00000020076	2.72608	1.75534	110.295	8.44372e-26	6.90946e-24
ENSBTAG00000033510	-2.81646	1.5581	110.121	9.21859e-26	7.50091e-24
ENSBTAG00000037786	-2.86082	1.48035	109.266	1.41891e-25	1.14804e-23
ENSBTAG00000014751	6.71027	0.194522	108.161	2.47833e-25	1.99402e-23
ENSBTAG00000013791	-2.09272	2.46516	107.301	3.82516e-25	3.06055e-23
ENSBTAG00000031524	-1.54878	4.35097	106.418	5.97079e-25	4.7509e-23
ENSBTAG00000018460	1.36476	7.61854	105.726	8.46859e-25	6.70136e-23
ENSBTAG00000027134	2.55498	1.81802	105.61	8.9765e-25	7.05523e-23
ENSBTAG00000000707	-2.90335	1.37301	105.602	9.01376e-25	7.05523e-23
ENSBTAG00000001936	-1.42141	7.46574	105.544	9.28118e-25	7.22528e-23
ENSBTAG00000017524	-7.0173	-0.08871	103.861	2.16995e-24	1.68019e-22
ENSBTAG00000008913	-1.47091	5.00428	102.539	4.2294e-24	3.25732e-22
ENSBTAG00000032821	-2.01076	2.68524	102.289	4.79852e-24	3.67597e-22
ENSBTAG00000002029	-6.77736	-0.0465858	101.918	5.78543e-24	4.40856e-22
ENSBTAG00000016446	-5.11119	0.0970846	101.885	5.88523e-24	4.461e-22
ENSBTAG00000004869	-1.63934	3.74931	101.618	6.73424e-24	5.07783e-22
ENSBTAG00000019892	1.66939	3.95224	101.32	7.82593e-24	5.87026e-22
ENSBTAG00000009076	-1.99003	2.51519	101.188	8.36635e-24	6.24312e-22
ENSBTAG00000009812	-2.69437	1.77254	100.589	1.13169e-23	8.40136e-22
ENSBTAG00000020243	-1.33474	8.74806	100.269	1.33054e-23	9.82692e-22
ENSBTAG00000000905	-2.6404	1.41407	99.806	1.68077e-23	1.23502e-21
ENSBTAG00000011644	-1.77662	3.34875	99.3507	2.11522e-23	1.54637e-21
ENSBTAG00000012624	-3.15403	0.981573	98.998	2.52758e-23	1.8385e-21
ENSBTAG00000009051	-1.39578	7.35368	98.7974	2.79706e-23	2.02428e-21
ENSBTAG00000003956	-1.78174	2.90629	98.1778	3.82461e-23	2.7541e-21
ENSBTAG00000008150	1.61742	3.5772	97.8124	4.59954e-23	3.29565e-21
ENSBTAG00000007108	1.62844	3.78926	97.508	5.36391e-23	3.82431e-21
ENSBTAG00000000977	-1.38973	5.61946	97.0047	6.91624e-23	4.90678e-21
ENSBTAG00000021397	-7.09121	-0.354677	96.5838	8.55432e-23	6.03918e-21
ENSBTAG00000015058	1.73853	3.10621	95.5862	1.41593e-22	9.9474e-21
ENSBTAG00000012083	1.43607	4.58219	95.003	1.90098e-22	1.32903e-20
ENSBTAG00000033835	1.99511	3.81159	94.7558	2.15384e-22	1.49853e-20
ENSBTAG00000019440	-4.89256	-0.0368525	94.4248	2.54588e-22	1.76277e-20
ENSBTAG00000006716	-1.38827	5.02659	94.3368	2.66158e-22	1.83407e-20
ENSBTAG00000019658	-3.07935	0.825562	94.2646	2.76046e-22	1.89315e-20
ENSBTAG00000014113	1.94465	2.53591	94.0784	3.03272e-22	2.07001e-20
ENSBTAG00000018948	-1.30561	7.00084	93.9016	3.31599e-22	2.25268e-20
ENSBTAG00000015232	-2.38428	1.5186	93.6443	3.77636e-22	2.55338e-20
ENSBTAG00000027425	-1.99466	2.44345	93.4639	4.13686e-22	2.78407e-20
ENSBTAG00000003691	-2.78533	0.993111	91.6461	1.03652e-21	6.94326e-20
ENSBTAG00000019870	-2.3496	2.01024	90.4556	1.89175e-21	1.25992e-19
ENSBTAG00000000106	3.2214	0.811901	90.4487	1.89836e-21	1.25992e-19
ENSBTAG00000013880	1.37853	5.23246	90.3351	2.01057e-21	1.32827e-19
ENSBTAG00000016272	-5.30608	-0.160632	90.1891	2.16453e-21	1.42345e-19
ENSBTAG00000008921	-1.29209	6.16637	90.1311	2.22888e-21	1.45911e-19
ENSBTAG00000005353	-1.30291	6.90925	90.0921	2.27326e-21	1.48013e-19
ENSBTAG00000012969	1.51432	3.86275	90.0849	2.28155e-21	1.48013e-19
ENSBTAG00000002858	-1.94351	2.39239	90.0753	2.29267e-21	1.48067e-19
ENSBTAG00000011882	-1.40265	4.81925	89.9577	2.43306e-21	1.56433e-19
ENSBTAG00000005668	-1.33823	5.11038	89.3871	3.24639e-21	2.07798e-19
ENSBTAG00000045728	1.27163	12.4506	89.1275	3.70174e-21	2.35896e-19
ENSBTAG00000033803	1.87654	2.46242	88.5471	4.96388e-21	3.14933e-19
ENSBTAG00000003864	2.48108	1.41435	87.9655	6.66065e-21	4.20731e-19
ENSBTAG00000004555	-5.80771	0.0583824	87.8412	7.09277e-21	4.4607e-19
ENSBTAG00000017060	-1.2912	7.29701	87.7876	7.28753e-21	4.56326e-19
ENSBTAG00000008575	-1.28019	6.36201	87.6451	7.83197e-21	4.88294e-19
ENSBTAG00000012870	1.39751	4.31407	87.3914	8.90371e-21	5.52721e-19
ENSBTAG00000019623	1.57055	3.37483	86.9936	1.08873e-20	6.72959e-19
ENSBTAG00000000181	-2.08201	1.94808	86.8226	1.18708e-20	7.30611e-19
ENSBTAG00000014813	-1.98322	2.02009	86.76	1.22521e-20	7.50869e-19
ENSBTAG00000007990	-3.1746	0.564667	86.6267	1.31069e-20	7.99853e-19
ENSBTAG00000004375	-2.79979	0.929574	86.4441	1.43747e-20	8.73521e-19
ENSBTAG00000015510	-4.05185	0.0950046	86.4043	1.46665e-20	8.87509e-19
ENSBTAG00000019294	1.26975	6.17731	86.3743	1.48909e-20	8.97318e-19
ENSBTAG00000013760	-1.69018	2.92241	86.3392	1.51572e-20	9.09559e-19
ENSBTAG00000007348	-3.26014	0.896372	85.807	1.98379e-20	1.1855e-18
ENSBTAG00000038865	-1.77413	2.49877	85.6384	2.16042e-20	1.28572e-18
ENSBTAG00000016982	-1.88457	2.54194	85.5664	2.24048e-20	1.32787e-18
ENSBTAG00000012302	-2.84618	0.819883	85.1278	2.79686e-20	1.65083e-18
ENSBTAG00000020665	-1.43776	4.08048	84.9096	3.12323e-20	1.83595e-18
ENSBTAG00000025848	1.246	6.2578	84.8159	3.27482e-20	1.91723e-18
ENSBTAG00000009704	-2.61261	1.03267	84.6513	3.55917e-20	2.07527e-18
ENSBTAG00000011384	5.20196	-0.191172	84.0509	4.8221e-20	2.80032e-18
ENSBTAG00000047957	1.24562	10.7596	83.8066	5.4561e-20	3.15578e-18
ENSBTAG00000039581	1.39928	3.96789	83.623	5.98724e-20	3.44913e-18
ENSBTAG00000002744	2.75326	1.09112	83.2943	7.07019e-20	4.05677e-18
ENSBTAG00000013103	1.26598	12.0293	82.9821	8.28e-20	4.73209e-18
ENSBTAG00000003604	1.23739	6.90917	82.8472	8.86465e-20	5.04619e-18
ENSBTAG00000005650	-1.20121	7.49217	82.7509	9.30736e-20	5.27735e-18
ENSBTAG00000019203	1.21487	8.10108	82.5942	1.0075e-19	5.69021e-18
ENSBTAG00000002974	-3.41683	0.491222	82.4425	1.08789e-19	6.12024e-18
ENSBTAG00000019031	2.99016	1.03805	81.9542	1.39276e-19	7.80489e-18
ENSBTAG00000020269	-3.70594	0.214434	81.5478	1.71073e-19	9.54957e-18
ENSBTAG00000018465	-1.74053	2.58256	81.4135	1.83099e-19	1.01814e-17
ENSBTAG00000040432	-4.15115	-0.0351112	80.9407	2.3259e-19	1.28837e-17
ENSBTAG00000037858	-2.5101	1.09779	80.8557	2.42816e-19	1.33986e-17
ENSBTAG00000002699	1.22094	6.10998	80.7161	2.60585e-19	1.43242e-17
ENSBTAG00000014585	-2.00852	1.83956	80.6286	2.72394e-19	1.49164e-17
ENSBTAG00000031267	-1.40237	3.71653	79.7689	4.20868e-19	2.29596e-17
ENSBTAG00000045727	-1.66243	2.98355	79.6154	4.54871e-19	2.47209e-17
ENSBTAG00000035998	-1.19002	8.26333	79.5189	4.77636e-19	2.58606e-17
ENSBTAG00000023659	1.33241	4.82555	79.4505	4.94452e-19	2.66708e-17
ENSBTAG00000015467	-3.09172	0.534725	79.3376	5.2355e-19	2.81349e-17
ENSBTAG00000009012	1.41863	6.18455	79.26	5.44502e-19	2.91521e-17
ENSBTAG00000021339	1.49263	3.71069	79.1657	5.7114e-19	3.0465e-17
ENSBTAG00000031967	-1.61535	2.80794	78.8579	6.67412e-19	3.54689e-17
ENSBTAG00000015988	-1.18926	8.59373	78.7044	7.21342e-19	3.8194e-17
ENSBTAG00000001242	-1.79198	2.26021	78.6405	7.45061e-19	3.93054e-17
ENSBTAG00000032548	1.62229	2.71163	78.3824	8.4904e-19	4.46273e-17
ENSBTAG00000014546	-1.4022	4.16858	78.3454	8.65124e-19	4.53073e-17
ENSBTAG00000008240	1.24425	5.30628	78.2101	9.26422e-19	4.83417e-17
ENSBTAG00000000745	-1.17925	7.58889	78.0097	1.02535e-18	5.33109e-17
ENSBTAG00000006732	-2.34919	1.37049	77.9126	1.07704e-18	5.57967e-17
ENSBTAG00000024379	1.30049	4.84805	77.858	1.10721e-18	5.71544e-17
ENSBTAG00000002084	-1.59946	3.32864	77.658	1.22518e-18	6.30183e-17
ENSBTAG00000004838	1.9725	1.79777	77.6197	1.2492e-18	6.4025e-17
ENSBTAG00000006158	-1.31842	4.15092	77.3734	1.41509e-18	7.22699e-17
ENSBTAG00000039922	-1.37319	4.25188	77.0469	1.66947e-18	8.49602e-17
ENSBTAG00000001286	-1.86439	2.08225	76.8538	1.84092e-18	9.33556e-17
ENSBTAG00000008097	1.98546	1.96722	76.7388	1.95132e-18	9.86068e-17
ENSBTAG00000047613	1.37644	4.1318	76.701	1.98903e-18	1.00161e-16
ENSBTAG00000018808	-1.22202	5.64862	76.6423	2.04906e-18	1.02824e-16
ENSBTAG00000007103	-1.28167	4.84833	76.4538	2.25429e-18	1.1273e-16
ENSBTAG00000019822	1.30442	5.18614	76.3191	2.41341e-18	1.2027e-16
ENSBTAG00000002030	2.55491	0.958101	76.2575	2.48988e-18	1.23653e-16
ENSBTAG00000016242	2.72139	1.00248	76.0945	2.70414e-18	1.33831e-16
ENSBTAG00000044194	-1.20892	5.63095	75.3076	4.02806e-18	1.98672e-16
ENSBTAG00000001094	-1.4344	3.28785	75.2293	4.19093e-18	2.05999e-16
ENSBTAG00000046104	1.17971	6.20385	75.08	4.52013e-18	2.21425e-16
ENSBTAG00000003183	1.27863	4.43472	74.7651	5.30188e-18	2.5884e-16
ENSBTAG00000008299	-2.62823	0.845635	74.4965	6.07465e-18	2.95564e-16
ENSBTAG00000003253	-4.31894	-0.277835	74.4892	6.09698e-18	2.95652e-16
ENSBTAG00000014906	1.14458	8.16786	74.303	6.70017e-18	3.23812e-16
ENSBTAG00000011327	1.20465	5.71151	73.9341	8.07681e-18	3.89037e-16
ENSBTAG00000048154	1.3253	4.04961	73.7124	9.03717e-18	4.33844e-16
ENSBTAG00000021685	-1.96015	1.87235	73.6732	9.2181e-18	4.4106e-16
ENSBTAG00000001120	-1.46631	3.09809	73.3994	1.05898e-17	5.05015e-16
ENSBTAG00000001753	-6.7645	-0.717147	73.3347	1.09426e-17	5.20118e-16
ENSBTAG00000044125	-1.93493	1.82509	73.0725	1.24976e-17	5.92074e-16
ENSBTAG00000006505	-1.30537	4.47954	72.9631	1.32097e-17	6.23759e-16
ENSBTAG00000011700	-3.09441	0.366776	72.926	1.34606e-17	6.33491e-16
ENSBTAG00000043993	-2.77041	0.702576	72.9196	1.35038e-17	6.33491e-16
ENSBTAG00000005477	-1.14224	8.91048	72.7986	1.43576e-17	6.71356e-16
ENSBTAG00000009830	-1.56479	2.69868	72.6547	1.54437e-17	7.19804e-16
ENSBTAG00000008940	-1.905	1.83713	72.6452	1.55183e-17	7.20952e-16
ENSBTAG00000019373	-1.31324	3.89948	72.5286	1.64627e-17	7.62365e-16
ENSBTAG00000001000	-3.13593	0.3459	72.4152	1.74362e-17	8.04861e-16
ENSBTAG00000046256	-2.85017	0.529009	71.9139	2.24791e-17	1.03433e-15
ENSBTAG00000044208	-1.37242	3.72809	71.6209	2.60785e-17	1.19612e-15
ENSBTAG00000047113	-2.29512	1.16739	71.3758	2.95278e-17	1.35003e-15
ENSBTAG00000037429	-2.24235	1.22724	71.3537	2.98596e-17	1.36088e-15
ENSBTAG00000014575	-1.30935	4.22065	71.3422	3.00341e-17	1.36451e-15
ENSBTAG00000001235	-1.22472	4.79262	71.1751	3.26885e-17	1.48044e-15
ENSBTAG00000014611	-1.12331	6.87862	70.9815	3.60594e-17	1.62798e-15
ENSBTAG00000010564	-1.12339	9.74637	70.5465	4.49545e-17	2.02323e-15
ENSBTAG00000048210	1.11302	7.6982	70.3759	4.90153e-17	2.19912e-15
ENSBTAG00000000390	1.18671	5.06499	70.2306	5.27617e-17	2.35434e-15
ENSBTAG00000012994	1.1097	7.78551	70.2291	5.28019e-17	2.35434e-15
ENSBTAG00000000437	-1.41261	3.28186	70.1495	5.49759e-17	2.44371e-15
ENSBTAG00000000720	-1.64772	2.31601	69.6212	7.18593e-17	3.18436e-15
ENSBTAG00000026836	1.17023	6.0629	69.4343	7.90014e-17	3.49012e-15
ENSBTAG00000021420	-3.48614	-0.0366448	69.167	9.04699e-17	3.98455e-15
ENSBTAG00000019734	1.15439	5.45289	69.0872	9.42046e-17	4.13639e-15
ENSBTAG00000001143	1.16737	5.4478	69.0599	9.55167e-17	4.17108e-15
ENSBTAG00000021190	1.34385	3.62917	69.0587	9.5574e-17	4.17108e-15
ENSBTAG00000009238	1.18598	4.85602	69.0237	9.72886e-17	4.23308e-15
ENSBTAG00000011382	-1.16133	5.55943	68.945	1.01249e-16	4.39214e-15
ENSBTAG00000002936	1.31922	3.79411	68.8076	1.08553e-16	4.69484e-15
ENSBTAG00000008134	-2.30481	1.16066	68.6802	1.15801e-16	4.9933e-15
ENSBTAG00000022161	-1.26453	4.15525	68.4855	1.27817e-16	5.49498e-15
ENSBTAG00000003515	1.29324	5.31001	68.3862	1.34415e-16	5.76144e-15
ENSBTAG00000037929	-3.60282	0.177145	68.3287	1.38395e-16	5.91443e-15
ENSBTAG00000013496	-1.14318	7.06311	68.0862	1.56499e-16	6.66836e-15
ENSBTAG00000001241	-3.69204	0.0453052	67.8378	1.77512e-16	7.54139e-15
ENSBTAG00000011734	-1.79949	2.13224	67.6651	1.93764e-16	8.2076e-15
ENSBTAG00000007423	-2.30477	0.951137	67.5409	2.06358e-16	8.71545e-15
ENSBTAG00000011207	-1.15933	5.87782	67.0987	2.58254e-16	1.08754e-14
ENSBTAG00000015829	1.17384	5.0741	66.9547	2.77814e-16	1.16649e-14
ENSBTAG00000004750	-1.87017	1.80538	66.469	3.55435e-16	1.48808e-14
ENSBTAG00000015214	-1.90738	1.6749	66.433	3.61992e-16	1.51113e-14
ENSBTAG00000010659	-1.07947	6.80163	66.164	4.14925e-16	1.7271e-14
ENSBTAG00000013227	1.12559	5.54394	65.5247	5.739e-16	2.38193e-14
ENSBTAG00000047238	-1.10224	6.71352	65.3498	6.27167e-16	2.59553e-14
ENSBTAG00000017690	-1.29016	3.77283	65.2039	6.7535e-16	2.78693e-14
ENSBTAG00000020087	-1.67878	2.25712	64.6377	9.00153e-16	3.704e-14
ENSBTAG00000014599	-1.33879	3.3597	64.607	9.14279e-16	3.75141e-14
ENSBTAG00000033565	-1.16892	4.80822	64.3608	1.03599e-15	4.23872e-14
ENSBTAG00000012157	-1.68031	2.03355	64.1514	1.15218e-15	4.70075e-14
ENSBTAG00000011573	-3.38738	0.0989538	63.9824	1.25538e-15	5.10733e-14
ENSBTAG00000015050	-1.21732	4.06182	63.5087	1.59656e-15	6.47711e-14
ENSBTAG00000018342	-2.27174	0.882528	63.4373	1.65551e-15	6.69738e-14
ENSBTAG00000017541	3.17009	0.0715767	63.3528	1.72811e-15	6.97149e-14
ENSBTAG00000015128	-3.27987	0.0848088	63.3197	1.75736e-15	7.06969e-14
ENSBTAG00000047543	-1.60842	2.28483	63.3049	1.77066e-15	7.10335e-14
ENSBTAG00000044202	-2.72927	0.51955	63.1401	1.92518e-15	7.70178e-14
ENSBTAG00000018638	1.11132	5.202	62.7772	2.31463e-15	9.23416e-14
ENSBTAG00000016061	1.10583	5.41092	62.7428	2.35542e-15	9.37095e-14
ENSBTAG00000021467	1.09645	6.29049	62.3903	2.81707e-15	1.11767e-13
ENSBTAG00000003212	-1.11661	5.60984	62.2536	3.01952e-15	1.1947e-13
ENSBTAG00000007275	-1.26255	4.01522	62.2294	3.05688e-15	1.20617e-13
ENSBTAG00000000986	-2.96915	0.170727	61.5747	4.26256e-15	1.67731e-13
ENSBTAG00000020172	-1.20534	3.87716	61.329	4.8291e-15	1.89506e-13
ENSBTAG00000005697	1.74372	2.03959	61.1558	5.27321e-15	2.06372e-13
ENSBTAG00000038171	-3.50575	-0.102131	60.7553	6.46289e-15	2.52245e-13
ENSBTAG00000000011	1.31951	3.39943	60.7176	6.58787e-15	2.56428e-13
ENSBTAG00000000133	-1.06074	8.35995	60.5651	7.11841e-15	2.76332e-13
ENSBTAG00000011298	3.64593	0.081126	60.3368	7.99392e-15	3.09485e-13
ENSBTAG00000017599	-1.0743	5.44966	60.3299	8.02191e-15	3.09736e-13
ENSBTAG00000002188	-2.4081	0.602635	60.2501	8.35378e-15	3.21688e-13
ENSBTAG00000000310	1.03637	8.58511	59.99	9.53399e-15	3.66156e-13
ENSBTAG00000020238	-2.7212	0.414851	59.8682	1.01426e-14	3.87795e-13
ENSBTAG00000010462	-1.52971	2.59616	59.8665	1.01513e-14	3.87795e-13
ENSBTAG00000017024	1.307	3.18079	59.8169	1.04106e-14	3.96649e-13
ENSBTAG00000040161	-1.63147	2.1972	59.8071	1.04627e-14	3.97584e-13
ENSBTAG00000012249	-1.42374	2.58135	59.7848	1.05815e-14	4.01038e-13
ENSBTAG00000021273	-1.40054	2.82771	59.7724	1.06488e-14	4.0253e-13
ENSBTAG00000011666	-1.02636	10.7834	59.6631	1.12565e-14	4.24389e-13
ENSBTAG00000000604	-1.04659	8.52439	59.5625	1.18469e-14	4.4548e-13
ENSBTAG00000013469	-1.35328	2.88655	59.4	1.28666e-14	4.82565e-13
ENSBTAG00000000198	-5.34239	-0.841657	59.2277	1.40441e-14	5.24334e-13
ENSBTAG00000008605	-1.15267	4.36659	59.2265	1.40531e-14	5.24334e-13
ENSBTAG00000008291	1.09961	5.78204	59.1748	1.44267e-14	5.36884e-13
ENSBTAG00000018240	-2.19719	0.893812	58.9067	1.65326e-14	6.13667e-13
ENSBTAG00000004588	-1.43105	2.82739	58.7403	1.79919e-14	6.66116e-13
ENSBTAG00000002083	1.07078	5.24998	58.5302	2.00198e-14	7.39295e-13
ENSBTAG00000019915	0.994331	12.3496	58.498	2.035e-14	7.49568e-13
ENSBTAG00000015337	-1.03508	6.02998	58.4213	2.11586e-14	7.77362e-13
ENSBTAG00000018300	-1.81658	1.63879	58.1698	2.40447e-14	8.81149e-13
ENSBTAG00000009421	-1.17252	5.14614	58.0056	2.61371e-14	9.55395e-13
ENSBTAG00000027868	1.77726	1.54022	57.9578	2.67805e-14	9.76439e-13
ENSBTAG00000009512	-3.07582	-0.0662875	57.86	2.81453e-14	1.0233e-12
ENSBTAG00000015258	-1.44954	2.49111	57.8556	2.82078e-14	1.0233e-12
ENSBTAG00000002691	-3.96996	-0.492605	57.5683	3.26452e-14	1.1813e-12
ENSBTAG00000014749	6.05735	-0.882746	57.4623	3.44522e-14	1.24356e-12
ENSBTAG00000002982	-2.78675	0.13306	57.4355	3.49254e-14	1.25749e-12
ENSBTAG00000004645	1.03455	6.47181	57.4239	3.51305e-14	1.26172e-12
ENSBTAG00000002651	1.21291	3.62301	57.3232	3.69775e-14	1.32418e-12
ENSBTAG00000006232	-2.00469	1.37452	57.3191	3.70536e-14	1.32418e-12
ENSBTAG00000020221	-1.20268	3.77563	57.1884	3.95994e-14	1.41166e-12
ENSBTAG00000020880	-2.45218	0.489451	57.1659	4.00555e-14	1.42439e-12
ENSBTAG00000011154	1.0709	5.07568	57.012	4.33166e-14	1.53657e-12
ENSBTAG00000026326	-1.0561	5.67778	56.9978	4.36291e-14	1.54385e-12
ENSBTAG00000003835	-1.06869	5.32753	56.8996	4.58644e-14	1.61897e-12
ENSBTAG00000047482	-1.26624	3.15343	56.8818	4.62811e-14	1.62968e-12
ENSBTAG00000008509	1.76356	1.62828	56.8303	4.7509e-14	1.66884e-12
ENSBTAG00000016158	-1.89527	1.96547	56.738	4.97929e-14	1.74481e-12
ENSBTAG00000019453	1.17311	3.97617	56.7088	5.05361e-14	1.76655e-12
ENSBTAG00000010693	-1.0069	6.65715	56.3994	5.91487e-14	2.06261e-12
ENSBTAG00000016033	1.35724	2.75162	56.3768	5.98307e-14	2.08136e-12
ENSBTAG00000002170	1.05704	5.21883	56.3129	6.18074e-14	2.14494e-12
ENSBTAG00000010253	-2.20816	0.834965	56.2905	6.25152e-14	2.16429e-12
ENSBTAG00000020989	-2.27858	1.13836	56.2442	6.40067e-14	2.21061e-12
ENSBTAG00000039657	-1.44068	2.40771	56.0222	7.16574e-14	2.46892e-12
ENSBTAG00000014001	0.993527	7.2023	56.0094	7.21237e-14	2.47906e-12
ENSBTAG00000005691	-0.98535	7.42623	55.9079	7.59469e-14	2.60425e-12
ENSBTAG00000023216	2.313	1.00261	55.9011	7.62081e-14	2.607e-12
ENSBTAG00000008062	1.0083	6.63081	55.8837	7.68867e-14	2.62399e-12
ENSBTAG00000021934	0.985384	7.12447	55.7471	8.24193e-14	2.80615e-12
ENSBTAG00000011971	-1.008	6.68407	55.6563	8.63164e-14	2.93191e-12
ENSBTAG00000040298	1.05926	4.9597	55.2105	1.0829e-13	3.66962e-12
ENSBTAG00000012638	-1.0365	5.85885	55.1982	1.0897e-13	3.684e-12
ENSBTAG00000010850	-1.20988	3.43129	54.7496	1.36907e-13	4.61764e-12
ENSBTAG00000014046	1.56102	2.18457	54.585	1.48869e-13	5.006e-12
ENSBTAG00000001465	-1.42312	2.33522	54.5817	1.49116e-13	5.006e-12
ENSBTAG00000003045	-1.32691	2.76109	54.4795	1.57081e-13	5.26112e-12
ENSBTAG00000017642	-2.8828	0.0965638	54.3876	1.64602e-13	5.50021e-12
ENSBTAG00000019337	-1.47333	2.29831	54.2414	1.77313e-13	5.91124e-12
ENSBTAG00000004826	-1.04081	5.37305	54.1961	1.81443e-13	6.03496e-12
ENSBTAG00000038323	1.09281	5.04753	54.1586	1.84946e-13	6.13731e-12
ENSBTAG00000006546	-1.20244	3.96012	54.0019	2.00295e-13	6.63138e-12
ENSBTAG00000007181	-1.00063	5.67962	53.8808	2.13026e-13	7.03671e-12
ENSBTAG00000014162	1.44052	2.37855	53.8683	2.14392e-13	7.06562e-12
ENSBTAG00000005910	-2.29516	0.79798	53.746	2.28161e-13	7.48721e-12
ENSBTAG00000005168	1.36134	2.70107	53.7454	2.28224e-13	7.48721e-12
ENSBTAG00000003977	-3.91771	-0.494314	53.6869	2.35129e-13	7.68634e-12
ENSBTAG00000007312	1.03932	6.46183	53.6849	2.35362e-13	7.68634e-12
ENSBTAG00000015441	-1.06575	5.154	53.4634	2.63458e-13	8.58445e-12
ENSBTAG00000003498	-1.5484	2.00228	53.4334	2.67506e-13	8.69666e-12
ENSBTAG00000005892	-1.2475	3.01006	53.274	2.90123e-13	9.41071e-12
ENSBTAG00000008124	-1.07438	4.47633	53.258	2.92497e-13	9.4664e-12
ENSBTAG00000017369	-1.06838	4.55327	53.0449	3.26014e-13	1.05275e-11
ENSBTAG00000033166	1.07051	5.09389	52.7317	3.82375e-13	1.23198e-11
ENSBTAG00000037907	1.03871	4.73475	52.7075	3.87115e-13	1.24447e-11
ENSBTAG00000019033	-1.08849	4.32497	52.5951	4.09915e-13	1.31483e-11
ENSBTAG00000021588	1.86203	1.41554	52.5517	4.19076e-13	1.34123e-11
ENSBTAG00000003454	-2.90957	-0.0351436	52.5026	4.2968e-13	1.37212e-11
ENSBTAG00000011178	-1.1286	3.77075	52.476	4.35539e-13	1.38775e-11
ENSBTAG00000007062	0.95539	7.67658	52.3221	4.71055e-13	1.4976e-11
ENSBTAG00000040477	-1.65635	1.59786	52.0956	5.2862e-13	1.67691e-11
ENSBTAG00000007741	-1.37881	2.69209	52.0857	5.31299e-13	1.68171e-11
ENSBTAG00000015936	-1.9719	1.10566	52.059	5.3859e-13	1.70105e-11
ENSBTAG00000018575	-5.14219	-0.982472	51.8318	6.04657e-13	1.90553e-11
ENSBTAG00000005198	-0.997289	5.7869	51.7714	6.23542e-13	1.96075e-11
ENSBTAG00000021862	-1.06918	4.35975	51.7458	6.31715e-13	1.98213e-11
ENSBTAG00000031020	0.987944	6.51332	51.5667	6.92068e-13	2.16678e-11
ENSBTAG00000004079	-0.968127	8.30057	51.5102	7.12259e-13	2.22515e-11
ENSBTAG00000007450	0.977453	7.80844	51.2562	8.10657e-13	2.52707e-11
ENSBTAG00000019975	-1.33826	2.77514	51.1927	8.37283e-13	2.60444e-11
ENSBTAG00000002885	-0.963258	7.4311	51.1793	8.43041e-13	2.6167e-11
ENSBTAG00000001197	-1.06815	4.85241	50.6046	1.12982e-12	3.49928e-11
ENSBTAG00000040078	-1.0348	4.48493	50.5167	1.18157e-12	3.65171e-11
ENSBTAG00000008538	-1.65063	1.48671	50.4478	1.22376e-12	3.774e-11
ENSBTAG00000000925	0.991942	5.20206	50.1305	1.43852e-12	4.42683e-11
ENSBTAG00000010531	1.00075	5.14516	50.0421	1.50481e-12	4.62096e-11
ENSBTAG00000046440	1.48497	2.00092	49.9899	1.54541e-12	4.73552e-11
ENSBTAG00000022783	-2.07992	0.700022	49.9102	1.60945e-12	4.9213e-11
ENSBTAG00000008250	-1.04707	4.33626	49.8764	1.63742e-12	4.99621e-11
ENSBTAG00000000102	-3.13433	-0.092386	49.8223	1.68321e-12	5.12507e-11
ENSBTAG00000027684	-0.95492	6.50024	49.7517	1.74487e-12	5.3016e-11
ENSBTAG00000019876	-2.39515	0.533655	49.6614	1.82701e-12	5.53427e-11
ENSBTAG00000021923	-2.28715	0.516196	49.6592	1.82913e-12	5.53427e-11
ENSBTAG00000020099	3.37656	-0.327544	49.5478	1.93595e-12	5.84519e-11
ENSBTAG00000039163	-1.19264	3.02606	49.3849	2.10358e-12	6.33803e-11
ENSBTAG00000021310	-1.98996	0.817838	49.2791	2.22019e-12	6.6754e-11
ENSBTAG00000017834	-0.929686	8.86807	49.0792	2.45835e-12	7.37608e-11
ENSBTAG00000013472	0.9564	11.6486	49.0507	2.49435e-12	7.46853e-11
ENSBTAG00000013256	-2.18246	0.881037	49.0435	2.50349e-12	7.48034e-11
ENSBTAG00000007446	-1.59838	1.54772	48.8462	2.76844e-12	8.25487e-11
ENSBTAG00000008827	-1.02139	4.78649	48.6702	3.02832e-12	9.01111e-11
ENSBTAG00000019428	-0.973364	5.85038	48.6577	3.04771e-12	9.05011e-11
ENSBTAG00000012210	-3.27023	-0.198417	48.3221	3.61644e-12	1.07169e-10
ENSBTAG00000017969	-1.07145	4.15416	48.1478	3.95279e-12	1.16896e-10
ENSBTAG00000011245	-0.981548	5.18689	48.0478	4.15953e-12	1.22757e-10
ENSBTAG00000004647	-3.16058	-0.139645	48.0357	4.18533e-12	1.23266e-10
ENSBTAG00000034106	2.48374	0.228475	47.9742	4.31869e-12	1.26934e-10
ENSBTAG00000046509	1.16449	3.27042	47.9642	4.34084e-12	1.27325e-10
ENSBTAG00000004494	1.13667	3.21627	47.7525	4.83574e-12	1.41553e-10
ENSBTAG00000012370	-0.905814	10.1393	47.7328	4.88455e-12	1.42692e-10
ENSBTAG00000017390	-1.6604	1.48383	47.726	4.9014e-12	1.42895e-10
ENSBTAG00000013556	-1.16004	3.08519	47.6466	5.10418e-12	1.48506e-10
ENSBTAG00000016644	-1.02554	4.56753	47.6025	5.22014e-12	1.51574e-10
ENSBTAG00000000854	1.07412	3.72608	47.5814	5.27674e-12	1.52909e-10
ENSBTAG00000003217	0.958097	5.31231	47.5511	5.35887e-12	1.54977e-10
ENSBTAG00000008121	-1.00042	4.5645	47.5432	5.38063e-12	1.55057e-10
ENSBTAG00000002644	-1.12476	3.32261	47.5422	5.38319e-12	1.55057e-10
ENSBTAG00000023028	-0.960731	6.05529	47.2797	6.15476e-12	1.76928e-10
ENSBTAG00000031561	0.927234	6.01038	47.169	6.5121e-12	1.86827e-10
ENSBTAG00000015177	0.899272	8.28327	47.1355	6.62462e-12	1.89678e-10
ENSBTAG00000003207	2.95536	-0.306484	47.0361	6.96917e-12	1.99147e-10
ENSBTAG00000000345	-0.946367	5.66981	47.0222	7.01881e-12	2.00168e-10
ENSBTAG00000034645	0.927678	7.27527	46.9061	7.447e-12	2.1196e-10
ENSBTAG00000020074	1.86547	0.948645	46.7474	8.07536e-12	2.29391e-10
ENSBTAG00000003403	-1.25908	2.80058	46.6694	8.40318e-12	2.38233e-10
ENSBTAG00000011742	-0.985198	4.65702	46.5994	8.70878e-12	2.46412e-10
ENSBTAG00000003600	-1.55137	1.60249	46.476	9.27471e-12	2.61911e-10
ENSBTAG00000009658	-1.08829	3.76609	46.3548	9.8663e-12	2.78071e-10
ENSBTAG00000018297	-2.42301	0.207342	46.2866	1.02158e-11	2.8736e-10
ENSBTAG00000007104	-2.64828	0.0184199	46.0926	1.12795e-11	3.16663e-10
ENSBTAG00000021875	1.04502	3.95139	46.0457	1.15524e-11	3.23691e-10
ENSBTAG00000020589	-1.00846	4.1585	45.9483	1.21415e-11	3.39537e-10
ENSBTAG00000005782	2.77246	-0.0947712	45.8479	1.27798e-11	3.56696e-10
ENSBTAG00000017896	-3.15914	-0.381766	45.7791	1.32366e-11	3.68729e-10
ENSBTAG00000044185	-1.24544	2.74064	45.7685	1.33086e-11	3.7002e-10
ENSBTAG00000025250	-1.36223	2.31199	45.7503	1.34328e-11	3.72754e-10
ENSBTAG00000015074	-0.897579	7.49766	45.7302	1.35715e-11	3.75878e-10
ENSBTAG00000019079	-0.97774	4.64054	45.6768	1.39466e-11	3.85526e-10
ENSBTAG00000012036	-1.12752	3.2972	45.6218	1.43439e-11	3.95749e-10
ENSBTAG00000012640	-1.33279	2.43358	45.536	1.49859e-11	4.12672e-10
ENSBTAG00000010343	1.00269	4.27023	45.5268	1.50562e-11	4.13817e-10
ENSBTAG00000032531	-0.897364	6.68632	45.5078	1.52034e-11	4.17067e-10
ENSBTAG00000012721	-1.23982	2.61571	45.4755	1.54562e-11	4.23194e-10
ENSBTAG00000015902	1.70741	1.32836	45.4442	1.57048e-11	4.29186e-10
ENSBTAG00000009190	-1.07974	3.49753	45.4022	1.6045e-11	4.37652e-10
ENSBTAG00000007431	-1.46148	2.64712	45.3935	1.61168e-11	4.3878e-10
ENSBTAG00000010507	-2.29864	0.214428	45.3817	1.62143e-11	4.40602e-10
ENSBTAG00000002362	0.888276	7.82283	45.3648	1.63546e-11	4.43576e-10
ENSBTAG00000005776	-1.56796	1.53622	45.1557	1.81976e-11	4.92635e-10
ENSBTAG00000021358	-1.01632	3.98888	44.931	2.04104e-11	5.50018e-10
ENSBTAG00000007077	-0.964914	4.79843	44.9304	2.04169e-11	5.50018e-10
ENSBTAG00000017943	-1.11138	3.35086	44.9289	2.04319e-11	5.50018e-10
ENSBTAG00000000329	-1.43552	1.92636	44.9051	2.06817e-11	5.55705e-10
ENSBTAG00000017218	0.903612	5.99828	44.8739	2.10137e-11	5.63575e-10
ENSBTAG00000038461	-0.957074	7.46658	44.8653	2.11062e-11	5.65002e-10
ENSBTAG00000016171	1.21878	2.66792	44.7877	2.19599e-11	5.86358e-10
ENSBTAG00000010229	0.884019	8.21105	44.7854	2.19854e-11	5.86358e-10
ENSBTAG00000000434	-0.894217	7.55154	44.7527	2.2356e-11	5.95141e-10
ENSBTAG00000024904	1.2288	2.62774	44.7111	2.2836e-11	6.06797e-10
ENSBTAG00000014486	1.31432	2.37979	44.6461	2.36064e-11	6.26112e-10
ENSBTAG00000033225	2.00477	0.794038	44.4907	2.55568e-11	6.76597e-10
ENSBTAG00000006073	-1.14471	2.96971	44.4827	2.56613e-11	6.78119e-10
ENSBTAG00000011538	-2.51906	0.201553	44.4492	2.61038e-11	6.88547e-10
ENSBTAG00000002015	-1.13709	3.12103	44.1372	3.06147e-11	8.06056e-10
ENSBTAG00000018404	-1.1592	2.93698	43.9086	3.44081e-11	9.04279e-10
ENSBTAG00000014803	1.11813	3.38677	43.7091	3.80991e-11	9.99458e-10
ENSBTAG00000011275	2.1312	0.555815	43.6478	3.93109e-11	1.02937e-09
ENSBTAG00000018331	0.873112	6.99062	43.6308	3.96545e-11	1.03649e-09
ENSBTAG00000004355	1.50947	1.54912	43.5746	4.08103e-11	1.06476e-09
ENSBTAG00000015727	0.911513	5.71924	43.4946	4.25121e-11	1.10716e-09
ENSBTAG00000019267	0.884216	9.12657	43.4832	4.27605e-11	1.11162e-09
ENSBTAG00000004824	-1.0319	3.65465	43.108	5.18e-11	1.34419e-09
ENSBTAG00000004155	0.886111	6.00613	42.9644	5.57437e-11	1.44392e-09
ENSBTAG00000014958	-0.872009	6.78341	42.8698	5.85055e-11	1.51274e-09
ENSBTAG00000006086	-0.951538	4.50974	42.8315	5.96643e-11	1.53994e-09
ENSBTAG00000015638	-3.25435	-0.689524	42.8261	5.98298e-11	1.54145e-09
ENSBTAG00000018106	2.42258	0.0557161	42.7907	6.09213e-11	1.56677e-09
ENSBTAG00000012025	1.73086	1.03355	42.7503	6.2193e-11	1.59662e-09
ENSBTAG00000017571	0.87564	6.09674	42.698	6.38762e-11	1.63691e-09
ENSBTAG00000016444	-0.937976	4.64739	42.6486	6.5511e-11	1.67582e-09
ENSBTAG00000009733	-0.892214	5.99367	42.6261	6.62684e-11	1.69219e-09
ENSBTAG00000004490	1.5236	1.52849	42.6186	6.65244e-11	1.69572e-09
ENSBTAG00000010943	-1.04466	3.65255	42.6102	6.68104e-11	1.70001e-09
ENSBTAG00000006474	1.071	3.40939	42.5771	6.79514e-11	1.72599e-09
ENSBTAG00000037890	-3.01571	-0.533726	42.541	6.92172e-11	1.75504e-09
ENSBTAG00000043948	1.96289	0.655776	42.386	7.49246e-11	1.89642e-09
ENSBTAG00000001564	-0.866142	6.32046	42.2698	7.951e-11	2.00718e-09
ENSBTAG00000031503	0.979034	4.24868	42.2681	7.95793e-11	2.00718e-09
ENSBTAG00000004035	0.883919	5.77005	42.2162	8.17207e-11	2.05759e-09
ENSBTAG00000010244	-1.05659	3.50237	42.097	8.68579e-11	2.18312e-09
ENSBTAG00000031785	-1.02753	3.55173	41.9927	9.16126e-11	2.29862e-09
ENSBTAG00000008897	-0.924131	4.88114	41.9511	9.35836e-11	2.34398e-09
ENSBTAG00000022294	-1.09324	3.0784	41.8535	9.83751e-11	2.45972e-09
ENSBTAG00000005556	0.89164	5.52556	41.8113	1.00523e-10	2.50907e-09
ENSBTAG00000001176	1.85824	0.801028	41.7574	1.0333e-10	2.57466e-09
ENSBTAG00000015844	-0.88775	6.68128	41.7166	1.05508e-10	2.62441e-09
ENSBTAG00000038439	0.858615	6.42693	41.6842	1.07273e-10	2.66371e-09
ENSBTAG00000027327	-2.46482	-0.0762288	41.5744	1.1347e-10	2.81273e-09
ENSBTAG00000014284	2.43537	-0.0231227	41.56	1.14311e-10	2.8287e-09
ENSBTAG00000005370	-0.906184	5.21568	41.5173	1.16835e-10	2.88621e-09
ENSBTAG00000031647	-1.8772	0.710385	41.5046	1.17593e-10	2.89995e-09
ENSBTAG00000047302	-1.38714	1.95985	41.3985	1.2415e-10	3.05582e-09
ENSBTAG00000000786	0.964555	4.01207	41.3956	1.24338e-10	3.05582e-09
ENSBTAG00000004321	0.940974	4.43465	41.3377	1.28072e-10	3.14223e-09
ENSBTAG00000048237	-1.58478	1.31103	41.2946	1.30932e-10	3.20694e-09
ENSBTAG00000017540	0.883506	5.61595	41.2797	1.31931e-10	3.22593e-09
ENSBTAG00000040409	-2.94214	-0.455743	41.1032	1.44396e-10	3.52257e-09
ENSBTAG00000027320	-1.22153	2.46519	41.1011	1.44552e-10	3.52257e-09
ENSBTAG00000033529	-1.62269	1.08944	40.9686	1.54692e-10	3.76331e-09
ENSBTAG00000008434	0.94432	4.41514	40.9222	1.58413e-10	3.84732e-09
ENSBTAG00000010551	-1.23791	2.41937	40.7707	1.71177e-10	4.15033e-09
ENSBTAG00000020453	-1.30115	2.08974	40.5702	1.89676e-10	4.59112e-09
ENSBTAG00000039727	-1.3452	1.8796	40.5446	1.92179e-10	4.64391e-09
ENSBTAG00000007235	1.19084	2.59072	40.5363	1.92996e-10	4.65582e-09
ENSBTAG00000018941	-0.919324	5.18766	40.4822	1.98418e-10	4.77863e-09
ENSBTAG00000044073	0.847608	7.57868	40.4018	2.06747e-10	4.9709e-09
ENSBTAG00000044063	-1.0297	3.54125	40.3596	2.11263e-10	5.07101e-09
ENSBTAG00000013834	0.842643	6.61828	40.2881	2.19145e-10	5.25147e-09
ENSBTAG00000020032	1.33751	1.88876	40.2019	2.29025e-10	5.47909e-09
ENSBTAG00000013054	2.23496	0.193962	40.1588	2.3413e-10	5.59195e-09
ENSBTAG00000007101	0.872189	5.39992	40.117	2.39197e-10	5.7035e-09
ENSBTAG00000000516	-3.80449	-1.06781	39.9218	2.64332e-10	6.29242e-09
ENSBTAG00000039046	-1.10194	3.35198	39.7548	2.87933e-10	6.84293e-09
ENSBTAG00000003658	-0.961028	4.29362	39.668	3.0102e-10	7.14217e-09
ENSBTAG00000011489	1.51016	1.38267	39.5618	3.17847e-10	7.52899e-09
ENSBTAG00000005678	0.888844	4.87119	39.4989	3.28239e-10	7.76238e-09
ENSBTAG00000021466	0.83448	12.7798	39.4629	3.34359e-10	7.89416e-09
ENSBTAG00000021025	-0.962079	3.77913	39.2884	3.65601e-10	8.61765e-09
ENSBTAG00000017165	0.84737	6.03714	39.2688	3.69305e-10	8.69072e-09
ENSBTAG00000018810	0.834499	7.00245	39.25	3.72867e-10	8.76023e-09
ENSBTAG00000038495	0.877547	5.69859	39.2388	3.75015e-10	8.79636e-09
ENSBTAG00000013191	-0.860758	5.85657	39.2147	3.7968e-10	8.89131e-09
ENSBTAG00000014135	0.886779	4.95916	39.164	3.89657e-10	9.11012e-09
ENSBTAG00000012442	-0.812841	10.4552	39.1567	3.91121e-10	9.12953e-09
ENSBTAG00000003152	1.06565	3.18028	39.1048	4.01648e-10	9.36009e-09
ENSBTAG00000002215	0.862182	6.88929	38.9414	4.3672e-10	1.0161e-08
ENSBTAG00000011328	-0.929016	4.18843	38.9079	4.44282e-10	1.03202e-08
ENSBTAG00000010719	0.89057	5.61963	38.8712	4.52721e-10	1.04993e-08
ENSBTAG00000017976	0.827158	6.63151	38.8128	4.6646e-10	1.08006e-08
ENSBTAG00000019953	-0.847194	7.17481	38.7194	4.89318e-10	1.13022e-08
ENSBTAG00000034385	-1.71532	0.988538	38.7179	4.89693e-10	1.13022e-08
ENSBTAG00000007268	0.836305	9.37009	38.5843	5.24394e-10	1.20837e-08
ENSBTAG00000008004	-0.889933	4.96416	38.5439	5.35348e-10	1.23164e-08
ENSBTAG00000012972	0.834028	5.95741	38.5032	5.46632e-10	1.2556e-08
ENSBTAG00000021594	-1.28396	1.98018	38.4913	5.49979e-10	1.26127e-08
ENSBTAG00000001592	-0.840421	6.22737	38.4593	5.59081e-10	1.27952e-08
ENSBTAG00000005615	-0.808455	7.9461	38.4571	5.59713e-10	1.27952e-08
ENSBTAG00000002596	-0.989037	3.72893	38.2112	6.34865e-10	1.44753e-08
ENSBTAG00000044027	0.882392	6.25976	38.2101	6.35218e-10	1.44753e-08
ENSBTAG00000020570	0.935505	3.96591	38.1736	6.47216e-10	1.47254e-08
ENSBTAG00000013078	-1.12031	2.58088	38.1006	6.71883e-10	1.52626e-08
ENSBTAG00000008545	-0.887808	5.24693	38.0774	6.79945e-10	1.54214e-08
ENSBTAG00000006675	-0.882111	4.7122	37.9382	7.30227e-10	1.65357e-08
ENSBTAG00000022714	-1.30622	1.90812	37.9187	7.37561e-10	1.66756e-08
ENSBTAG00000004148	3.2777	-0.814869	37.8175	7.76811e-10	1.75355e-08
ENSBTAG00000012109	-2.48093	-0.244479	37.7832	7.90596e-10	1.78187e-08
ENSBTAG00000000540	-1.60641	1.09978	37.7569	8.01326e-10	1.80323e-08
ENSBTAG00000031287	1.30156	1.99159	37.7486	8.0476e-10	1.80814e-08
ENSBTAG00000018161	0.974374	3.53182	37.6866	8.30721e-10	1.86356e-08
ENSBTAG00000031778	-0.956353	3.74571	37.6676	8.38884e-10	1.87894e-08
ENSBTAG00000024420	1.77757	0.861339	37.528	9.01121e-10	2.01521e-08
ENSBTAG00000006589	-2.00121	0.372712	37.5162	9.06552e-10	2.02421e-08
ENSBTAG00000026247	-2.01295	0.431134	37.4911	9.1831e-10	2.04729e-08
ENSBTAG00000002035	1.92286	0.4884	37.4587	9.33687e-10	2.07836e-08
ENSBTAG00000014921	1.46362	1.77449	37.3012	1.01224e-09	2.24972e-08
ENSBTAG00000020745	-0.98737	3.58059	37.2455	1.04155e-09	2.31131e-08
ENSBTAG00000046574	-1.57915	1.06135	37.2235	1.05337e-09	2.33394e-08
ENSBTAG00000000188	-4.74962	-1.49243	37.1217	1.10979e-09	2.45518e-08
ENSBTAG00000027464	-0.806501	6.98323	37.1167	1.11264e-09	2.4577e-08
ENSBTAG00000002834	-0.797156	9.09391	37.0949	1.12515e-09	2.48154e-08
ENSBTAG00000009834	1.25927	2.06977	37.0886	1.12884e-09	2.48587e-08
ENSBTAG00000020590	-1.43751	1.3993	37.0308	1.16281e-09	2.55676e-08
ENSBTAG00000042875	1.94567	0.332863	36.979	1.19411e-09	2.62158e-08
ENSBTAG00000005301	-2.10918	0.0921374	36.9656	1.20231e-09	2.63556e-08
ENSBTAG00000020080	1.11168	2.68601	36.9461	1.21443e-09	2.65809e-08
ENSBTAG00000010610	0.875323	4.63656	36.8807	1.25583e-09	2.74453e-08
ENSBTAG00000011836	-1.2088	2.27784	36.7782	1.32365e-09	2.88836e-08
ENSBTAG00000017075	-1.16816	2.20561	36.6468	1.41592e-09	3.08504e-08
ENSBTAG00000000418	2.08479	0.26513	36.5612	1.47948e-09	3.21866e-08
ENSBTAG00000007316	1.13614	2.4033	36.4777	1.54426e-09	3.35452e-08
ENSBTAG00000009979	-0.860409	4.65613	36.4419	1.57284e-09	3.41146e-08
ENSBTAG00000017222	-1.81932	0.91101	36.4109	1.59806e-09	3.46095e-08
ENSBTAG00000003894	-0.879745	4.58168	36.3761	1.6269e-09	3.51811e-08
ENSBTAG00000014915	-0.862002	4.60031	36.2686	1.71913e-09	3.71198e-08
ENSBTAG00000002266	-0.995624	3.22217	36.2476	1.73778e-09	3.74663e-08
ENSBTAG00000039812	-1.36627	1.50615	36.2103	1.77128e-09	3.81316e-08
ENSBTAG00000011800	-3.0848	-0.894718	36.2041	1.77701e-09	3.81874e-08
ENSBTAG00000009617	0.983795	3.40654	36.2017	1.77918e-09	3.81874e-08
ENSBTAG00000018765	1.24172	1.99352	36.1902	1.78965e-09	3.83549e-08
ENSBTAG00000047902	2.09495	0.338776	36.1835	1.79585e-09	3.84306e-08
ENSBTAG00000047648	-1.12234	2.55008	36.0296	1.94345e-09	4.14463e-08
ENSBTAG00000005695	-0.832566	5.16368	36.0291	1.94391e-09	4.14463e-08
ENSBTAG00000015766	-0.985093	3.4445	36.0276	1.9454e-09	4.14463e-08
ENSBTAG00000026004	-2.68613	-0.402448	35.9516	2.02276e-09	4.30308e-08
ENSBTAG00000014484	-1.87698	0.452781	35.8726	2.10655e-09	4.47472e-08
ENSBTAG00000007053	-1.06166	2.69406	35.8121	2.17289e-09	4.60884e-08
ENSBTAG00000014382	-1.29128	1.81117	35.7956	2.19143e-09	4.64133e-08
ENSBTAG00000007173	0.78131	8.90583	35.7733	2.21661e-09	4.68775e-08
ENSBTAG00000003455	-1.03741	2.86562	35.7565	2.23588e-09	4.72157e-08
ENSBTAG00000007166	-1.08631	2.59608	35.7466	2.24724e-09	4.73862e-08
ENSBTAG00000014088	-1.06082	2.8695	35.6396	2.37409e-09	4.99877e-08
ENSBTAG00000000644	0.837247	5.53142	35.6302	2.38561e-09	5.01571e-08
ENSBTAG00000003109	0.767929	11.9405	35.6267	2.38992e-09	5.01743e-08
ENSBTAG00000046668	0.930821	4.12492	35.6154	2.40381e-09	5.03925e-08
ENSBTAG00000039049	1.10137	2.56553	35.6115	2.40859e-09	5.04193e-08
ENSBTAG00000005974	1.30686	1.6781	35.5685	2.46237e-09	5.14703e-08
ENSBTAG00000008182	0.919355	7.20435	35.5574	2.4764e-09	5.16886e-08
ENSBTAG00000020934	-1.02345	2.90828	35.5447	2.49261e-09	5.19516e-08
ENSBTAG00000018062	-0.84429	4.86853	35.4285	2.6459e-09	5.50669e-08
ENSBTAG00000019801	-1.25835	1.81392	35.3916	2.69642e-09	5.60374e-08
ENSBTAG00000009911	1.72374	0.78842	35.3834	2.70787e-09	5.61942e-08
ENSBTAG00000000052	-0.938776	3.58009	35.2507	2.89874e-09	6.00686e-08
ENSBTAG00000037757	-0.949227	3.35996	35.2394	2.91562e-09	6.02563e-08
ENSBTAG00000024560	-1.84344	0.42455	35.2391	2.91617e-09	6.02563e-08
ENSBTAG00000008609	-0.792317	6.29168	35.2232	2.94004e-09	6.06626e-08
ENSBTAG00000001822	-0.834568	5.17068	35.2123	2.95646e-09	6.09141e-08
ENSBTAG00000019093	0.815276	5.35528	35.1729	3.01698e-09	6.20722e-08
ENSBTAG00000037651	1.03777	2.88118	35.101	3.13036e-09	6.4313e-08
ENSBTAG00000031998	-0.784563	6.72711	35.0434	3.22441e-09	6.61508e-08
ENSBTAG00000018966	0.927979	3.74646	34.9956	3.30457e-09	6.7699e-08
ENSBTAG00000023652	0.787677	7.10359	34.9365	3.40642e-09	6.96864e-08
ENSBTAG00000021516	-1.57269	1.95864	34.9257	3.42525e-09	6.99723e-08
ENSBTAG00000020233	-0.804608	6.1134	34.9068	3.45864e-09	7.05543e-08
ENSBTAG00000020374	0.873881	4.17274	34.7893	3.67395e-09	7.48405e-08
ENSBTAG00000009655	-0.774477	7.61742	34.7732	3.70431e-09	7.53524e-08
ENSBTAG00000007338	-0.87547	4.52947	34.7055	3.83548e-09	7.79105e-08
ENSBTAG00000018669	1.20187	1.98802	34.6145	4.01909e-09	8.15253e-08
ENSBTAG00000012295	-0.929425	3.58296	34.5916	4.06649e-09	8.23707e-08
ENSBTAG00000003220	0.795804	6.15578	34.5673	4.11763e-09	8.32894e-08
ENSBTAG00000048246	-1.1817	2.23546	34.4816	4.30309e-09	8.69189e-08
ENSBTAG00000018819	-1.23843	1.91691	34.4127	4.45802e-09	8.99222e-08
ENSBTAG00000018453	1.53006	0.99906	34.4064	4.47256e-09	9.00892e-08
ENSBTAG00000023374	-1.3806	1.37643	34.322	4.67064e-09	9.39477e-08
ENSBTAG00000005250	-0.778502	8.86118	34.1604	5.07524e-09	1.01944e-07
ENSBTAG00000005105	-0.875539	4.17497	34.1442	5.11763e-09	1.02652e-07
ENSBTAG00000014667	-0.89618	3.87715	33.8768	5.87135e-09	1.17607e-07
ENSBTAG00000002081	2.10927	0.168139	33.8277	6.0214e-09	1.20445e-07
ENSBTAG00000015235	-0.816899	5.63814	33.8205	6.04396e-09	1.20728e-07
ENSBTAG00000001911	-2.2086	-0.0876714	33.8103	6.07551e-09	1.2119e-07
ENSBTAG00000003474	-1.12197	2.2429	33.749	6.27026e-09	1.24902e-07
ENSBTAG00000013215	-1.1272	2.28421	33.6482	6.60346e-09	1.31358e-07
ENSBTAG00000016651	-2.00651	0.0355997	33.5258	7.03232e-09	1.39696e-07
ENSBTAG00000001735	-1.64592	0.660645	33.4436	7.33626e-09	1.45533e-07
ENSBTAG00000003014	-0.829164	5.17505	33.4067	7.47642e-09	1.48109e-07
ENSBTAG00000008564	1.60102	1.06308	33.3569	7.67071e-09	1.51749e-07
ENSBTAG00000013245	-0.802323	5.69963	33.2979	7.90671e-09	1.56204e-07
ENSBTAG00000009382	1.76014	0.530114	33.2801	7.97939e-09	1.57346e-07
ENSBTAG00000047225	-1.23909	1.78894	33.2763	7.99513e-09	1.57346e-07
ENSBTAG00000017719	-0.919497	3.53082	33.2758	7.9973e-09	1.57346e-07
ENSBTAG00000000588	0.946888	3.35024	33.268	8.0291e-09	1.57559e-07
ENSBTAG00000019402	-1.39865	1.2229	33.2678	8.03003e-09	1.57559e-07
ENSBTAG00000001063	-0.887492	3.71425	33.2205	8.2277e-09	1.61218e-07
ENSBTAG00000031632	-0.988603	3.01885	33.208	8.28093e-09	1.62041e-07
ENSBTAG00000000256	-0.831525	4.63031	33.172	8.43571e-09	1.64845e-07
ENSBTAG00000015238	-2.85325	-0.672132	33.1576	8.4983e-09	1.65844e-07
ENSBTAG00000008429	-0.832568	4.97204	33.1442	8.55732e-09	1.66769e-07
ENSBTAG00000006689	-1.08989	2.43454	33.1163	8.68059e-09	1.68943e-07
ENSBTAG00000010050	0.768483	6.55496	33.0531	8.9676e-09	1.74293e-07
ENSBTAG00000004459	0.9126	3.59071	33.0005	9.21361e-09	1.78834e-07
ENSBTAG00000002435	-0.837298	4.45281	32.9934	9.24732e-09	1.79246e-07
ENSBTAG00000040190	-1.0671	2.4671	32.973	9.34455e-09	1.80887e-07
ENSBTAG00000005710	-1.04064	3.01267	32.9604	9.40568e-09	1.81826e-07
ENSBTAG00000011654	2.35623	-0.378981	32.9032	9.68656e-09	1.87005e-07
ENSBTAG00000021092	-1.85434	0.30083	32.6815	1.08566e-08	2.09312e-07
ENSBTAG00000039366	-0.896833	4.12954	32.6769	1.08822e-08	2.09525e-07
ENSBTAG00000004652	-1.27662	1.65409	32.6464	1.10544e-08	2.12557e-07
ENSBTAG00000046409	-0.919329	3.66871	32.6429	1.10744e-08	2.12658e-07
ENSBTAG00000010175	-1.13782	2.0923	32.6391	1.10962e-08	2.12794e-07
ENSBTAG00000000936	-1.32913	1.43388	32.6032	1.13029e-08	2.16468e-07
ENSBTAG00000019060	1.46933	1.24636	32.587	1.13976e-08	2.17992e-07
ENSBTAG00000006161	-0.824031	4.62325	32.5478	1.16299e-08	2.2214e-07
ENSBTAG00000007502	-1.71346	0.543616	32.5178	1.18109e-08	2.25298e-07
ENSBTAG00000046263	-0.852886	4.10737	32.4891	1.19862e-08	2.28341e-07
ENSBTAG00000002136	-1.20359	1.80729	32.3968	1.25692e-08	2.39131e-07
ENSBTAG00000014229	-1.52225	0.874296	32.3277	1.3024e-08	2.47456e-07
ENSBTAG00000000071	2.07115	0.990362	32.2687	1.34256e-08	2.54751e-07
ENSBTAG00000020418	0.772814	5.55432	32.2295	1.36997e-08	2.5961e-07
ENSBTAG00000019345	-0.798323	4.87939	32.1672	1.41459e-08	2.67712e-07
ENSBTAG00000046744	1.24538	1.65146	32.1567	1.42222e-08	2.68803e-07
ENSBTAG00000038043	0.849491	4.31322	32.1123	1.4551e-08	2.74657e-07
ENSBTAG00000030674	-0.870271	3.80866	32.0952	1.46797e-08	2.76723e-07
ENSBTAG00000000654	-2.01388	-0.0394119	32.0427	1.50818e-08	2.83933e-07
ENSBTAG00000011102	-0.772596	5.51027	32.0198	1.52607e-08	2.86926e-07
ENSBTAG00000021568	0.840266	4.31832	32.0011	1.54089e-08	2.89334e-07
ENSBTAG00000019002	-1.44364	1.04922	31.9868	1.5522e-08	2.91078e-07
ENSBTAG00000046769	-1.82941	0.284928	31.9335	1.59538e-08	2.98612e-07
ENSBTAG00000005154	0.780935	5.33617	31.9306	1.59778e-08	2.98612e-07
ENSBTAG00000012088	-0.730582	9.17455	31.9296	1.5986e-08	2.98612e-07
ENSBTAG00000047586	-1.26541	1.59379	31.8027	1.70653e-08	3.18361e-07
ENSBTAG00000001862	-1.54351	0.861145	31.7766	1.72961e-08	3.22249e-07
ENSBTAG00000001788	-0.783915	6.18277	31.7673	1.73798e-08	3.2339e-07
ENSBTAG00000034033	0.797171	4.8721	31.7008	1.79844e-08	3.34208e-07
ENSBTAG00000045877	-0.762559	6.08852	31.6953	1.80358e-08	3.34731e-07
ENSBTAG00000040193	-0.812224	4.70613	31.6793	1.81852e-08	3.3707e-07
ENSBTAG00000019907	-0.974852	2.79718	31.6448	1.85111e-08	3.42414e-07
ENSBTAG00000016002	1.5014	0.956771	31.6427	1.85314e-08	3.42414e-07
ENSBTAG00000003608	-0.985384	2.79458	31.6412	1.85449e-08	3.42414e-07
ENSBTAG00000007273	0.741747	9.85627	31.6143	1.88038e-08	3.46751e-07
ENSBTAG00000004259	-0.81337	4.48604	31.5921	1.90205e-08	3.50298e-07
ENSBTAG00000007678	-1.64786	0.58615	31.5896	1.90448e-08	3.50298e-07
ENSBTAG00000013825	-1.04918	2.65076	31.5528	1.94086e-08	3.56535e-07
ENSBTAG00000013769	0.804668	4.6527	31.4733	2.02205e-08	3.70976e-07
ENSBTAG00000010182	1.58178	0.739946	31.4694	2.02612e-08	3.71249e-07
ENSBTAG00000016752	-1.54806	0.900168	31.3619	2.14146e-08	3.91885e-07
ENSBTAG00000038430	-0.73605	8.01267	31.3208	2.18719e-08	3.99745e-07
ENSBTAG00000010858	1.27287	1.54775	31.3069	2.20299e-08	4.02122e-07
ENSBTAG00000002980	0.74559	7.1265	31.2832	2.23004e-08	4.06545e-07
ENSBTAG00000009309	0.764694	5.3783	31.2337	2.28762e-08	4.16514e-07
ENSBTAG00000021340	1.81857	0.269866	31.1615	2.37431e-08	4.31753e-07
ENSBTAG00000003434	-1.40083	1.07862	31.1487	2.39004e-08	4.34066e-07
ENSBTAG00000017273	-0.86281	3.74909	31.1025	2.44758e-08	4.43956e-07
ENSBTAG00000006208	-0.761734	5.73994	31.0206	2.55302e-08	4.62498e-07
ENSBTAG00000019665	-0.843077	4.35196	31.0058	2.5726e-08	4.65459e-07
ENSBTAG00000012855	-0.721119	10.7697	30.9782	2.60945e-08	4.71418e-07
ENSBTAG00000023907	0.720882	8.9376	30.9762	2.61208e-08	4.71418e-07
ENSBTAG00000013926	-0.733043	7.38082	30.9119	2.70005e-08	4.86686e-07
ENSBTAG00000014567	-0.726681	7.7711	30.8637	2.76803e-08	4.98314e-07
ENSBTAG00000002923	-0.791703	4.85904	30.8002	2.86008e-08	5.14243e-07
ENSBTAG00000007164	-1.60603	0.607778	30.7175	2.98465e-08	5.35971e-07
ENSBTAG00000047274	-0.850188	3.75945	30.6679	3.06195e-08	5.49168e-07
ENSBTAG00000039618	-1.55071	0.707952	30.643	3.1015e-08	5.55569e-07
ENSBTAG00000008353	-0.741661	6.33472	30.6217	3.13562e-08	5.60984e-07
ENSBTAG00000014119	-1.09466	2.13115	30.5642	3.23006e-08	5.77164e-07
ENSBTAG00000009850	-1.09199	2.09448	30.5514	3.25132e-08	5.80241e-07
ENSBTAG00000001966	0.740151	6.27402	30.5467	3.25918e-08	5.80924e-07
ENSBTAG00000012185	-1.18694	1.72016	30.5163	3.31076e-08	5.89389e-07
ENSBTAG00000046922	0.936567	3.01683	30.4332	3.45568e-08	6.14429e-07
ENSBTAG00000002299	-1.22748	1.66293	30.3534	3.60069e-08	6.39421e-07
ENSBTAG00000006662	-0.771798	5.06424	30.3377	3.62994e-08	6.43823e-07
ENSBTAG00000019225	0.759681	5.71571	30.2998	3.70173e-08	6.55749e-07
ENSBTAG00000002062	-0.975163	2.87111	30.2947	3.71136e-08	6.56646e-07
ENSBTAG00000016324	1.34721	1.19972	30.2697	3.75949e-08	6.64345e-07
ENSBTAG00000008248	-0.789882	4.62474	30.1804	3.93661e-08	6.94792e-07
ENSBTAG00000002075	1.3188	1.33518	30.1446	4.00993e-08	7.06503e-07
ENSBTAG00000017704	0.743368	6.05094	30.1433	4.01277e-08	7.06503e-07
ENSBTAG00000039377	-1.32269	1.26707	30.1184	4.06452e-08	7.1474e-07
ENSBTAG00000019627	0.724682	8.30954	29.9898	4.34315e-08	7.62806e-07
ENSBTAG00000016455	-0.75653	5.36437	29.966	4.39691e-08	7.71306e-07
ENSBTAG00000037832	0.881289	3.41897	29.9622	4.40558e-08	7.71888e-07
ENSBTAG00000012482	-1.17878	1.92569	29.9565	4.41848e-08	7.73206e-07
ENSBTAG00000011585	0.74418	5.66308	29.9144	4.51556e-08	7.89236e-07
ENSBTAG00000048156	-2.52103	-0.692796	29.8735	4.61174e-08	8.0507e-07
ENSBTAG00000016924	-0.822537	4.00103	29.8372	4.69893e-08	8.19298e-07
ENSBTAG00000018164	-1.01543	2.38905	29.7643	4.87899e-08	8.49664e-07
ENSBTAG00000001865	1.79079	0.268611	29.7	5.04344e-08	8.77242e-07
ENSBTAG00000042711	0.837927	3.76529	29.6797	5.09645e-08	8.85392e-07
ENSBTAG00000018133	0.850296	3.8131	29.667	5.1302e-08	8.89536e-07
ENSBTAG00000039234	-1.82305	0.223277	29.666	5.13265e-08	8.89536e-07
ENSBTAG00000013162	-0.70193	9.92217	29.6249	5.24267e-08	9.07511e-07
ENSBTAG00000009115	1.26665	1.4054	29.6222	5.24999e-08	9.07688e-07
ENSBTAG00000011377	1.55293	0.774026	29.5399	5.47766e-08	9.45914e-07
ENSBTAG00000008300	0.714264	11.7995	29.5057	5.5752e-08	9.61605e-07
ENSBTAG00000006851	0.84223	3.77513	29.4562	5.71955e-08	9.85322e-07
ENSBTAG00000002739	0.891682	3.23297	29.4516	5.73321e-08	9.86495e-07
ENSBTAG00000016097	-1.44441	0.937168	29.4147	5.84312e-08	1.00421e-06
ENSBTAG00000031444	-1.00129	2.48912	29.3902	5.91759e-08	1.01579e-06
ENSBTAG00000000988	0.785512	4.47293	29.38	5.94871e-08	1.01992e-06
ENSBTAG00000004885	0.72754	6.84419	29.3028	6.19067e-08	1.06014e-06
ENSBTAG00000008793	-0.787533	4.67246	29.2484	6.36699e-08	1.08904e-06
ENSBTAG00000031214	-1.03354	2.29398	29.1923	6.55393e-08	1.11969e-06
ENSBTAG00000035958	-0.796529	4.19252	29.1628	6.65433e-08	1.13549e-06
ENSBTAG00000000664	2.07671	-0.200102	29.0976	6.88218e-08	1.17298e-06
ENSBTAG00000022715	-0.792628	5.64087	29.0791	6.94825e-08	1.18285e-06
ENSBTAG00000019072	-0.873159	3.3378	29.0546	7.0365e-08	1.19646e-06
ENSBTAG00000016972	-1.3294	1.17533	29.0401	7.0894e-08	1.20403e-06
ENSBTAG00000046773	-1.52479	0.696615	28.9769	7.32451e-08	1.24249e-06
ENSBTAG00000045787	-1.20691	1.60723	28.9651	7.36928e-08	1.24862e-06
ENSBTAG00000012507	-1.01804	2.3847	28.9444	7.44856e-08	1.26057e-06
ENSBTAG00000011344	-0.739737	5.62823	28.9121	7.57399e-08	1.28029e-06
ENSBTAG00000020979	0.889029	3.27821	28.7738	8.13459e-08	1.37344e-06
ENSBTAG00000008323	-1.42715	1.01746	28.7282	8.32805e-08	1.40446e-06
ENSBTAG00000004388	1.29039	1.31998	28.5934	8.92874e-08	1.504e-06
ENSBTAG00000004542	-0.762341	4.73882	28.5903	8.94302e-08	1.50464e-06
ENSBTAG00000002688	-0.749382	5.18077	28.5713	9.03087e-08	1.51765e-06
ENSBTAG00000034147	0.739004	5.78891	28.5435	9.16187e-08	1.53787e-06
ENSBTAG00000015402	-0.933626	2.72979	28.4937	9.40031e-08	1.57606e-06
ENSBTAG00000016879	-1.12908	1.81173	28.4031	9.85088e-08	1.64968e-06
ENSBTAG00000008014	-0.723871	5.82847	28.3797	9.97059e-08	1.66779e-06
ENSBTAG00000047424	0.704071	6.54559	28.3676	1.00332e-07	1.67632e-06
ENSBTAG00000001618	-0.797098	4.12047	28.3294	1.02331e-07	1.70773e-06
ENSBTAG00000012921	-0.890881	2.99798	28.3159	1.03043e-07	1.71763e-06
ENSBTAG00000003304	-0.813418	3.83008	28.2938	1.04227e-07	1.73535e-06
ENSBTAG00000016486	-0.987457	2.40144	28.2639	1.05851e-07	1.76036e-06
ENSBTAG00000039740	0.774731	4.28316	28.2159	1.08511e-07	1.8025e-06
ENSBTAG00000039509	0.934897	2.98778	28.2034	1.09215e-07	1.81211e-06
ENSBTAG00000046321	-0.837518	3.52958	28.1475	1.12414e-07	1.86305e-06
ENSBTAG00000032588	0.796181	3.96475	28.1255	1.13695e-07	1.88211e-06
ENSBTAG00000026232	-0.783559	4.38246	28.1175	1.14169e-07	1.88622e-06
ENSBTAG00000002997	0.91918	2.9059	28.1169	1.14205e-07	1.88622e-06
ENSBTAG00000012809	-0.892896	3.18929	28.0888	1.15875e-07	1.9116e-06
ENSBTAG00000009828	2.03115	-0.124234	28.0747	1.16722e-07	1.92338e-06
ENSBTAG00000011905	-0.703862	6.76037	28.0316	1.19348e-07	1.96439e-06
ENSBTAG00000010458	-0.886679	3.25619	27.9948	1.21641e-07	1.99985e-06
ENSBTAG00000001462	-0.92805	2.89391	27.9705	1.23179e-07	2.02283e-06
ENSBTAG00000007534	-0.729778	5.36303	27.9635	1.23622e-07	2.0278e-06
ENSBTAG00000027020	0.683945	10.0515	27.9399	1.25141e-07	2.05038e-06
ENSBTAG00000003033	0.725676	5.65381	27.8818	1.28956e-07	2.11048e-06
ENSBTAG00000007374	-0.701587	7.00919	27.8402	1.31757e-07	2.15388e-06
ENSBTAG00000005033	-1.16314	1.59065	27.8348	1.32127e-07	2.15747e-06
ENSBTAG00000004613	-0.751286	4.88385	27.8128	1.33638e-07	2.17968e-06
ENSBTAG00000007553	-1.33387	1.12982	27.808	1.33974e-07	2.18268e-06
ENSBTAG00000035975	-1.32666	1.1096	27.7602	1.3732e-07	2.23467e-06
ENSBTAG00000013343	-0.712277	6.5746	27.6956	1.41987e-07	2.30801e-06
ENSBTAG00000002129	-0.846146	3.74581	27.6871	1.42612e-07	2.31555e-06
ENSBTAG00000011458	0.707124	7.44148	27.6297	1.46902e-07	2.38253e-06
ENSBTAG00000013017	0.823954	3.70371	27.586	1.50264e-07	2.43432e-06
ENSBTAG00000014665	0.696824	7.27839	27.5769	1.50973e-07	2.44305e-06
ENSBTAG00000003155	1.0761	2.09291	27.5591	1.5237e-07	2.46289e-06
ENSBTAG00000034154	0.743622	4.82234	27.5268	1.54929e-07	2.50144e-06
ENSBTAG00000016844	0.980134	2.45323	27.49	1.57911e-07	2.54397e-06
ENSBTAG00000022514	-0.769628	6.09519	27.4899	1.57916e-07	2.54397e-06
ENSBTAG00000019052	-0.842092	3.64228	27.4639	1.60052e-07	2.5755e-06
ENSBTAG00000001367	-0.963591	2.49015	27.3883	1.66435e-07	2.67522e-06
ENSBTAG00000002178	0.699176	7.59045	27.3806	1.67103e-07	2.68296e-06
ENSBTAG00000005243	0.824194	3.6568	27.357	1.69148e-07	2.71277e-06
ENSBTAG00000022083	1.40448	0.890837	27.305	1.73764e-07	2.78371e-06
ENSBTAG00000045659	1.85719	0.967481	27.29	1.75114e-07	2.80221e-06
ENSBTAG00000007661	-0.714253	5.86416	27.2786	1.76147e-07	2.81561e-06
ENSBTAG00000003043	-0.6983	6.60086	27.2456	1.79185e-07	2.861e-06
ENSBTAG00000014124	-0.796966	3.79026	27.2151	1.82031e-07	2.90323e-06
ENSBTAG00000020096	1.76731	0.117859	27.1675	1.86566e-07	2.97226e-06
ENSBTAG00000007325	1.01163	2.578	27.1339	1.89838e-07	3.02104e-06
ENSBTAG00000013909	-0.718023	5.24476	27.119	1.91313e-07	3.04115e-06
ENSBTAG00000014614	-0.690773	8.64114	27.0679	1.96429e-07	3.11905e-06
ENSBTAG00000011108	0.710432	5.63343	27.0653	1.96697e-07	3.11985e-06
ENSBTAG00000015251	-0.841049	3.29656	27.056	1.97646e-07	3.13147e-06
ENSBTAG00000008160	-1.11148	1.84739	27.0369	1.99605e-07	3.15902e-06
ENSBTAG00000000149	-0.693428	6.22221	27.0276	2.00573e-07	3.17085e-06
ENSBTAG00000007397	0.696551	6.07621	26.9917	2.04328e-07	3.22669e-06
ENSBTAG00000027080	1.37013	1.04973	26.9545	2.08298e-07	3.28578e-06
ENSBTAG00000015330	-0.905284	3.02976	26.9456	2.09267e-07	3.29745e-06
ENSBTAG00000011279	1.69908	0.284453	26.9211	2.11928e-07	3.33573e-06
ENSBTAG00000038067	1.16901	1.9161	26.9117	2.12963e-07	3.34836e-06
ENSBTAG00000006507	-1.18878	1.56655	26.8454	2.20395e-07	3.46143e-06
ENSBTAG00000007079	-0.690945	7.78134	26.8349	2.21595e-07	3.47648e-06
ENSBTAG00000018691	-0.778402	4.28888	26.8147	2.23924e-07	3.5092e-06
ENSBTAG00000012684	-0.89228	2.961	26.8059	2.2495e-07	3.52145e-06
ENSBTAG00000027409	0.727578	5.69377	26.779	2.28107e-07	3.56699e-06
ENSBTAG00000014365	1.59295	0.551813	26.7583	2.30554e-07	3.60134e-06
ENSBTAG00000017683	-0.799117	3.661	26.6618	2.42363e-07	3.78171e-06
ENSBTAG00000002576	-1.15955	1.8117	26.6342	2.45855e-07	3.83204e-06
ENSBTAG00000024449	-0.813399	3.96064	26.6273	2.46727e-07	3.84147e-06
ENSBTAG00000022158	0.781023	3.94009	26.5848	2.52226e-07	3.92285e-06
ENSBTAG00000007797	-0.676992	7.50311	26.5713	2.53992e-07	3.94605e-06
ENSBTAG00000039686	-1.21939	1.26851	26.562	2.55221e-07	3.96088e-06
ENSBTAG00000009433	-1.36388	0.908692	26.5475	2.57139e-07	3.98635e-06
ENSBTAG00000005234	-1.47961	0.597683	26.5176	2.61148e-07	4.04415e-06
ENSBTAG00000016963	0.887662	3.3167	26.5134	2.61719e-07	4.04863e-06
ENSBTAG00000047930	0.750301	4.26634	26.4936	2.64412e-07	4.0859e-06
ENSBTAG00000012271	-0.729362	4.67302	26.4466	2.70922e-07	4.18202e-06
ENSBTAG00000014340	0.853481	3.84362	26.4376	2.72185e-07	4.19701e-06
ENSBTAG00000010023	-0.768957	4.08183	26.3063	2.91336e-07	4.48751e-06
ENSBTAG00000014228	-0.73798	4.74884	26.2682	2.97147e-07	4.57212e-06
ENSBTAG00000018424	0.679615	8.01867	26.2262	3.03676e-07	4.6676e-06
ENSBTAG00000012317	0.662391	8.33791	26.1445	3.16794e-07	4.86404e-06
ENSBTAG00000005800	-1.77111	0.193036	26.0466	3.33276e-07	5.11165e-06
ENSBTAG00000034529	-0.743716	4.55824	26.0439	3.33746e-07	5.11342e-06
ENSBTAG00000019067	-0.857997	3.03722	26.0361	3.35096e-07	5.12864e-06
ENSBTAG00000004059	-0.698059	5.7565	26.0329	3.35653e-07	5.13172e-06
ENSBTAG00000007816	0.674518	6.64204	26.0187	3.38119e-07	5.16393e-06
ENSBTAG00000020539	-0.691133	5.91063	25.9499	3.50394e-07	5.34573e-06
ENSBTAG00000038700	0.85781	3.19732	25.941	3.52016e-07	5.3648e-06
ENSBTAG00000002683	0.676749	6.39795	25.9176	3.56308e-07	5.42447e-06
ENSBTAG00000011010	0.98953	2.34634	25.8342	3.7203e-07	5.65785e-06
ENSBTAG00000010328	-0.856498	3.10345	25.8315	3.72567e-07	5.66002e-06
ENSBTAG00000023947	-0.700426	5.80645	25.8048	3.77752e-07	5.73275e-06
ENSBTAG00000010673	-1.04259	1.9044	25.7903	3.80605e-07	5.76997e-06
ENSBTAG00000006377	-0.76178	4.42631	25.7706	3.84497e-07	5.82285e-06
ENSBTAG00000000057	0.714349	5.3395	25.7511	3.88398e-07	5.87574e-06
ENSBTAG00000004078	-1.3324	0.909828	25.689	4.01101e-07	6.06155e-06
ENSBTAG00000020205	-0.815606	3.31724	25.6202	4.15671e-07	6.27515e-06
ENSBTAG00000010976	-0.667771	6.71095	25.5915	4.21905e-07	6.36259e-06
ENSBTAG00000017258	-0.677119	6.39457	25.5858	4.23151e-07	6.3747e-06
ENSBTAG00000004221	1.76995	0.0753754	25.574	4.25728e-07	6.40683e-06
ENSBTAG00000004863	-0.843189	3.12093	25.4963	4.43239e-07	6.66339e-06
ENSBTAG00000009717	0.663278	7.71857	25.4292	4.58909e-07	6.88853e-06
ENSBTAG00000019670	-0.751713	4.08681	25.4281	4.59171e-07	6.88853e-06
ENSBTAG00000018519	-1.21399	1.2174	25.4227	4.60467e-07	6.90077e-06
ENSBTAG00000016771	0.656931	7.7644	25.398	4.66401e-07	6.98244e-06
ENSBTAG00000000448	-0.989797	2.19742	25.3612	4.75381e-07	7.10948e-06
ENSBTAG00000032951	-0.753636	4.04772	25.3566	4.76525e-07	7.11474e-06
ENSBTAG00000038283	0.714168	4.69269	25.3558	4.7672e-07	7.11474e-06
ENSBTAG00000018566	-0.659313	7.78295	25.3435	4.79772e-07	7.15287e-06
ENSBTAG00000016177	0.662511	7.82567	25.3266	4.83995e-07	7.20509e-06
ENSBTAG00000003295	0.710011	4.80999	25.3255	4.84275e-07	7.20509e-06
ENSBTAG00000015980	0.672233	12.1305	25.2888	4.93568e-07	7.33577e-06
ENSBTAG00000001598	0.810046	3.35624	25.2856	4.94382e-07	7.34031e-06
ENSBTAG00000008341	-0.670566	6.28276	25.2201	5.11464e-07	7.5861e-06
ENSBTAG00000022893	-0.940292	3.00397	25.2142	5.13022e-07	7.60139e-06
ENSBTAG00000007657	0.683476	5.49999	25.1929	5.18727e-07	7.67802e-06
ENSBTAG00000017069	-0.729092	4.48918	25.1718	5.24438e-07	7.75457e-06
ENSBTAG00000001492	-0.72683	4.50611	25.1256	5.3714e-07	7.93425e-06
ENSBTAG00000046672	-0.714685	4.69974	25.1053	5.42826e-07	8.01002e-06
ENSBTAG00000048017	1.29502	1.01356	25.0937	5.46102e-07	8.05012e-06
ENSBTAG00000004941	-0.777809	3.67555	25.0841	5.48844e-07	8.08226e-06
ENSBTAG00000019625	-0.674484	6.04712	25.0806	5.49833e-07	8.08855e-06
ENSBTAG00000003705	-1.13319	1.40848	25.0482	5.59149e-07	8.21721e-06
ENSBTAG00000018316	-0.735448	4.21335	25.0142	5.69092e-07	8.35481e-06
ENSBTAG00000002319	0.961066	2.86705	24.9747	5.80882e-07	8.5192e-06
ENSBTAG00000004034	0.681313	7.24508	24.9667	5.83295e-07	8.5459e-06
ENSBTAG00000045902	-0.877467	2.85821	24.8998	6.03888e-07	8.83861e-06
ENSBTAG00000011256	0.650964	7.74313	24.8804	6.09997e-07	8.91896e-06
ENSBTAG00000004484	-0.745773	3.95635	24.874	6.12011e-07	8.93933e-06
ENSBTAG00000025005	-0.804282	3.38201	24.8614	6.16036e-07	8.989e-06
ENSBTAG00000011596	0.646732	8.08746	24.8557	6.17853e-07	9.00639e-06
ENSBTAG00000008723	-1.07151	1.97315	24.7882	6.39874e-07	9.31797e-06
ENSBTAG00000014215	-0.708373	4.73984	24.7754	6.4416e-07	9.3709e-06
ENSBTAG00000014615	-0.707118	5.16809	24.7615	6.48817e-07	9.42912e-06
ENSBTAG00000023976	-0.70656	5.17674	24.7586	6.49767e-07	9.43341e-06
ENSBTAG00000012296	-2.32939	-0.71961	24.7401	6.56044e-07	9.51495e-06
ENSBTAG00000009507	0.721571	4.42512	24.6906	6.73127e-07	9.7529e-06
ENSBTAG00000018777	0.652912	6.95097	24.6808	6.76545e-07	9.79256e-06
ENSBTAG00000011139	0.676159	5.6348	24.6424	6.90181e-07	9.97991e-06
ENSBTAG00000001341	-1.73975	-0.0797237	24.6058	7.03383e-07	1.01606e-05
ENSBTAG00000046957	1.32677	0.867939	24.5829	7.11802e-07	1.02719e-05
ENSBTAG00000014020	-1.91704	-0.316514	24.5784	7.13478e-07	1.02858e-05
ENSBTAG00000010606	0.788685	3.44745	24.5727	7.15596e-07	1.0306e-05
ENSBTAG00000001388	1.66551	0.13861	24.549	7.24437e-07	1.04229e-05
ENSBTAG00000003794	-1.19128	1.26403	24.4993	7.43387e-07	1.06849e-05
ENSBTAG00000010520	0.735075	4.11917	24.4403	7.66481e-07	1.10058e-05
ENSBTAG00000007424	1.2282	1.16317	24.4212	7.7413e-07	1.11046e-05
ENSBTAG00000043302	0.956658	2.15724	24.4123	7.77689e-07	1.11446e-05
ENSBTAG00000019792	1.02932	1.85289	24.3952	7.84657e-07	1.12332e-05
ENSBTAG00000019726	0.684919	5.28382	24.3927	7.85673e-07	1.12366e-05
ENSBTAG00000019793	-0.935416	2.28809	24.3659	7.96682e-07	1.13828e-05
ENSBTAG00000038584	0.994757	1.99054	24.3494	8.03521e-07	1.14691e-05
ENSBTAG00000013492	-0.752574	3.92261	24.2811	8.32515e-07	1.18712e-05
ENSBTAG00000006757	-1.1494	1.44162	24.2644	8.3978e-07	1.19629e-05
ENSBTAG00000024086	0.829663	2.98936	24.249	8.46491e-07	1.20466e-05
ENSBTAG00000001085	-0.744235	4.02905	24.2212	8.58799e-07	1.22097e-05
ENSBTAG00000019947	-0.757496	3.71784	24.1682	8.82778e-07	1.25382e-05
ENSBTAG00000016473	-0.706961	4.49945	24.1614	8.85886e-07	1.257e-05
ENSBTAG00000023730	1.97911	-0.308778	24.1124	9.0871e-07	1.28811e-05
ENSBTAG00000003340	0.738928	3.90769	24.0643	9.31739e-07	1.31946e-05
ENSBTAG00000025964	0.659609	6.38368	23.9813	9.72745e-07	1.37618e-05
ENSBTAG00000013744	-0.647501	6.8149	23.9691	9.78936e-07	1.38358e-05
ENSBTAG00000024869	-0.753608	3.72576	23.8842	1.02307e-06	1.44454e-05
ENSBTAG00000006607	-0.639369	7.39391	23.854	1.03926e-06	1.46595e-05
ENSBTAG00000038904	-1.66948	0.116243	23.7822	1.07877e-06	1.52021e-05
ENSBTAG00000006349	-0.72674	4.36214	23.7756	1.08244e-06	1.52389e-05
ENSBTAG00000007204	-1.35458	0.723072	23.7668	1.08741e-06	1.52939e-05
ENSBTAG00000008380	0.707868	5.0349	23.7384	1.10359e-06	1.55063e-05
ENSBTAG00000020764	-0.66207	5.73443	23.7147	1.11725e-06	1.56829e-05
ENSBTAG00000014199	-0.88171	2.62351	23.6444	1.15884e-06	1.62472e-05
ENSBTAG00000018238	0.647808	6.33054	23.6429	1.15971e-06	1.62472e-05
ENSBTAG00000018663	-0.778461	3.35455	23.5398	1.22354e-06	1.71248e-05
ENSBTAG00000020468	-0.721965	4.07813	23.5321	1.22849e-06	1.71774e-05
ENSBTAG00000004560	1.05488	2.3754	23.5219	1.23503e-06	1.7252e-05
ENSBTAG00000012866	0.744357	5.83459	23.4928	1.25385e-06	1.7498e-05
ENSBTAG00000012977	0.824431	2.95391	23.4746	1.26571e-06	1.76336e-05
ENSBTAG00000038260	1.19142	1.18869	23.4742	1.26602e-06	1.76336e-05
ENSBTAG00000021469	-0.684467	5.33487	23.4437	1.28623e-06	1.78979e-05
ENSBTAG00000037539	-0.68256	5.10565	23.4236	1.29973e-06	1.80682e-05
ENSBTAG00000038426	-1.06708	3.15156	23.3852	1.32598e-06	1.84154e-05
ENSBTAG00000004004	-1.17192	1.16578	23.3583	1.3446e-06	1.8656e-05
ENSBTAG00000006928	-0.630459	7.46074	23.3198	1.37178e-06	1.90148e-05
ENSBTAG00000000457	-2.49897	-1.10241	23.2972	1.38802e-06	1.92213e-05
ENSBTAG00000011908	0.722232	4.10424	23.2885	1.39432e-06	1.928e-05
ENSBTAG00000021215	-0.651658	5.86758	23.2877	1.39493e-06	1.928e-05
ENSBTAG00000008352	1.11223	1.50839	23.2787	1.40144e-06	1.93514e-05
ENSBTAG00000018570	-0.95786	2.10315	23.2738	1.405e-06	1.9382e-05
ENSBTAG00000046803	-0.689969	5.19708	23.2568	1.41748e-06	1.95354e-05
ENSBTAG00000000009	-0.927941	2.18441	23.2543	1.41931e-06	1.9542e-05
ENSBTAG00000006659	-2.18408	-0.76977	23.239	1.43064e-06	1.96748e-05
ENSBTAG00000006686	-0.712395	4.34493	23.2376	1.43169e-06	1.96748e-05
ENSBTAG00000022155	0.622543	10.1971	23.2051	1.45614e-06	1.99918e-05
ENSBTAG00000012887	1.0713	1.55595	23.1887	1.46855e-06	2.01429e-05
ENSBTAG00000048135	-0.855828	6.70959	23.1716	1.48167e-06	2.03035e-05
ENSBTAG00000021945	0.622743	8.9081	23.1571	1.4929e-06	2.04379e-05
ENSBTAG00000012137	-0.704224	4.58482	23.135	1.51014e-06	2.06543e-05
ENSBTAG00000021928	1.02635	1.76707	23.1017	1.53655e-06	2.09956e-05
ENSBTAG00000013960	-0.744889	3.67089	23.0845	1.55038e-06	2.11646e-05
ENSBTAG00000002938	-0.660372	5.47012	23.0689	1.56296e-06	2.1316e-05
ENSBTAG00000006720	-0.650183	5.74894	23.0588	1.57118e-06	2.14079e-05
ENSBTAG00000002783	-0.643388	6.15348	23.0108	1.61097e-06	2.19293e-05
ENSBTAG00000005111	0.689288	4.64574	23.006	1.61499e-06	2.19632e-05
ENSBTAG00000003511	-1.31263	0.723373	22.9861	1.6318e-06	2.21709e-05
ENSBTAG00000012194	0.748538	3.52496	22.9336	1.67697e-06	2.27632e-05
ENSBTAG00000016551	-0.676082	5.0249	22.8817	1.72281e-06	2.33634e-05
ENSBTAG00000005012	-0.627151	6.86809	22.8458	1.75536e-06	2.37824e-05
ENSBTAG00000047381	-1.3475	1.06549	22.8403	1.76036e-06	2.38277e-05
ENSBTAG00000019241	1.90853	-0.361105	22.8265	1.77307e-06	2.39773e-05
ENSBTAG00000040253	-1.13412	1.30757	22.8235	1.77578e-06	2.39914e-05
ENSBTAG00000016194	-0.743364	3.78069	22.8027	1.79515e-06	2.42303e-05
ENSBTAG00000046391	-1.21611	1.05587	22.7984	1.79918e-06	2.4262e-05
ENSBTAG00000014975	-0.838786	2.69466	22.7719	1.82416e-06	2.45758e-05
ENSBTAG00000006859	-0.779188	3.22082	22.7452	1.84964e-06	2.48958e-05
ENSBTAG00000017512	-0.914511	2.16871	22.727	1.86723e-06	2.51091e-05
ENSBTAG00000021105	0.628498	6.46136	22.5844	2.0111e-06	2.70185e-05
ENSBTAG00000013367	-0.617014	8.0525	22.5682	2.02819e-06	2.72227e-05
ENSBTAG00000018381	-0.641759	5.56277	22.5385	2.05978e-06	2.76209e-05
ENSBTAG00000001207	0.671055	4.78562	22.5287	2.07027e-06	2.77358e-05
ENSBTAG00000004339	-0.658142	5.14917	22.5161	2.08384e-06	2.78918e-05
ENSBTAG00000021318	-0.724863	3.79275	22.4964	2.10539e-06	2.8154e-05
ENSBTAG00000000539	0.646371	5.46422	22.4801	2.12334e-06	2.83676e-05
ENSBTAG00000009223	-1.6575	0.00491197	22.46	2.14564e-06	2.8639e-05
ENSBTAG00000023832	-0.784365	3.17339	22.3604	2.25992e-06	3.01364e-05
ENSBTAG00000035706	-1.22309	1.29129	22.3155	2.31327e-06	3.08193e-05
ENSBTAG00000006234	-0.614434	7.75394	22.3067	2.32388e-06	3.09322e-05
ENSBTAG00000018206	0.643327	5.44046	22.301	2.33086e-06	3.0988e-05
ENSBTAG00000007850	-0.655632	5.07136	22.2997	2.33238e-06	3.0988e-05
ENSBTAG00000009691	-0.868947	2.43077	22.2929	2.34068e-06	3.10696e-05
ENSBTAG00000012444	-0.788355	3.87319	22.2775	2.35954e-06	3.12911e-05
ENSBTAG00000019348	-0.804425	2.98133	22.2216	2.42927e-06	3.21861e-05
ENSBTAG00000034069	1.75603	-0.15503	22.182	2.47983e-06	3.28259e-05
ENSBTAG00000018158	-1.7931	-0.286001	22.1636	2.5038e-06	3.31127e-05
ENSBTAG00000020598	-0.916909	2.30754	22.1315	2.54597e-06	3.36394e-05
ENSBTAG00000023023	-1.38985	0.710546	22.0169	2.70265e-06	3.56769e-05
ENSBTAG00000045794	0.61204	7.33637	22.0064	2.71748e-06	3.58398e-05
ENSBTAG00000020931	-0.789416	2.96331	21.9327	2.82376e-06	3.72076e-05
ENSBTAG00000005299	-0.655295	4.87704	21.9135	2.8522e-06	3.75478e-05
ENSBTAG00000015043	-0.617419	6.77904	21.9089	2.85904e-06	3.76036e-05
ENSBTAG00000020969	0.619753	6.29625	21.899	2.87384e-06	3.77638e-05
ENSBTAG00000011002	0.873173	2.53243	21.8837	2.89688e-06	3.80318e-05
ENSBTAG00000016573	0.646018	5.98164	21.8152	3.00215e-06	3.93437e-05
ENSBTAG00000001785	0.796229	3.03661	21.8151	3.00227e-06	3.93437e-05
ENSBTAG00000010866	-0.848051	2.57474	21.7939	3.03559e-06	3.97442e-05
ENSBTAG00000000087	0.607234	8.67249	21.7855	3.049e-06	3.98834e-05
ENSBTAG00000039347	-0.850835	2.68596	21.783	3.053e-06	3.98995e-05
ENSBTAG00000016998	-1.05258	1.52181	21.7665	3.07929e-06	4.02066e-05
ENSBTAG00000047448	-0.825391	2.65818	21.7608	3.08849e-06	4.02902e-05
ENSBTAG00000011246	1.96163	-0.52486	21.731	3.13675e-06	4.08828e-05
ENSBTAG00000022109	-0.652679	4.92036	21.6742	3.23113e-06	4.20747e-05
ENSBTAG00000011420	-0.889831	2.28712	21.6354	3.29703e-06	4.28941e-05
ENSBTAG00000001729	-0.621536	6.30442	21.6262	3.31294e-06	4.30623e-05
ENSBTAG00000005716	0.744382	3.52164	21.546	3.45451e-06	4.48619e-05
ENSBTAG00000019980	-1.67209	0.0200458	21.53	3.4833e-06	4.51776e-05
ENSBTAG00000001151	-0.710822	3.76403	21.529	3.48509e-06	4.51776e-05
ENSBTAG00000008088	-1.1206	1.18976	21.5135	3.51342e-06	4.55039e-05
ENSBTAG00000021713	-1.03165	1.52366	21.489	3.55873e-06	4.60492e-05
ENSBTAG00000022027	0.690939	4.0225	21.4363	3.65771e-06	4.72876e-05
ENSBTAG00000016768	-0.926218	2.08094	21.4344	3.66138e-06	4.72925e-05
ENSBTAG00000003503	0.67902	4.21991	21.4299	3.66996e-06	4.73609e-05
ENSBTAG00000000843	-0.602933	8.27425	21.366	3.79447e-06	4.89239e-05
ENSBTAG00000011455	-0.689406	4.11472	21.3119	3.90297e-06	5.02778e-05
ENSBTAG00000006957	-0.771508	3.11721	21.2939	3.93984e-06	5.07073e-05
ENSBTAG00000037778	0.645983	6.35051	21.231	4.07123e-06	5.23517e-05
ENSBTAG00000003632	0.688473	3.99386	21.2253	4.08329e-06	5.24599e-05
ENSBTAG00000014455	-0.620649	6.25538	21.1995	4.13865e-06	5.31237e-05
ENSBTAG00000025822	0.755512	3.17447	21.1954	4.14767e-06	5.31922e-05
ENSBTAG00000019213	-0.697903	3.83922	21.1879	4.16377e-06	5.33511e-05
ENSBTAG00000046671	-0.602693	7.58341	21.1557	4.23445e-06	5.42085e-05
ENSBTAG00000003505	0.599158	11.4968	21.1436	4.26128e-06	5.45035e-05
ENSBTAG00000008556	1.00193	1.68039	21.1386	4.27245e-06	5.45979e-05
ENSBTAG00000026994	0.999333	1.65301	21.1065	4.34442e-06	5.54684e-05
ENSBTAG00000002416	0.72274	3.49355	21.0999	4.3595e-06	5.55695e-05
ENSBTAG00000017493	0.619685	5.90156	21.0997	4.36006e-06	5.55695e-05
ENSBTAG00000009975	-1.0614	1.39619	21.0949	4.37096e-06	5.56593e-05
ENSBTAG00000008464	1.01616	1.51552	21.0683	4.43193e-06	5.63857e-05
ENSBTAG00000011545	0.614486	6.86535	21.055	4.46287e-06	5.67292e-05
ENSBTAG00000007843	-1.30295	0.631634	21.0282	4.52561e-06	5.74761e-05
ENSBTAG00000004432	0.590979	9.62884	20.9783	4.64511e-06	5.89417e-05
ENSBTAG00000004556	0.605673	7.36454	20.9512	4.71125e-06	5.97283e-05
ENSBTAG00000027051	-0.634973	5.8992	20.9452	4.7261e-06	5.98639e-05
ENSBTAG00000001829	-0.819727	2.61646	20.9131	4.806e-06	6.08162e-05
ENSBTAG00000009337	1.07755	1.29667	20.9116	4.80972e-06	6.08162e-05
ENSBTAG00000001981	-1.2903	0.69272	20.8822	4.88419e-06	6.17036e-05
ENSBTAG00000006896	-0.602535	7.62818	20.871	4.91269e-06	6.20093e-05
ENSBTAG00000015403	-0.611314	5.93717	20.8413	4.98965e-06	6.29256e-05
ENSBTAG00000013057	0.647679	4.8811	20.8334	5.01014e-06	6.31286e-05
ENSBTAG00000011137	-0.786382	2.82875	20.8024	5.09195e-06	6.41033e-05
ENSBTAG00000020214	-0.654699	4.71515	20.7928	5.11758e-06	6.43698e-05
ENSBTAG00000036078	-0.605797	7.93482	20.7632	5.19715e-06	6.53136e-05
ENSBTAG00000030190	0.5953	10.3527	20.7528	5.22564e-06	6.55671e-05
ENSBTAG00000000253	-0.660217	4.695	20.7525	5.22643e-06	6.55671e-05
ENSBTAG00000044192	-0.626827	5.35715	20.7487	5.2367e-06	6.56388e-05
ENSBTAG00000008216	-0.741466	3.52817	20.746	5.24418e-06	6.56754e-05
ENSBTAG00000018146	-0.649212	4.96659	20.7423	5.25416e-06	6.57432e-05
ENSBTAG00000026913	0.616788	5.68757	20.6986	5.37542e-06	6.7202e-05
ENSBTAG00000003504	0.633365	4.96767	20.5922	5.6827e-06	7.0982e-05
ENSBTAG00000020620	-0.700323	3.89026	20.5849	5.70431e-06	7.11902e-05
ENSBTAG00000017074	-0.634239	4.84193	20.5727	5.74101e-06	7.15862e-05
ENSBTAG00000030671	-1.80881	-0.41232	20.5412	5.83622e-06	7.27105e-05
ENSBTAG00000020984	-0.786653	2.78723	20.5375	5.84749e-06	7.27878e-05
ENSBTAG00000009841	-0.600478	6.97064	20.5317	5.86532e-06	7.29468e-05
ENSBTAG00000006811	0.719547	3.60405	20.5014	5.95864e-06	7.40434e-05
ENSBTAG00000021211	-0.593959	7.46859	20.478	6.03207e-06	7.48913e-05
ENSBTAG00000015478	0.660409	4.30069	20.4626	6.08077e-06	7.54008e-05
ENSBTAG00000015047	2.10689	-0.844202	20.4615	6.08413e-06	7.54008e-05
ENSBTAG00000030193	-1.24745	0.682132	20.4601	6.08882e-06	7.54008e-05
ENSBTAG00000017333	1.28985	1.24361	20.4443	6.13924e-06	7.596e-05
ENSBTAG00000013686	1.06048	1.33459	20.3441	6.46914e-06	7.99731e-05
ENSBTAG00000024394	-1.02665	1.5996	20.3358	6.49725e-06	8.02517e-05
ENSBTAG00000003629	-0.655911	4.36789	20.3293	6.51956e-06	8.04581e-05
ENSBTAG00000018438	-0.816527	2.55899	20.3211	6.54731e-06	8.07315e-05
ENSBTAG00000011182	0.592987	6.69283	20.3018	6.61385e-06	8.14821e-05
ENSBTAG00000004690	-0.781601	2.9744	20.2646	6.74359e-06	8.30095e-05
ENSBTAG00000001359	-1.3375	0.42771	20.2068	6.95067e-06	8.54487e-05
ENSBTAG00000004836	-0.882269	2.2626	20.206	6.95361e-06	8.54487e-05
ENSBTAG00000020824	0.840167	2.3288	20.1875	7.02104e-06	8.61522e-05
ENSBTAG00000005585	-1.65916	-0.233626	20.187	7.02282e-06	8.61522e-05
ENSBTAG00000003172	-0.613748	5.3759	20.1766	7.06101e-06	8.6547e-05
ENSBTAG00000005124	-0.790948	2.74776	20.1675	7.09467e-06	8.68856e-05
ENSBTAG00000009256	-0.681581	4.03551	20.1622	7.11442e-06	8.70534e-05
ENSBTAG00000009844	0.599013	8.10346	20.1477	7.16864e-06	8.76425e-05
ENSBTAG00000038251	0.646932	4.54226	20.1184	7.27939e-06	8.89209e-05
ENSBTAG00000038617	0.603964	6.20289	20.1028	7.33888e-06	8.95716e-05
ENSBTAG00000007071	-0.595013	6.90712	20.0974	7.35973e-06	8.97501e-05
ENSBTAG00000000828	1.64782	-0.182419	20.095	7.36875e-06	8.97841e-05
ENSBTAG00000010555	-1.05644	1.22934	20.0853	7.40638e-06	9.01662e-05
ENSBTAG00000021957	-0.605849	7.31854	20.0812	7.42218e-06	9.02823e-05
ENSBTAG00000003242	0.645783	4.39441	20.072	7.45796e-06	9.0641e-05
ENSBTAG00000019417	-0.706823	3.47886	20.0189	7.668e-06	9.31151e-05
ENSBTAG00000010971	-0.600072	6.24468	20.0028	7.733e-06	9.38253e-05
ENSBTAG00000000524	-0.5982	6.5507	20.0003	7.7429e-06	9.38663e-05
ENSBTAG00000000817	-0.80078	2.75459	19.9608	7.90445e-06	9.57443e-05
ENSBTAG00000020028	0.688229	3.78964	19.9236	8.05976e-06	9.75434e-05
ENSBTAG00000039932	-0.919738	1.86116	19.9161	8.09176e-06	9.78485e-05
ENSBTAG00000012007	0.655348	4.28741	19.9138	8.10134e-06	9.78821e-05
ENSBTAG00000021872	-0.808292	2.51313	19.8783	8.25312e-06	9.96324e-05
ENSBTAG00000009476	0.639235	4.67221	19.829	8.46885e-06	0.000102151
ENSBTAG00000003491	-0.670882	3.86945	19.8232	8.49435e-06	0.000102373
ENSBTAG00000010992	-0.579192	8.11514	19.806	8.57112e-06	0.000103212
ENSBTAG00000021416	0.597021	5.97792	19.7887	8.64942e-06	0.000103969
ENSBTAG00000015520	-0.62035	5.95052	19.7876	8.6542e-06	0.000103969
ENSBTAG00000019343	-0.607036	5.80538	19.7853	8.66471e-06	0.000103969
ENSBTAG00000007480	0.578678	7.71418	19.7846	8.66786e-06	0.000103969
ENSBTAG00000040496	-0.845819	2.35682	19.7841	8.6701e-06	0.000103969
ENSBTAG00000010032	-1.76529	-0.488136	19.7572	8.793e-06	0.000105355
ENSBTAG00000019577	-0.70858	3.64397	19.7331	8.90464e-06	0.000106604
ENSBTAG00000011126	0.582803	7.17332	19.7308	8.91531e-06	0.000106643
ENSBTAG00000043490	-2.01823	-0.843508	19.6813	9.14902e-06	0.000109348
ENSBTAG00000010875	0.692055	3.61802	19.6321	9.38792e-06	0.000112027
ENSBTAG00000015226	-1.09932	1.06719	19.6319	9.38873e-06	0.000112027
ENSBTAG00000019076	-0.624146	4.87017	19.6237	9.42907e-06	0.000112415
ENSBTAG00000018773	-1.08078	1.11241	19.6146	9.47444e-06	0.000112863
ENSBTAG00000018185	1.33688	0.445243	19.6122	9.48637e-06	0.000112911
ENSBTAG00000012789	0.60042	5.6842	19.5949	9.5726e-06	0.000113844
ENSBTAG00000014207	-0.590801	6.12702	19.5835	9.62953e-06	0.000114426
ENSBTAG00000019964	-0.579637	7.78936	19.5359	9.87249e-06	0.000117216
ENSBTAG00000018784	-0.580649	7.64341	19.5209	9.95059e-06	0.000118046
ENSBTAG00000044121	-0.835018	2.24639	19.4919	1.01026e-05	0.000119751
ENSBTAG00000001037	-0.61736	4.84111	19.4798	1.01671e-05	0.000120416
ENSBTAG00000014058	0.597631	5.70133	19.4721	1.02078e-05	0.000120799
ENSBTAG00000008363	1.04761	1.27614	19.454	1.03051e-05	0.000121851
ENSBTAG00000017680	-0.594162	5.95434	19.443	1.03646e-05	0.000122453
ENSBTAG00000021480	0.857289	2.32822	19.3966	1.06196e-05	0.000125364
ENSBTAG00000013462	-0.793106	2.54365	19.3934	1.06374e-05	0.000125419
ENSBTAG00000002444	-0.622759	5.44784	19.3926	1.06417e-05	0.000125419
ENSBTAG00000046408	1.4391	0.11745	19.3795	1.0715e-05	0.000126179
ENSBTAG00000000830	-0.622463	4.85312	19.3738	1.07471e-05	0.000126454
ENSBTAG00000012071	-1.14811	0.93789	19.3419	1.09283e-05	0.000128481
ENSBTAG00000000888	0.943465	1.87517	19.3323	1.09831e-05	0.000128998
ENSBTAG00000011706	1.66549	-0.0479618	19.3311	1.09902e-05	0.000128998
ENSBTAG00000008787	0.583814	6.29282	19.2965	1.1191e-05	0.000131249
ENSBTAG00000006779	-1.17172	0.834459	19.2834	1.1268e-05	0.000132044
ENSBTAG00000007828	-0.66454	4.01311	19.2684	1.13568e-05	0.000132976
ENSBTAG00000001992	-0.613388	5.02998	19.2594	1.14109e-05	0.0001335
ENSBTAG00000009848	-1.03589	1.25408	19.2508	1.14623e-05	0.000133994
ENSBTAG00000008193	-1.39831	0.291457	19.2001	1.17708e-05	0.000137488
ENSBTAG00000034411	-1.01588	1.33445	19.197	1.17899e-05	0.0001376
ENSBTAG00000006832	-0.646422	4.13024	19.1802	1.18944e-05	0.000138707
ENSBTAG00000008465	0.657119	3.92737	19.1684	1.19681e-05	0.000139453
ENSBTAG00000040001	0.656362	3.99051	19.162	1.20079e-05	0.000139804
ENSBTAG00000016737	-0.611626	4.97083	19.1538	1.20594e-05	0.000140199
ENSBTAG00000005496	-0.641186	4.26646	19.1535	1.20613e-05	0.000140199
ENSBTAG00000020607	0.588835	5.82898	19.1393	1.21518e-05	0.000141137
ENSBTAG00000011354	-0.580291	6.90108	19.1299	1.22114e-05	0.000141715
ENSBTAG00000002006	-0.58957	8.90617	19.1226	1.22583e-05	0.000142145
ENSBTAG00000046813	1.51728	0.0739439	19.0995	1.24079e-05	0.000143764
ENSBTAG00000047658	0.821108	2.34045	19.0897	1.24719e-05	0.000144208
ENSBTAG00000009216	-0.674207	3.664	19.0896	1.24724e-05	0.000144208
ENSBTAG00000007763	0.636748	4.33985	19.089	1.24763e-05	0.000144208
ENSBTAG00000009570	0.605288	6.37311	19.0449	1.27677e-05	0.000147458
ENSBTAG00000018877	0.616938	4.73833	19.043	1.27807e-05	0.00014749
ENSBTAG00000031246	-0.732808	2.9441	19.0322	1.28533e-05	0.00014821
ENSBTAG00000044111	1.92296	-0.722771	19.0285	1.28782e-05	0.000148377
ENSBTAG00000048049	-0.704538	4.99787	19.0202	1.29344e-05	0.000148905
ENSBTAG00000002669	-0.675255	3.73718	18.951	1.34116e-05	0.000154277
ENSBTAG00000008513	-0.875825	1.99545	18.8987	1.37847e-05	0.000158441
ENSBTAG00000017427	1.10611	1.05908	18.8965	1.38002e-05	0.000158494
ENSBTAG00000007550	-1.02665	1.25484	18.8869	1.38698e-05	0.000159166
ENSBTAG00000018203	-1.61644	-0.28414	18.8825	1.39024e-05	0.000159413
ENSBTAG00000012637	-0.638117	4.79226	18.8385	1.42266e-05	0.000163
ENSBTAG00000037508	0.575184	6.83292	18.7865	1.46199e-05	0.000167374
ENSBTAG00000009851	0.60492	5.01862	18.7581	1.48391e-05	0.000169748
ENSBTAG00000020157	0.856118	2.29821	18.7198	1.51401e-05	0.000173053
ENSBTAG00000045862	-0.62168	4.68435	18.717	1.51624e-05	0.000173172
ENSBTAG00000008259	-1.4009	0.201987	18.7118	1.52038e-05	0.000173507
ENSBTAG00000005574	0.557039	11.308	18.6996	1.53015e-05	0.000174483
ENSBTAG00000007884	-0.561441	8.07821	18.697	1.53227e-05	0.000174586
ENSBTAG00000018224	-1.12484	1.16428	18.6925	1.53587e-05	0.000174859
ENSBTAG00000011582	0.596094	5.39814	18.6724	1.5521e-05	0.000176567
ENSBTAG00000039599	-0.656109	3.76604	18.6168	1.59803e-05	0.000181648
ENSBTAG00000016881	0.573108	7.42451	18.6075	1.6059e-05	0.000182307
ENSBTAG00000010498	-0.564681	8.0283	18.6069	1.60635e-05	0.000182307
ENSBTAG00000005115	-0.619403	4.74378	18.6015	1.61092e-05	0.000182681
ENSBTAG00000021538	-0.582289	6.13988	18.587	1.62321e-05	0.000183929
ENSBTAG00000021962	0.590415	5.35441	18.565	1.64207e-05	0.000185921
ENSBTAG00000011738	1.39707	0.176331	18.5116	1.68875e-05	0.000191055
ENSBTAG00000004261	-0.604569	4.93083	18.4553	1.73933e-05	0.000196624
ENSBTAG00000048230	0.630086	4.35049	18.4441	1.74962e-05	0.000197632
ENSBTAG00000015311	-0.919201	1.67164	18.4415	1.75204e-05	0.00019775
ENSBTAG00000009297	0.910523	1.73094	18.4115	1.77977e-05	0.000200568
ENSBTAG00000008272	0.593427	5.09602	18.4115	1.7798e-05	0.000200568
ENSBTAG00000017249	-1.15925	0.853632	18.4001	1.79046e-05	0.000201613
ENSBTAG00000006037	0.611691	5.35029	18.391	1.79909e-05	0.000202426
ENSBTAG00000004510	-0.940843	1.59746	18.3656	1.82316e-05	0.000204974
ENSBTAG00000008551	0.758269	2.63375	18.3642	1.82458e-05	0.000204974
ENSBTAG00000000292	-0.599142	5.11788	18.3518	1.83645e-05	0.000206146
ENSBTAG00000009032	0.654913	3.73765	18.3258	1.86164e-05	0.000208811
ENSBTAG00000022886	-0.742863	2.84734	18.3185	1.8688e-05	0.000209452
ENSBTAG00000018307	-0.569376	6.43665	18.2847	1.90229e-05	0.000213038
ENSBTAG00000007002	0.567513	6.19662	18.2762	1.9108e-05	0.000213826
ENSBTAG00000010787	0.6401	4.00717	18.2671	1.91992e-05	0.000214679
ENSBTAG00000021777	0.950049	1.5297	18.2424	1.94496e-05	0.000217174
ENSBTAG00000010236	0.81262	2.2301	18.2422	1.94524e-05	0.000217174
ENSBTAG00000013985	-0.629041	4.12553	18.2367	1.9508e-05	0.000217625
ENSBTAG00000003165	-0.585606	5.69374	18.229	1.95869e-05	0.000218337
ENSBTAG00000015008	0.616842	4.94887	18.1657	2.02494e-05	0.000225546
ENSBTAG00000039132	-0.593444	5.20314	18.1466	2.04533e-05	0.000227642
ENSBTAG00000007193	0.580255	6.05023	18.1402	2.05224e-05	0.000228234
ENSBTAG00000002929	0.956844	1.58693	18.1348	2.05801e-05	0.000228572
ENSBTAG00000026369	0.595019	5.06937	18.1344	2.05845e-05	0.000228572
ENSBTAG00000030483	0.621136	4.96832	18.1219	2.072e-05	0.0002299
ENSBTAG00000021487	0.737794	2.8875	18.0928	2.10391e-05	0.00023326
ENSBTAG00000010371	-1.34025	0.247447	18.0775	2.12097e-05	0.00023497
ENSBTAG00000045633	0.593124	5.26206	18.0655	2.13437e-05	0.000236274
ENSBTAG00000006958	0.637715	3.92935	18.0346	2.16922e-05	0.000239947
ENSBTAG00000002309	-1.61791	-0.378414	18.027	2.17797e-05	0.00024073
ENSBTAG00000010634	0.915318	1.67123	18.019	2.18707e-05	0.000241551
ENSBTAG00000015670	0.943886	1.70833	18.0129	2.19408e-05	0.000242139
ENSBTAG00000047520	0.937521	1.59053	17.9979	2.21153e-05	0.000243878
ENSBTAG00000009517	-0.555278	8.53087	17.9843	2.22736e-05	0.000245435
ENSBTAG00000005034	-0.567678	5.81935	17.8983	2.3303e-05	0.000256393
ENSBTAG00000046763	0.585652	5.16693	17.8982	2.33036e-05	0.000256393
ENSBTAG00000014979	-0.582459	5.26392	17.8889	2.34183e-05	0.000257458
ENSBTAG00000019839	-0.550986	7.36377	17.879	2.35407e-05	0.000258606
ENSBTAG00000005072	0.86965	1.85251	17.8715	2.36339e-05	0.000259432
ENSBTAG00000036028	-0.726507	2.81585	17.8553	2.38352e-05	0.000261442
ENSBTAG00000004840	0.551503	9.42682	17.8536	2.38563e-05	0.000261475
ENSBTAG00000000738	-0.585245	5.27115	17.8487	2.39178e-05	0.00026195
ENSBTAG00000000625	-0.674876	3.35221	17.8323	2.41248e-05	0.000263819
ENSBTAG00000017350	-1.37066	0.459719	17.8323	2.41251e-05	0.000263819
ENSBTAG00000006852	-0.659631	3.61828	17.8215	2.42627e-05	0.000265123
ENSBTAG00000001602	0.563849	6.19506	17.798	2.45642e-05	0.000268214
ENSBTAG00000002280	-0.553348	9.30564	17.7818	2.47744e-05	0.000270304
ENSBTAG00000020985	1.33743	0.804321	17.7444	2.52666e-05	0.000275466
ENSBTAG00000026768	0.787178	2.37329	17.7309	2.54456e-05	0.000277207
ENSBTAG00000015094	-0.610682	4.58355	17.7291	2.54704e-05	0.000277268
ENSBTAG00000017366	-1.00947	1.22237	17.6946	2.59366e-05	0.000282129
ENSBTAG00000000251	-0.565809	5.87292	17.6643	2.63524e-05	0.000286436
ENSBTAG00000038490	-0.652183	3.87193	17.6599	2.64138e-05	0.000286887
ENSBTAG00000027766	0.653685	3.59717	17.6573	2.64493e-05	0.000287055
ENSBTAG00000011854	0.944519	1.52562	17.6481	2.6578e-05	0.000288235
ENSBTAG00000010047	0.624462	4.00786	17.6444	2.66302e-05	0.000288584
ENSBTAG00000016145	1.48104	-0.107003	17.6013	2.72405e-05	0.000294976
ENSBTAG00000008849	-0.582721	5.14059	17.591	2.73878e-05	0.000296347
ENSBTAG00000012815	-0.580285	5.55393	17.5863	2.74561e-05	0.000296864
ENSBTAG00000035081	0.565351	5.92606	17.5682	2.77181e-05	0.000299472
ENSBTAG00000016795	-0.603482	4.37306	17.5599	2.78392e-05	0.000300555
ENSBTAG00000010732	-0.698925	3.07866	17.5203	2.8425e-05	0.000306649
ENSBTAG00000047511	-1.39232	0.0458755	17.5095	2.85877e-05	0.000308174
ENSBTAG00000007578	-0.557154	6.72456	17.4836	2.8979e-05	0.000312159
ENSBTAG00000012540	0.660811	4.04687	17.472	2.91565e-05	0.000313835
ENSBTAG00000018156	-0.771306	2.44324	17.4654	2.92589e-05	0.000314703
ENSBTAG00000004662	1.49785	-0.159605	17.4638	2.92836e-05	0.000314733
ENSBTAG00000009510	-0.74158	2.66335	17.462	2.93113e-05	0.000314795
ENSBTAG00000032084	0.609306	4.27021	17.433	2.97618e-05	0.000319396
ENSBTAG00000046343	-1.2823	0.316382	17.4218	2.99369e-05	0.000321035
ENSBTAG00000007372	1.08833	0.873564	17.4118	3.00944e-05	0.000322485
ENSBTAG00000016649	-0.629158	3.98247	17.4056	3.01928e-05	0.000323299
ENSBTAG00000008718	-1.56304	-0.318149	17.3859	3.05075e-05	0.000326426
ENSBTAG00000014821	-0.577511	5.55693	17.3694	3.07743e-05	0.000329036
ENSBTAG00000013452	-2.06751	-1.03843	17.3607	3.0915e-05	0.000330295
ENSBTAG00000030543	0.598787	4.78887	17.3356	3.13258e-05	0.000334436
ENSBTAG00000010664	0.651342	3.7308	17.3325	3.13781e-05	0.000334746
ENSBTAG00000016819	-0.752571	2.71277	17.2871	3.21364e-05	0.000342582
ENSBTAG00000020199	-0.593889	4.6934	17.2825	3.22138e-05	0.000343153
ENSBTAG00000021377	0.558464	5.91431	17.2665	3.2486e-05	0.000345797
ENSBTAG00000001639	-0.883301	1.74396	17.2514	3.27449e-05	0.000348295
ENSBTAG00000011465	0.597511	4.41371	17.1858	3.3896e-05	0.000360274
ENSBTAG00000014508	-1.13304	0.662973	17.1763	3.40655e-05	0.000361808
ENSBTAG00000021829	-0.593101	4.54313	17.1533	3.44808e-05	0.000365949
ENSBTAG00000031430	-0.617438	4.75045	17.1341	3.48312e-05	0.000369395
ENSBTAG00000018644	-0.61573	4.03531	17.1315	3.48792e-05	0.000369632
ENSBTAG00000002826	-0.696466	3.00818	17.1234	3.50272e-05	0.000370928
ENSBTAG00000020647	-0.649336	3.53056	17.1214	3.50656e-05	0.000371062
ENSBTAG00000047676	-0.571642	5.17013	17.0923	3.56054e-05	0.000376497
ENSBTAG00000012693	1.15208	0.637376	17.0751	3.59307e-05	0.000379563
ENSBTAG00000005946	-0.736494	2.58255	17.0735	3.59604e-05	0.000379563
ENSBTAG00000005288	-0.810892	2.24658	17.0728	3.59745e-05	0.000379563
ENSBTAG00000015060	0.655094	3.4485	17.0678	3.60685e-05	0.000380277
ENSBTAG00000003508	0.809864	2.07907	17.062	3.61793e-05	0.000381166
ENSBTAG00000005300	-0.64105	3.70848	17.0466	3.64741e-05	0.000383991
ENSBTAG00000014761	-1.15883	0.643434	17.0342	3.67119e-05	0.000386213
ENSBTAG00000045835	-1.30714	0.172367	17.0101	3.71812e-05	0.000390863
ENSBTAG00000004685	-0.756633	2.55061	17.0008	3.73633e-05	0.000392492
ENSBTAG00000020407	-0.53961	7.65012	16.9789	3.77972e-05	0.00039676
ENSBTAG00000014082	0.864513	1.89052	16.9312	3.87589e-05	0.000406287
ENSBTAG00000003920	-1.0767	0.84426	16.9311	3.87612e-05	0.000406287
ENSBTAG00000004641	-0.610918	4.07639	16.9177	3.90359e-05	0.000408869
ENSBTAG00000012182	1.6869	-0.561936	16.9113	3.9168e-05	0.000409954
ENSBTAG00000020541	0.550879	5.94801	16.9077	3.92418e-05	0.000410428
ENSBTAG00000018390	-1.05246	0.923925	16.8878	3.96555e-05	0.000414454
ENSBTAG00000017409	-0.769697	2.47122	16.8527	4.03958e-05	0.00042175
ENSBTAG00000031886	-0.569471	5.03802	16.8519	4.04121e-05	0.00042175
ENSBTAG00000005313	-0.700713	3.09397	16.8496	4.04622e-05	0.000421967
ENSBTAG00000005586	-0.561233	5.47134	16.8265	4.09566e-05	0.000426814
ENSBTAG00000047164	0.712739	2.74538	16.8035	4.14558e-05	0.000431704
ENSBTAG00000017816	0.551515	5.83991	16.7988	4.15604e-05	0.000432481
ENSBTAG00000017031	0.962481	1.40226	16.7948	4.16476e-05	0.000433075
ENSBTAG00000010609	-0.988325	1.3491	16.7919	4.17108e-05	0.000433419
ENSBTAG00000012720	-0.851236	1.78529	16.7882	4.17923e-05	0.000433953
ENSBTAG00000011325	-0.653635	3.37747	16.7837	4.18911e-05	0.000434666
ENSBTAG00000046193	0.734724	2.6431	16.7748	4.20892e-05	0.000436407
ENSBTAG00000003074	1.18536	0.493151	16.7733	4.21217e-05	0.000436429
ENSBTAG00000013079	-1.29781	0.196705	16.7569	4.24869e-05	0.000439897
ENSBTAG00000009948	-0.550184	5.88697	16.7486	4.26733e-05	0.000441399
ENSBTAG00000010760	0.539827	6.84822	16.7477	4.26933e-05	0.000441399
ENSBTAG00000018220	-1.43219	-0.0639392	16.7435	4.27884e-05	0.000442065
ENSBTAG00000021097	-0.689062	3.06309	16.7355	4.29703e-05	0.000443626
ENSBTAG00000013577	-0.536468	7.08122	16.6835	4.41638e-05	0.000455621
ENSBTAG00000000065	-0.548125	5.86387	16.6433	4.51082e-05	0.000464927
ENSBTAG00000046431	-1.38509	0.030931	16.6424	4.51304e-05	0.000464927
ENSBTAG00000015574	-0.864902	1.73592	16.6373	4.5252e-05	0.000465707
ENSBTAG00000005077	0.536174	8.36714	16.6365	4.52708e-05	0.000465707
ENSBTAG00000037640	-0.539795	6.73949	16.6331	4.53521e-05	0.000466211
ENSBTAG00000018358	0.960301	1.24203	16.5824	4.65816e-05	0.000478507
ENSBTAG00000025778	0.701012	2.85821	16.5729	4.68158e-05	0.000480571
ENSBTAG00000017950	-1.6196	-0.416889	16.5568	4.72132e-05	0.000484305
ENSBTAG00000006201	0.591593	4.26919	16.5469	4.74615e-05	0.000486506
ENSBTAG00000008271	0.532423	8.08205	16.5405	4.76223e-05	0.000487807
ENSBTAG00000002531	-0.538475	6.2718	16.4973	4.87198e-05	0.000498694
ENSBTAG00000045824	-1.58914	-0.453805	16.4741	4.9319e-05	0.000504469
ENSBTAG00000020638	0.523224	10.2324	16.4665	4.95185e-05	0.00050615
ENSBTAG00000007439	-0.553389	6.97081	16.4596	4.96972e-05	0.000507617
ENSBTAG00000001861	0.544992	5.90988	16.4324	5.04154e-05	0.000514587
ENSBTAG00000016413	-0.980514	1.1787	16.4268	5.0564e-05	0.000515739
ENSBTAG00000044065	-0.562145	5.0526	16.4237	5.06469e-05	0.000516218
ENSBTAG00000015663	-0.563274	4.91896	16.4067	5.11036e-05	0.000520505
ENSBTAG00000011761	0.547064	6.36311	16.4002	5.12802e-05	0.000521934
ENSBTAG00000022039	-0.601947	4.17237	16.3861	5.16625e-05	0.000525455
ENSBTAG00000000678	-0.521443	9.92947	16.3735	5.20074e-05	0.000528589
ENSBTAG00000039050	-0.825237	1.87363	16.3511	5.26266e-05	0.000534505
ENSBTAG00000038844	-0.785778	2.13	16.3491	5.26822e-05	0.000534693
ENSBTAG00000006193	-0.565418	4.96321	16.339	5.29636e-05	0.000537171
ENSBTAG00000020646	0.568709	4.74475	16.3261	5.33251e-05	0.000540456
ENSBTAG00000023806	-1.99799	-1.10274	16.29	5.43502e-05	0.000550458
ENSBTAG00000004322	0.563398	9.13837	16.2804	5.46265e-05	0.00055251
ENSBTAG00000015341	-0.657845	3.20294	16.2803	5.46295e-05	0.00055251
ENSBTAG00000040392	0.540383	6.06939	16.2727	5.4848e-05	0.000554331
ENSBTAG00000018255	-0.522472	8.14218	16.27	5.49268e-05	0.000554738
ENSBTAG00000005278	-0.570185	4.67553	16.2561	5.53313e-05	0.000558431
ENSBTAG00000047062	0.719398	2.60922	16.2058	5.68186e-05	0.00057304
ENSBTAG00000019517	-0.521109	8.8413	16.183	5.7507e-05	0.000579577
ENSBTAG00000012223	-1.12001	0.670578	16.1777	5.76692e-05	0.000580805
ENSBTAG00000016240	-0.559222	5.21026	16.1716	5.7856e-05	0.00058228
ENSBTAG00000017800	-1.05762	0.879868	16.1614	5.8167e-05	0.000585001
ENSBTAG00000033252	-0.775058	2.12408	16.138	5.889e-05	0.000591858
ENSBTAG00000037578	1.07495	0.885376	16.1365	5.89374e-05	0.000591923
ENSBTAG00000007490	-0.541897	5.7943	16.135	5.89853e-05	0.00059199
ENSBTAG00000010345	-0.536098	6.51213	16.1168	5.9552e-05	0.000597262
ENSBTAG00000006343	1.62524	-0.539774	16.1139	5.96449e-05	0.000597777
ENSBTAG00000003166	0.520056	8.3922	16.0775	6.0801e-05	0.00060894
ENSBTAG00000013334	0.777968	2.43791	16.0588	6.14071e-05	0.000614249
ENSBTAG00000008550	-0.624526	3.68156	16.0585	6.14164e-05	0.000614249
ENSBTAG00000009269	0.931864	1.45285	16.0467	6.17978e-05	0.000617635
ENSBTAG00000013306	-0.829046	1.85088	16.0061	6.31395e-05	0.000630606
ENSBTAG00000017442	-0.620289	3.87136	16.0039	6.32126e-05	0.0006309
ENSBTAG00000011324	-0.54023	5.64448	15.9781	6.40794e-05	0.000639108
ENSBTAG00000003047	1.16321	0.541107	15.963	6.45933e-05	0.000643787
ENSBTAG00000004835	0.646822	3.29394	15.9575	6.47802e-05	0.000645204
ENSBTAG00000014467	0.94195	1.4072	15.9506	6.50165e-05	0.000647109
ENSBTAG00000001447	0.587572	4.2077	15.943	6.52802e-05	0.000649285
ENSBTAG00000003072	-0.520052	7.98691	15.9267	6.58446e-05	0.000654281
ENSBTAG00000005424	-1.74873	-0.766251	15.9258	6.58733e-05	0.000654281
ENSBTAG00000014536	0.537878	6.02806	15.9203	6.6066e-05	0.000655743
ENSBTAG00000012335	0.543811	5.48923	15.8988	6.68196e-05	0.000662766
ENSBTAG00000008530	0.602292	4.00443	15.8888	6.71746e-05	0.000665541
ENSBTAG00000011007	-0.672259	3.13737	15.8883	6.71919e-05	0.000665541
ENSBTAG00000016109	0.55058	5.08108	15.869	6.78818e-05	0.000671914
ENSBTAG00000004407	0.938587	1.34744	15.8605	6.81874e-05	0.000674475
ENSBTAG00000004075	0.531279	6.3486	15.8189	6.97041e-05	0.000689003
ENSBTAG00000032521	-0.561045	4.77205	15.8167	6.97835e-05	0.000689315
ENSBTAG00000011171	0.651332	3.54093	15.7953	7.05778e-05	0.00069648
ENSBTAG00000002440	0.538918	5.58961	15.7946	7.06055e-05	0.00069648
ENSBTAG00000005828	-0.554175	5.28248	15.7878	7.08598e-05	0.00069851
ENSBTAG00000013046	-0.526564	7.24015	15.7807	7.11258e-05	0.000700652
ENSBTAG00000022020	0.525718	6.66212	15.7763	7.12906e-05	0.000701796
ENSBTAG00000012723	0.567555	4.48852	15.7748	7.1347e-05	0.000701871
ENSBTAG00000011723	-1.01558	0.921828	15.7699	7.15298e-05	0.000703189
ENSBTAG00000017733	-0.604543	3.76787	15.7574	7.20049e-05	0.000707377
ENSBTAG00000016520	0.628036	3.77075	15.7536	7.21492e-05	0.000708312
ENSBTAG00000011500	1.82692	-0.871598	15.7365	7.28071e-05	0.000714283
ENSBTAG00000039588	-1.17083	0.398541	15.7158	7.36085e-05	0.000721654
ENSBTAG00000039789	0.577321	4.58226	15.7036	7.40845e-05	0.000725827
ENSBTAG00000025718	1.13289	0.881271	15.7017	7.4158e-05	0.000726053
ENSBTAG00000009978	1.13698	0.519344	15.6854	7.47987e-05	0.000731828
ENSBTAG00000019150	-0.519519	7.72219	15.6791	7.50495e-05	0.000733783
ENSBTAG00000027654	-0.557089	4.96229	15.6753	7.52e-05	0.000734756
ENSBTAG00000030686	-1.29806	0.130608	15.6618	7.57377e-05	0.000739508
ENSBTAG00000011684	-0.569651	4.37658	15.6577	7.59045e-05	0.000740634
ENSBTAG00000044712	1.54101	-0.423108	15.6532	7.60826e-05	0.00074187
ENSBTAG00000014922	-0.578421	4.28598	15.6497	7.62259e-05	0.000742668
ENSBTAG00000013555	-0.674987	2.91407	15.6486	7.62676e-05	0.000742668
ENSBTAG00000011640	0.528235	6.72486	15.6444	7.64392e-05	0.000743837
ENSBTAG00000010874	1.30086	0.227018	15.6349	7.68253e-05	0.000747089
ENSBTAG00000002964	-1.43845	-0.231124	15.6271	7.71431e-05	0.000749462
ENSBTAG00000000442	0.512367	9.99004	15.6263	7.71734e-05	0.000749462
ENSBTAG00000001748	-0.609122	3.73427	15.574	7.93385e-05	0.000769968
ENSBTAG00000019554	-0.982515	1.05717	15.5631	7.97961e-05	0.000773888
ENSBTAG00000001395	-0.576172	4.32204	15.5607	7.98962e-05	0.000774338
ENSBTAG00000007689	-0.554042	6.10803	15.5497	8.03627e-05	0.000778335
ENSBTAG00000014494	-0.525116	6.98811	15.5347	8.10051e-05	0.000784029
ENSBTAG00000026624	0.534643	5.61447	15.5283	8.12786e-05	0.000786148
ENSBTAG00000012668	-1.00268	1.02165	15.5166	8.17833e-05	0.000790498
ENSBTAG00000008139	-0.60664	3.66099	15.5102	8.20616e-05	0.000792657
ENSBTAG00000009423	-1.37625	-0.127908	15.4939	8.27715e-05	0.000798978
ENSBTAG00000012026	-0.747035	2.22478	15.4909	8.29023e-05	0.000799705
ENSBTAG00000017659	-0.894321	1.54517	15.4888	8.29973e-05	0.000800085
ENSBTAG00000037856	-1.13363	0.531824	15.4791	8.3424e-05	0.000803661
ENSBTAG00000043949	-0.593823	4.18348	15.471	8.37829e-05	0.000806578
ENSBTAG00000021151	-0.508809	8.43399	15.4599	8.42755e-05	0.000810779
ENSBTAG00000011446	-0.537834	5.5417	15.4557	8.44605e-05	0.000812016
ENSBTAG00000038715	-1.05895	0.733625	15.4369	8.53084e-05	0.00081962
ENSBTAG00000045565	0.59628	4.08588	15.4323	8.55125e-05	0.000821034
ENSBTAG00000025200	-0.788041	1.93244	15.4301	8.56133e-05	0.000821454
ENSBTAG00000045876	-0.691031	2.62259	15.4283	8.56943e-05	0.000821684
ENSBTAG00000016685	-0.586231	3.96939	15.4185	8.61426e-05	0.000825433
ENSBTAG00000010427	0.57054	4.38929	15.4002	8.6978e-05	0.000832633
ENSBTAG00000031950	-0.673453	2.79176	15.3995	8.70096e-05	0.000832633
ENSBTAG00000015986	-0.519149	7.0403	15.3862	8.76272e-05	0.000837986
ENSBTAG00000011037	-0.525248	6.16134	15.3846	8.76997e-05	0.000838123
ENSBTAG00000011969	-0.507034	9.81739	15.382	8.78195e-05	0.000838711
ENSBTAG00000020748	0.555753	4.80488	15.3562	8.90267e-05	0.000849677
ENSBTAG00000020203	-0.638174	3.22974	15.341	8.97485e-05	0.000855999
ENSBTAG00000046677	-0.647002	3.20506	15.3105	9.1208e-05	0.000869343
ENSBTAG00000026275	0.599285	4.27486	15.3056	9.14462e-05	0.000871037
ENSBTAG00000013347	-0.514907	8.15175	15.303	9.15687e-05	0.000871627
ENSBTAG00000004767	-0.539325	5.527	15.2791	9.27356e-05	0.000882152
ENSBTAG00000015374	-0.622626	3.61654	15.265	9.34298e-05	0.000888169
ENSBTAG00000017709	-0.653815	3.14869	15.2614	9.36117e-05	0.000889311
ENSBTAG00000014713	-0.537981	6.29068	15.2479	9.42805e-05	0.000895075
ENSBTAG00000016017	0.79123	1.90699	15.2378	9.47856e-05	0.000899276
ENSBTAG00000016277	-0.509343	7.24686	15.2334	9.5007e-05	0.000900783
ENSBTAG00000001010	-0.650307	3.18826	15.2274	9.53095e-05	0.000903058
ENSBTAG00000015163	-0.517858	6.88159	15.2164	9.58681e-05	0.000907753
ENSBTAG00000012116	-0.741298	2.31554	15.2141	9.59818e-05	0.000908233
ENSBTAG00000038139	0.564004	4.70497	15.1727	9.81114e-05	0.000927774
ENSBTAG00000003527	0.666611	2.84952	15.1617	9.86831e-05	0.000932568
ENSBTAG00000032007	-0.547207	4.77366	15.1232	0.000100718	0.000951177
ENSBTAG00000018420	0.620567	3.30935	15.1139	0.000101216	0.00095525
ENSBTAG00000013303	0.512636	9.82571	15.1004	0.000101942	0.000961469
ENSBTAG00000002952	1.02956	0.789755	15.0967	0.000102142	0.000962726
ENSBTAG00000024974	0.761616	2.07242	15.0832	0.000102875	0.000968547
ENSBTAG00000004275	-0.546855	4.92557	15.0828	0.000102894	0.000968547
ENSBTAG00000010640	-1.56735	-0.55647	15.0746	0.000103346	0.000972165
ENSBTAG00000016043	-0.674892	2.74286	15.0547	0.000104441	0.000981829
ENSBTAG00000043989	-0.538626	5.10113	15.0492	0.000104742	0.000984017
ENSBTAG00000001807	0.520734	5.75777	15.0154	0.000106637	0.00100115
ENSBTAG00000005110	0.565277	4.19218	15.0134	0.000106752	0.00100115
ENSBTAG00000016794	0.863836	1.50892	15.013	0.000106774	0.00100115
ENSBTAG00000002224	-0.657843	2.92168	15.0005	0.000107484	0.00100715
ENSBTAG00000019790	0.710991	2.39247	14.9745	0.000108975	0.00102015
ENSBTAG00000007638	-0.91473	1.23682	14.9738	0.000109013	0.00102015
ENSBTAG00000009035	-0.657392	3.07213	14.9718	0.000109131	0.00102059
ENSBTAG00000017183	-0.53401	5.21702	14.9561	0.000110041	0.00102843
ENSBTAG00000009287	0.555586	4.48391	14.9492	0.000110445	0.00103154
ENSBTAG00000016564	0.587632	3.75875	14.9442	0.000110738	0.0010336
ENSBTAG00000011998	0.601859	3.59819	14.9337	0.000111355	0.00103846
ENSBTAG00000017281	0.531565	5.23998	14.9321	0.000111448	0.00103846
ENSBTAG00000000873	-0.549209	4.7787	14.9317	0.000111475	0.00103846
ENSBTAG00000020056	-0.514753	8.13065	14.9034	0.000113157	0.00105345
ENSBTAG00000011238	-0.56707	4.4487	14.8632	0.000115595	0.00107484
ENSBTAG00000006948	-0.75381	2.05267	14.8631	0.000115604	0.00107484
ENSBTAG00000011412	-0.498887	8.98176	14.8573	0.000115958	0.00107744
ENSBTAG00000007127	-0.510252	6.24325	14.837	0.000117215	0.00108841
ENSBTAG00000003089	-0.611555	3.43575	14.8256	0.000117925	0.0010943
ENSBTAG00000003607	-0.525274	5.47377	14.8153	0.00011857	0.00109958
ENSBTAG00000011338	0.519587	5.91742	14.8138	0.000118664	0.00109974
ENSBTAG00000009055	-0.528129	5.34949	14.8061	0.000119147	0.00110351
ENSBTAG00000018474	-0.521577	5.56816	14.8002	0.000119522	0.00110627
ENSBTAG00000018186	-0.534149	4.9726	14.7982	0.000119647	0.00110671
ENSBTAG00000009762	1.09543	0.525834	14.7545	0.000122456	0.00113136
ENSBTAG00000013863	0.501556	9.09592	14.7543	0.000122469	0.00113136
ENSBTAG00000014465	0.510195	8.13324	14.7526	0.00012258	0.00113166
ENSBTAG00000025853	-0.532153	5.18471	14.7153	0.00012503	0.00115354
ENSBTAG00000005700	-0.997671	0.853791	14.6747	0.000127747	0.00117785
ENSBTAG00000016959	0.522808	5.33759	14.6712	0.000127987	0.00117932
ENSBTAG00000017407	0.658318	2.79932	14.6678	0.000128218	0.00118068
ENSBTAG00000007626	-0.563359	4.27329	14.6547	0.000129115	0.00118819
ENSBTAG00000020644	-0.622038	3.17867	14.6447	0.000129799	0.00119372
ENSBTAG00000010285	-0.55672	5.6252	14.6395	0.000130158	0.00119625
ENSBTAG00000003574	-1.12593	0.445254	14.6318	0.000130694	0.00120018
ENSBTAG00000012342	0.494573	8.23227	14.6309	0.000130751	0.00120018
ENSBTAG00000027337	-0.494942	8.36262	14.5888	0.00013371	0.00122656
ENSBTAG00000030162	-0.724061	2.39941	14.5872	0.000133822	0.0012268
ENSBTAG00000032538	1.39136	-0.200157	14.5834	0.000134089	0.00122712
ENSBTAG00000007361	-0.505667	6.47569	14.5834	0.000134091	0.00122712
ENSBTAG00000011802	0.492881	10.6209	14.5831	0.000134112	0.00122712
ENSBTAG00000007223	0.824744	1.62349	14.5627	0.000135572	0.00123969
ENSBTAG00000021381	-0.525329	5.33436	14.5522	0.000136328	0.00124581
ENSBTAG00000004094	-0.495889	8.69408	14.5346	0.00013761	0.00125672
ENSBTAG00000026502	-0.817342	1.68914	14.5311	0.000137865	0.00125826
ENSBTAG00000020404	-1.24521	0.124025	14.5292	0.000138006	0.00125875
ENSBTAG00000023697	1.43966	-0.358761	14.521	0.000138606	0.00126342
ENSBTAG00000038335	-0.570244	3.88606	14.5168	0.000138919	0.00126547
ENSBTAG00000039462	-0.865136	1.43256	14.5054	0.000139761	0.00127234
ENSBTAG00000004757	-0.493339	9.21084	14.4864	0.000141176	0.00128441
ENSBTAG00000011043	-0.529238	5.19344	14.4823	0.000141483	0.00128638
ENSBTAG00000002392	0.505339	6.90248	14.4765	0.000141918	0.00128876
ENSBTAG00000011851	0.502498	6.60343	14.4765	0.000141923	0.00128876
ENSBTAG00000002655	0.692361	2.57548	14.4752	0.000142014	0.00128878
ENSBTAG00000045928	-0.95963	1.07146	14.4698	0.000142425	0.00129169
ENSBTAG00000001125	-1.65643	-0.669201	14.4577	0.000143345	0.00129922
ENSBTAG00000047008	-0.493015	7.85734	14.4454	0.000144281	0.00130606
ENSBTAG00000033334	-0.757082	1.95485	14.4454	0.000144281	0.00130606
ENSBTAG00000003196	-0.511531	5.91181	14.4436	0.000144421	0.00130621
ENSBTAG00000016341	0.512392	6.45044	14.4428	0.00014448	0.00130621
ENSBTAG00000009637	0.561603	4.2808	14.4145	0.000146672	0.0013252
ENSBTAG00000014430	-0.547385	4.34968	14.4063	0.000147305	0.00133009
ENSBTAG00000011680	-0.68042	2.58892	14.3937	0.000148295	0.00133819
ENSBTAG00000001077	0.510104	6.12526	14.3706	0.00015013	0.0013539
ENSBTAG00000001243	0.756031	2.03988	14.3464	0.000152072	0.00137055
ENSBTAG00000009477	0.507235	6.07848	14.3218	0.000154072	0.00138771
ENSBTAG00000046174	-0.528367	5.00179	14.3176	0.000154417	0.00138994
ENSBTAG00000021422	1.26262	0.020462	14.3139	0.000154719	0.00139179
ENSBTAG00000008945	-0.574912	4.29883	14.3093	0.000155095	0.0013943
ENSBTAG00000023429	-1.37899	-0.199275	14.3022	0.000155682	0.00139871
ENSBTAG00000010457	-0.550708	4.38463	14.2964	0.000156162	0.00140215
ENSBTAG00000003130	0.51576	5.66681	14.2886	0.000156812	0.0014071
ENSBTAG00000024815	0.513136	5.49046	14.2526	0.000159837	0.00143336
ENSBTAG00000031916	-0.684489	2.46572	14.2366	0.000161206	0.00144474
ENSBTAG00000021813	-0.514134	5.60729	14.2254	0.000162167	0.00145244
ENSBTAG00000009314	0.509207	6.17888	14.2033	0.000164087	0.00146872
ENSBTAG00000034206	-0.492698	6.9696	14.1785	0.000166261	0.00148726
ENSBTAG00000007129	-0.51307	5.96126	14.1761	0.000166468	0.0014878
ENSBTAG00000022238	-0.542237	4.42161	14.1755	0.000166528	0.0014878
ENSBTAG00000013976	1.00747	0.752916	14.1694	0.000167067	0.00149169
ENSBTAG00000039708	-0.679092	2.60216	14.1629	0.000167647	0.00149574
ENSBTAG00000019347	-0.528873	5.21464	14.162	0.000167728	0.00149574
ENSBTAG00000014470	-0.702429	2.39122	14.1539	0.000168449	0.00150124
ENSBTAG00000004150	1.23709	0.164162	14.1491	0.000168882	0.00150417
ENSBTAG00000009432	0.563605	3.92917	14.1431	0.000169414	0.00150797
ENSBTAG00000003305	-0.595357	3.64724	14.129	0.000170695	0.00151844
ENSBTAG00000034441	1.24401	0.0471318	14.1171	0.000171775	0.0015271
ENSBTAG00000019569	0.483946	9.62419	14.1141	0.000172047	0.00152857
ENSBTAG00000006870	-0.579962	3.81624	14.111	0.000172332	0.00153016
ENSBTAG00000017746	0.494931	6.81981	14.1002	0.000173326	0.00153804
ENSBTAG00000037452	0.920476	1.18056	14.0898	0.000174283	0.00154558
ENSBTAG00000021553	-0.514416	6.01869	14.0872	0.000174528	0.00154681
ENSBTAG00000018394	0.685685	2.43693	14.0645	0.000176643	0.00156458
ENSBTAG00000002835	0.49779	6.48098	14.0602	0.000177048	0.00156721
ENSBTAG00000021035	0.486462	8.58418	14.0551	0.000177533	0.00157053
ENSBTAG00000004019	0.939066	1.00235	14.0264	0.000180259	0.00159367
ENSBTAG00000021980	-0.514481	5.32165	14.0108	0.000181761	0.00160597
ENSBTAG00000010916	-0.8069	1.69093	13.9938	0.000183416	0.00161959
ENSBTAG00000005015	0.516155	5.47914	13.9897	0.000183811	0.00162208
ENSBTAG00000003707	-0.584455	3.54113	13.9644	0.00018631	0.00164235
ENSBTAG00000046095	-1.21102	0.129198	13.9641	0.000186335	0.00164235
ENSBTAG00000039928	-0.702819	2.32242	13.9339	0.00018935	0.0016679
ENSBTAG00000012228	-0.57385	3.65566	13.922	0.000190553	0.00167747
ENSBTAG00000005937	-0.937205	1.00362	13.9199	0.000190765	0.00167831
ENSBTAG00000016948	-0.587357	3.49837	13.9169	0.000191069	0.00167996
ENSBTAG00000001497	-0.48718	8.8282	13.9156	0.000191208	0.00168016
ENSBTAG00000038496	-0.489084	8.17025	13.8946	0.000193352	0.00169796
ENSBTAG00000002027	0.72206	2.1463	13.8892	0.000193911	0.00170183
ENSBTAG00000008063	-0.529617	4.78141	13.8817	0.000194683	0.00170757
ENSBTAG00000004206	1.20868	0.225396	13.8798	0.000194885	0.0017083
ENSBTAG00000008320	0.520535	4.96817	13.8209	0.000201088	0.0017616
ENSBTAG00000046419	-1.11436	0.383274	13.819	0.00020129	0.0017623
ENSBTAG00000018705	0.529393	4.60783	13.8151	0.000201711	0.00176491
ENSBTAG00000018823	-0.488308	8.5719	13.8085	0.000202418	0.00177002
ENSBTAG00000025126	-0.701078	2.31174	13.7892	0.000204503	0.00178717
ENSBTAG00000005018	-0.677155	2.56234	13.7814	0.000205354	0.00179352
ENSBTAG00000015361	-0.542881	4.41497	13.7797	0.00020554	0.00179406
ENSBTAG00000023600	0.48263	9.11974	13.7541	0.00020837	0.00181765
ENSBTAG00000004924	0.971716	1.00298	13.749	0.000208931	0.00182145
ENSBTAG00000014828	0.505507	5.52015	13.7391	0.000210034	0.00182927
ENSBTAG00000004222	-0.616231	3.02718	13.7387	0.000210083	0.00182927
ENSBTAG00000007865	-0.511411	5.14003	13.731	0.000210939	0.00183561
ENSBTAG00000008111	0.897389	1.22821	13.7277	0.000211313	0.00183776
ENSBTAG00000006539	-0.810392	1.59226	13.7257	0.000211539	0.00183861
ENSBTAG00000002025	0.604156	3.17583	13.724	0.000211736	0.00183922
ENSBTAG00000009091	-0.550104	4.12262	13.7141	0.000212847	0.00184775
ENSBTAG00000020263	0.484604	7.75503	13.7121	0.000213083	0.00184811
ENSBTAG00000022007	-0.496548	6.77763	13.7115	0.000213144	0.00184811
ENSBTAG00000011112	0.825132	1.5357	13.6965	0.000214853	0.0018618
ENSBTAG00000005482	-0.507611	5.20584	13.6936	0.000215191	0.00186361
ENSBTAG00000003545	0.501362	5.63984	13.692	0.000215371	0.00186405
ENSBTAG00000011861	-0.92152	1.02035	13.6835	0.000216342	0.00187132
ENSBTAG00000004066	-0.518795	4.79322	13.6771	0.000217083	0.00187661
ENSBTAG00000003840	0.480806	7.58919	13.6571	0.000219407	0.00189556
ENSBTAG00000048271	-0.514994	5.02908	13.6552	0.000219632	0.00189637
ENSBTAG00000005213	0.511903	4.95328	13.6194	0.000223856	0.00193168
ENSBTAG00000019406	-1.36585	-0.18119	13.6128	0.000224643	0.00193731
ENSBTAG00000027074	0.891706	1.16358	13.6092	0.000225083	0.00193994
ENSBTAG00000005565	0.508751	5.06642	13.5978	0.000226453	0.00195058
ENSBTAG00000021576	-0.510559	5.38902	13.5946	0.000226837	0.00195272
ENSBTAG00000003449	-0.722482	2.07704	13.5525	0.000231987	0.00199587
ENSBTAG00000018524	0.722143	2.03584	13.5506	0.000232211	0.0019966
ENSBTAG00000020535	-0.550723	4.08102	13.5357	0.000234073	0.00201141
ENSBTAG00000010366	-0.509959	5.13365	13.5337	0.000234318	0.00201231
ENSBTAG00000010191	-0.501458	5.4576	13.5297	0.000234823	0.00201545
ENSBTAG00000004732	-0.633169	2.82468	13.5022	0.000238287	0.00204396
ENSBTAG00000019700	0.478512	8.53551	13.5008	0.000238466	0.00204428
ENSBTAG00000002914	0.552848	3.9381	13.4956	0.000239128	0.00204873
ENSBTAG00000024915	1.16457	0.236808	13.492	0.000239586	0.00205143
ENSBTAG00000018463	0.472408	12.7701	13.4889	0.000239979	0.00205358
ENSBTAG00000019492	0.628933	2.79291	13.4668	0.000242828	0.00207673
ENSBTAG00000007350	0.734114	1.97181	13.4593	0.000243795	0.00208376
ENSBTAG00000010265	0.480825	8.32286	13.4553	0.000244314	0.00208696
ENSBTAG00000009206	-0.552331	3.89674	13.4537	0.000244522	0.0020875
ENSBTAG00000005458	0.522327	4.53271	13.4516	0.000244794	0.00208858
ENSBTAG00000018137	-0.475117	12.739	13.4466	0.000245446	0.0020929
ENSBTAG00000005922	-0.896366	1.12512	13.4387	0.000246485	0.00210052
ENSBTAG00000022986	1.24673	-0.0152565	13.4369	0.000246722	0.0021013
ENSBTAG00000010083	-0.47492	8.70651	13.4339	0.000247124	0.00210348
ENSBTAG00000000169	1.25163	-0.0538338	13.4228	0.000248591	0.00211471
ENSBTAG00000006082	-0.506898	5.28572	13.4216	0.000248742	0.00211475
ENSBTAG00000018704	-0.51341	4.87996	13.4193	0.00024905	0.00211612
ENSBTAG00000000377	-0.622311	2.88568	13.41	0.000250282	0.00212533
ENSBTAG00000008493	-0.527059	4.76433	13.3952	0.000252268	0.00214093
ENSBTAG00000015188	0.473486	7.89084	13.3884	0.000253188	0.00214747
ENSBTAG00000018578	0.544073	4.01584	13.3747	0.000255038	0.00216189
ENSBTAG00000019924	-0.503447	5.23607	13.3697	0.000255723	0.00216642
ENSBTAG00000018138	-0.564685	3.562	13.356	0.000257596	0.00218101
ENSBTAG00000015032	-0.480767	7.90113	13.3414	0.000259607	0.00219674
ENSBTAG00000014390	-0.513618	4.7622	13.3331	0.000260766	0.00220525
ENSBTAG00000009775	-1.29288	-0.183073	13.3126	0.000263634	0.0022282
ENSBTAG00000013943	0.552856	3.81164	13.3081	0.000264265	0.00223136
ENSBTAG00000007662	-0.471252	8.39447	13.3077	0.000264318	0.00223136
ENSBTAG00000011444	0.595692	3.16439	13.2814	0.000268048	0.00226153
ENSBTAG00000012820	0.569928	3.57458	13.2795	0.000268324	0.00226253
ENSBTAG00000020352	-1.39318	-0.352897	13.2771	0.000268673	0.00226415
ENSBTAG00000015419	-0.489499	6.46574	13.2694	0.000269767	0.00227204
ENSBTAG00000047643	0.761285	1.78301	13.2592	0.000271251	0.00228315
ENSBTAG00000019532	1.33085	-0.233513	13.2581	0.000271403	0.00228315
ENSBTAG00000020696	0.560578	3.78263	13.2532	0.00027212	0.00228784
ENSBTAG00000000460	0.496123	5.63699	13.2353	0.000274732	0.00230845
ENSBTAG00000032819	0.929323	0.945138	13.2234	0.000276468	0.00232034
ENSBTAG00000001728	0.565514	3.91381	13.2234	0.000276469	0.00232034
ENSBTAG00000010128	-0.665244	2.42828	13.2171	0.000277401	0.00232564
ENSBTAG00000026119	0.624475	3.02928	13.217	0.000277424	0.00232564
ENSBTAG00000003786	-1.42023	-0.499202	13.2067	0.000278952	0.0023371
ENSBTAG00000020957	-1.38463	-0.413674	13.1848	0.000282234	0.00236322
ENSBTAG00000005644	-0.612064	3.01952	13.1794	0.000283048	0.00236866
ENSBTAG00000002615	-0.508401	5.15085	13.1762	0.000283534	0.00237135
ENSBTAG00000046794	-0.647602	2.58783	13.1705	0.000284392	0.00237675
ENSBTAG00000014560	-0.537352	4.10477	13.1697	0.00028451	0.00237675
ENSBTAG00000009358	-0.500748	5.35687	13.1594	0.000286086	0.00238852
ENSBTAG00000006770	0.55946	3.62147	13.1484	0.000287764	0.00240114
ENSBTAG00000016320	-0.758946	1.81825	13.1421	0.00028873	0.00240781
ENSBTAG00000014933	-0.492971	5.67415	13.1354	0.000289766	0.00241505
ENSBTAG00000000246	0.575183	3.60382	13.1341	0.000289965	0.00241532
ENSBTAG00000007196	-0.478099	7.92708	13.1326	0.000290201	0.00241588
ENSBTAG00000011106	1.17573	0.166114	13.121	0.000291999	0.00242944
ENSBTAG00000018986	0.478302	6.75022	13.0974	0.000295702	0.00245884
ENSBTAG00000026580	-0.986026	0.701616	13.0898	0.000296902	0.00246739
ENSBTAG00000048067	0.993786	0.666018	13.0667	0.000300595	0.00249571
ENSBTAG00000017020	0.530492	5.27035	13.0663	0.000300657	0.00249571
ENSBTAG00000001617	0.513201	4.74488	13.063	0.000301183	0.00249827
ENSBTAG00000008922	-0.48214	6.53777	13.0622	0.000301312	0.00249827
ENSBTAG00000006731	-0.595352	3.22277	13.0542	0.000302598	0.00250629
ENSBTAG00000030456	0.501859	4.99752	13.0541	0.000302627	0.00250629
ENSBTAG00000020707	-0.51751	4.83149	13.0496	0.000303343	0.00251078
ENSBTAG00000009596	-0.872828	1.13881	13.0376	0.000305294	0.00252547
ENSBTAG00000015698	-0.47432	7.12271	13.0144	0.000309098	0.00255547
ENSBTAG00000010542	-0.5181	4.46615	12.9907	0.000313042	0.00258659
ENSBTAG00000007109	-0.520196	4.87898	12.9849	0.000314015	0.00259314
ENSBTAG00000018071	0.766828	1.65604	12.9524	0.000319513	0.00263703
ENSBTAG00000022927	0.587816	3.20335	12.9473	0.000320382	0.0026427
ENSBTAG00000004046	-0.585707	3.19212	12.9434	0.000321048	0.00264667
ENSBTAG00000013541	-1.00928	0.56769	12.9339	0.000322677	0.00265858
ENSBTAG00000007531	-0.55369	3.6468	12.9276	0.000323772	0.00266607
ENSBTAG00000046900	-1.43554	-0.582052	12.922	0.000324748	0.00267258
ENSBTAG00000010829	0.653095	2.50009	12.92	0.000325092	0.00267388
ENSBTAG00000009914	0.489746	5.53488	12.9067	0.000327409	0.00269141
ENSBTAG00000023146	1.03559	0.50406	12.9004	0.000328514	0.00269895
ENSBTAG00000017747	0.497693	5.02248	12.8952	0.000329426	0.00270359
ENSBTAG00000017783	-0.473861	6.51482	12.895	0.000329454	0.00270359
ENSBTAG00000018493	1.22585	-0.0575609	12.8881	0.000330674	0.00271205
ENSBTAG00000016060	-0.607251	2.89329	12.8855	0.000331138	0.00271431
ENSBTAG00000021776	0.479661	6.0821	12.8702	0.000333861	0.00273508
ENSBTAG00000009755	-0.477053	6.28871	12.8645	0.000334866	0.00274175
ENSBTAG00000012100	0.482953	5.87107	12.8598	0.000335709	0.00274709
ENSBTAG00000011766	-0.478746	8.3149	12.8519	0.00033713	0.00275715
ENSBTAG00000008585	0.476237	6.29842	12.8467	0.000338072	0.00276329
ENSBTAG00000016918	0.464684	8.52918	12.8341	0.000340354	0.00278036
ENSBTAG00000025667	-1.0626	0.396242	12.8244	0.00034213	0.00279328
ENSBTAG00000019612	0.466543	8.17442	12.821	0.000342747	0.00279673
ENSBTAG00000001349	-0.466126	9.50453	12.8157	0.000343729	0.00280316
ENSBTAG00000017277	1.21024	-0.0471566	12.8062	0.000345469	0.00281576
ENSBTAG00000039523	-0.508704	4.61677	12.8048	0.00034574	0.00281638
ENSBTAG00000006667	-0.468687	8.03218	12.7958	0.00034739	0.00282822
ENSBTAG00000021595	0.477549	6.10381	12.7884	0.000348774	0.00283788
ENSBTAG00000014367	-0.543421	3.76317	12.7814	0.000350092	0.00284699
ENSBTAG00000010991	0.949941	1.07097	12.7578	0.000354521	0.0028806
ENSBTAG00000001481	-1.06287	0.370359	12.7564	0.00035479	0.0028806
ENSBTAG00000023635	-0.882857	1.07626	12.7562	0.000354824	0.0028806
ENSBTAG00000004429	-0.980171	0.696933	12.7463	0.000356716	0.00289433
ENSBTAG00000016630	0.638805	2.63839	12.7381	0.000358274	0.00290533
ENSBTAG00000018052	-0.462694	8.08269	12.735	0.000358881	0.00290861
ENSBTAG00000015191	-1.76516	-1.19782	12.7271	0.000360387	0.00291918
ENSBTAG00000023144	-0.476519	6.87752	12.7088	0.000363935	0.00294626
ENSBTAG00000002661	-1.50188	-0.718324	12.6944	0.00036676	0.00296746
ENSBTAG00000008625	-0.530482	4.02273	12.6821	0.000369172	0.00298352
ENSBTAG00000007360	0.462741	7.4865	12.6814	0.000369301	0.00298352
ENSBTAG00000038084	0.579381	3.19963	12.6811	0.000369376	0.00298352
ENSBTAG00000015165	-0.550349	3.732	12.6801	0.000369573	0.00298352
ENSBTAG00000020355	0.468888	7.66982	12.6624	0.000373092	0.00300865
ENSBTAG00000044132	1.49492	-0.630907	12.6623	0.000373104	0.00300865
ENSBTAG00000014091	-0.475563	6.02907	12.6281	0.000379984	0.00306241
ENSBTAG00000009434	0.477748	5.82218	12.6242	0.000380786	0.00306716
ENSBTAG00000019107	-0.478222	6.18817	12.6229	0.000381056	0.00306762
ENSBTAG00000013801	-0.520015	4.3647	12.6133	0.000383019	0.0030809
ENSBTAG00000015198	0.629765	2.63809	12.6127	0.000383134	0.0030809
ENSBTAG00000012111	0.659903	2.39993	12.6104	0.0003836	0.00308221
ENSBTAG00000012278	0.493007	5.09163	12.6098	0.000383724	0.00308221
ENSBTAG00000016279	-0.716733	1.94067	12.6082	0.000384064	0.00308321
ENSBTAG00000015307	-1.06805	0.534003	12.5988	0.000385988	0.00309693
ENSBTAG00000015607	-0.47338	6.29205	12.5961	0.000386547	0.0030997
ENSBTAG00000026236	-0.562714	3.51582	12.5944	0.000386901	0.0031008
ENSBTAG00000006022	-0.668387	2.32097	12.5639	0.000393264	0.00315005
ENSBTAG00000005448	0.516918	4.55583	12.5477	0.000396699	0.0031758
ENSBTAG00000008102	0.531506	4.15003	12.5238	0.000401809	0.00321433
ENSBTAG00000024240	-0.522441	4.14049	12.5231	0.000401958	0.00321433
ENSBTAG00000048173	0.51177	4.4196	12.5168	0.000403319	0.00322342
ENSBTAG00000045284	0.616059	2.69165	12.5034	0.000406216	0.00324477
ENSBTAG00000018334	-0.632991	2.57809	12.4848	0.000410286	0.00327547
ENSBTAG00000003754	0.474905	5.74753	12.4743	0.00041259	0.00329203
ENSBTAG00000044606	0.798166	1.41189	12.467	0.000414216	0.00330237
ENSBTAG00000037964	-1.01137	0.478574	12.4664	0.000414344	0.00330237
ENSBTAG00000015355	0.657139	2.32647	12.4566	0.000416509	0.00331779
ENSBTAG00000012262	0.545573	3.78252	12.4386	0.000420545	0.00334809
ENSBTAG00000024426	-0.636882	2.60478	12.4081	0.000427467	0.00340131
ENSBTAG00000004037	0.45828	8.50323	12.398	0.000429793	0.00341794
ENSBTAG00000013920	0.67638	2.17777	12.3939	0.000430732	0.00342351
ENSBTAG00000009705	0.47369	7.27927	12.392	0.000431171	0.00342511
ENSBTAG00000007152	0.452615	9.24664	12.3818	0.000433532	0.00344001
ENSBTAG00000020632	0.484892	5.70949	12.3805	0.000433835	0.00344001
ENSBTAG00000000170	-0.843284	1.24081	12.3801	0.000433937	0.00344001
ENSBTAG00000001153	-0.537136	3.76811	12.3798	0.000434003	0.00344001
ENSBTAG00000013550	0.789289	1.5123	12.3728	0.000435628	0.003451
ENSBTAG00000011895	-0.482463	5.52522	12.3634	0.000437823	0.00346648
ENSBTAG00000006084	-0.462162	7.15661	12.3507	0.000440831	0.00348838
ENSBTAG00000012837	0.602623	3.94676	12.3318	0.000445301	0.00352182
ENSBTAG00000005997	-0.518111	4.13518	12.3249	0.000446963	0.00353302
ENSBTAG00000034393	-0.55463	3.44917	12.3151	0.000449314	0.00354965
ENSBTAG00000013764	0.749334	1.72922	12.2754	0.000458967	0.00362393
ENSBTAG00000038128	0.576143	4.07897	12.26	0.000462773	0.00365198
ENSBTAG00000011213	-1.05246	0.377006	12.2588	0.000463071	0.00365233
ENSBTAG00000012247	0.466509	7.18732	12.2458	0.000466307	0.00367584
ENSBTAG00000037527	0.513379	4.60424	12.2302	0.00047021	0.00370376
ENSBTAG00000017729	0.47944	5.20654	12.2296	0.000470364	0.00370376
ENSBTAG00000005062	0.517292	4.03196	12.2267	0.000471113	0.00370763
ENSBTAG00000012781	0.462279	6.36859	12.2149	0.000474086	0.00372899
ENSBTAG00000007596	0.466479	6.56808	12.2103	0.000475251	0.00373612
ENSBTAG00000006214	0.473046	5.71156	12.2093	0.00047552	0.00373619
ENSBTAG00000020884	0.458763	6.75924	12.2063	0.000476276	0.00374009
ENSBTAG00000014698	0.458216	7.11416	12.2034	0.000477033	0.00374399
ENSBTAG00000007605	-0.457131	6.95037	12.2012	0.000477595	0.00374636
ENSBTAG00000014616	0.544588	3.58218	12.1907	0.000480294	0.00376539
ENSBTAG00000040043	-0.547974	3.46109	12.1897	0.000480543	0.00376539
ENSBTAG00000003548	0.455353	7.39225	12.1833	0.000482187	0.00377621
ENSBTAG00000002112	0.493033	4.62705	12.1753	0.000484256	0.00378958
ENSBTAG00000047412	0.670178	2.41623	12.1747	0.00048442	0.00378958
ENSBTAG00000018667	0.477342	5.34892	12.154	0.000489823	0.00382977
ENSBTAG00000007921	0.608528	2.69923	12.1483	0.000491331	0.00383947
ENSBTAG00000047466	-1.24396	-0.250872	12.1427	0.000492804	0.00384767
ENSBTAG00000001774	-0.479436	5.18647	12.1423	0.000492915	0.00384767
ENSBTAG00000034349	0.587164	2.99955	12.0983	0.000504683	0.0039374
ENSBTAG00000017245	0.469236	5.63015	12.0832	0.000508777	0.0039672
ENSBTAG00000002786	-0.618519	3.33211	12.0726	0.000511694	0.00398778
ENSBTAG00000005751	0.470646	5.49645	12.0448	0.000519358	0.00404532
ENSBTAG00000012586	-0.463858	6.03628	12.0395	0.000520856	0.00405479
ENSBTAG00000010562	0.451469	7.86976	12.0163	0.000527376	0.00410245
ENSBTAG00000004051	0.447281	10.3647	12.0157	0.000527548	0.00410245
ENSBTAG00000014806	-0.474486	5.36967	12.0082	0.000529681	0.00411682
ENSBTAG00000032515	-0.450944	7.86171	11.9907	0.000534661	0.00415329
ENSBTAG00000030690	0.666321	2.14633	11.9878	0.000535503	0.00415635
ENSBTAG00000009341	-0.57464	3.09409	11.9873	0.000535633	0.00415635
ENSBTAG00000019504	0.663826	2.16687	11.9751	0.000539172	0.00418156
ENSBTAG00000003713	-0.516532	3.95062	11.9699	0.00054066	0.00419084
ENSBTAG00000008483	0.45416	6.87559	11.9647	0.000542166	0.00420025
ENSBTAG00000017500	0.970277	0.872007	11.949	0.000546755	0.00423353
ENSBTAG00000024888	-0.476439	5.63849	11.9377	0.000550086	0.00425703
ENSBTAG00000012818	-0.479191	5.13648	11.936	0.000550599	0.00425871
ENSBTAG00000040215	-0.448848	7.89313	11.9167	0.000556323	0.00429896
ENSBTAG00000010158	-0.526066	3.77161	11.9164	0.000556429	0.00429896
ENSBTAG00000019533	-0.480534	5.14013	11.9155	0.000556698	0.00429896
ENSBTAG00000005214	0.53565	3.52909	11.9126	0.000557546	0.00429972
ENSBTAG00000038058	0.714783	2.02979	11.9124	0.000557603	0.00429972
ENSBTAG00000001475	-0.488143	4.68542	11.9121	0.000557691	0.00429972
ENSBTAG00000031809	-0.503013	4.3711	11.9109	0.000558067	0.00430031
ENSBTAG00000025496	-0.46777	5.77358	11.906	0.000559541	0.00430936
ENSBTAG00000004792	-0.726088	1.70026	11.9047	0.000559913	0.00430993
ENSBTAG00000008528	0.45633	7.19002	11.9003	0.000561238	0.00431782
ENSBTAG00000047174	-0.829671	1.14029	11.8939	0.000563177	0.00433042
ENSBTAG00000010002	-0.474132	5.11078	11.8833	0.000566401	0.00435288
ENSBTAG00000021002	-0.472864	5.20381	11.8797	0.000567482	0.00435887
ENSBTAG00000011397	-0.457412	6.69199	11.8752	0.000568865	0.00436716
ENSBTAG00000046979	-0.456966	8.25523	11.8687	0.000570861	0.00438015
ENSBTAG00000012681	-0.478298	4.93318	11.864	0.000572286	0.00438874
ENSBTAG00000024493	0.459537	6.0246	11.8548	0.000575129	0.00440626
ENSBTAG00000001029	-0.517133	3.97633	11.8546	0.000575182	0.00440626
ENSBTAG00000048087	-1.20302	-0.144792	11.8475	0.000577391	0.00442083
ENSBTAG00000040490	0.444839	10.2392	11.846	0.000577862	0.00442209
ENSBTAG00000007375	0.457569	6.15068	11.8367	0.000580762	0.00444192
ENSBTAG00000004330	0.633968	2.36393	11.8263	0.000584001	0.00446432
ENSBTAG00000048080	0.821853	1.25393	11.8222	0.000585287	0.00447178
ENSBTAG00000016595	0.454475	6.52487	11.8092	0.000589377	0.00450064
ENSBTAG00000011888	-0.839032	1.04906	11.7961	0.000593558	0.00452807
ENSBTAG00000047213	0.505207	4.0903	11.7959	0.000593598	0.00452807
ENSBTAG00000000458	-0.45248	6.97446	11.7859	0.000596797	0.00455006
ENSBTAG00000020551	-0.472173	5.32287	11.7791	0.000598997	0.00456442
ENSBTAG00000015304	-0.73488	1.61886	11.7778	0.000599429	0.0045653
ENSBTAG00000014502	0.567118	3.04666	11.7699	0.000601958	0.00458214
ENSBTAG00000001112	-0.565747	3.1617	11.7669	0.000602934	0.00458714
ENSBTAG00000007012	0.46853	5.28044	11.7358	0.00061309	0.00466195
ENSBTAG00000013535	-0.469626	5.23746	11.7344	0.000613563	0.00466308
ENSBTAG00000021287	0.454521	8.05402	11.72	0.000618313	0.0046967
ENSBTAG00000020872	-0.466729	5.67783	11.7171	0.000619281	0.00470157
ENSBTAG00000010195	0.459723	5.88459	11.7152	0.000619906	0.00470384
ENSBTAG00000019771	0.458137	5.97897	11.7101	0.000621615	0.00471432
ENSBTAG00000018326	0.869872	0.973029	11.7013	0.000624549	0.00473408
ENSBTAG00000009984	-0.448404	6.88839	11.6849	0.000630111	0.00477373
ENSBTAG00000037938	0.574826	2.91662	11.673	0.000634147	0.00480169
ENSBTAG00000001141	0.451607	6.33918	11.672	0.000634468	0.00480169
ENSBTAG00000016294	0.506731	3.98833	11.6657	0.000636623	0.00481547
ENSBTAG00000003696	-0.542066	3.40594	11.6501	0.000642002	0.0048536
ENSBTAG00000015155	-0.470077	5.08908	11.6446	0.000643882	0.00486526
ENSBTAG00000009725	0.438468	10.2863	11.6385	0.000646019	0.00487885
ENSBTAG00000012736	0.88079	0.856677	11.636	0.00064687	0.00488271
ENSBTAG00000014178	-0.476187	4.97754	11.6345	0.000647382	0.00488402
ENSBTAG00000008719	-0.476909	4.8911	11.6313	0.000648497	0.0048884
ENSBTAG00000037510	-1.06348	0.169982	11.6309	0.000648641	0.0048884
ENSBTAG00000016026	0.447349	8.30382	11.6267	0.000650126	0.00489702
ENSBTAG00000019269	0.440674	10.1673	11.6233	0.000651315	0.00490342
ENSBTAG00000010704	-1.07603	0.143647	11.6056	0.000657548	0.00494776
ENSBTAG00000021543	-0.445238	7.23643	11.5761	0.000668047	0.00502413
ENSBTAG00000009282	0.499315	4.16316	11.5692	0.000670517	0.00504008
ENSBTAG00000014154	-1.695	-1.19876	11.5582	0.000674524	0.00506626
ENSBTAG00000017121	1.08213	0.187632	11.5577	0.000674703	0.00506626
ENSBTAG00000046503	-0.486396	4.59802	11.5432	0.000679983	0.00510324
ENSBTAG00000011447	0.627944	2.36433	11.5225	0.0006876	0.00515772
ENSBTAG00000042696	0.849009	1.01707	11.5212	0.000688062	0.00515849
ENSBTAG00000023551	-0.486957	4.4562	11.5102	0.000692143	0.00518639
ENSBTAG00000000120	-0.819261	1.09686	11.5051	0.000694058	0.00519541
ENSBTAG00000038794	-0.482834	5.0761	11.5051	0.000694068	0.00519541
ENSBTAG00000021999	-0.444438	6.96454	11.4963	0.000697333	0.00521714
ENSBTAG00000004344	-0.447452	9.04915	11.4912	0.000699282	0.005229
ENSBTAG00000016076	-0.460584	5.78491	11.4884	0.000700336	0.00523417
ENSBTAG00000008057	-0.533053	3.59462	11.4862	0.00070114	0.00523746
ENSBTAG00000015571	-0.47433	4.98677	11.4794	0.000703709	0.00525392
ENSBTAG00000002882	-0.522105	3.66539	11.4702	0.000707199	0.0052768
ENSBTAG00000020806	-0.507849	3.85232	11.4694	0.000707506	0.0052768
ENSBTAG00000010579	-0.460287	5.96524	11.4621	0.000710284	0.00529478
ENSBTAG00000012451	0.477686	4.87074	11.4511	0.000714536	0.00532372
ENSBTAG00000002566	-0.449542	6.12737	11.4497	0.000715044	0.00532475
ENSBTAG00000015072	-0.567689	3.01236	11.4457	0.000716585	0.00533347
ENSBTAG00000038240	-0.50275	3.93025	11.4419	0.000718054	0.00534164
ENSBTAG00000020605	-0.587444	2.81193	11.439	0.000719181	0.00534219
ENSBTAG00000015527	-0.448187	6.75961	11.439	0.000719203	0.00534219
ENSBTAG00000009117	-0.624606	2.35232	11.4389	0.000719241	0.00534219
ENSBTAG00000012394	0.534647	3.44488	11.4321	0.000721872	0.00535842
ENSBTAG00000010206	0.443841	7.16529	11.4313	0.00072217	0.00535842
ENSBTAG00000005970	-0.444779	6.75086	11.4212	0.000726114	0.00538423
ENSBTAG00000021393	-0.465262	5.67019	11.4205	0.000726396	0.00538423
ENSBTAG00000013632	1.53975	-0.896327	11.4185	0.000727152	0.00538706
ENSBTAG00000021286	0.633679	2.27918	11.4111	0.000730064	0.00540585
ENSBTAG00000000667	-0.525945	3.8267	11.3999	0.000734497	0.00543589
ENSBTAG00000009826	-0.497991	4.09164	11.3734	0.000745051	0.00551116
ENSBTAG00000010334	0.69841	1.81419	11.3713	0.000745874	0.00551261
ENSBTAG00000008612	0.440773	9.2198	11.371	0.000746013	0.00551261
ENSBTAG00000025320	-0.450015	5.98897	11.3545	0.000752666	0.00555892
ENSBTAG00000016913	1.0148	0.378344	11.3507	0.000754207	0.00556745
ENSBTAG00000020455	-0.442071	6.83469	11.3459	0.000756167	0.00557707
ENSBTAG00000010481	0.444544	6.53276	11.3456	0.000756285	0.00557707
ENSBTAG00000026963	-0.471234	4.93144	11.3433	0.00075721	0.00558103
ENSBTAG00000009392	-0.633817	2.23803	11.332	0.00076181	0.00561206
ENSBTAG00000004632	0.456655	5.43059	11.3238	0.00076518	0.00563401
ENSBTAG00000016094	-0.487803	4.39888	11.3229	0.000765587	0.00563413
ENSBTAG00000017542	-0.464611	5.11655	11.3167	0.00076812	0.00564988
ENSBTAG00000005841	-0.62822	2.44729	11.3082	0.000771675	0.00567313
ENSBTAG00000012687	-0.44911	6.08564	11.3031	0.000773789	0.00568577
ENSBTAG00000029942	-1.04337	0.205231	11.2976	0.000776055	0.00569952
ENSBTAG00000011186	1.02664	0.275573	11.2962	0.000776647	0.00570095
ENSBTAG00000018169	0.447829	6.9601	11.2853	0.000781215	0.00573156
ENSBTAG00000015678	0.585139	2.73474	11.2773	0.000784613	0.00575357
ENSBTAG00000007142	-0.63843	2.18033	11.2672	0.000788887	0.00578196
ENSBTAG00000011795	0.481392	4.45258	11.2543	0.000794401	0.00581941
ENSBTAG00000017527	-0.437302	7.71409	11.2319	0.000804043	0.00588705
ENSBTAG00000020485	-0.448264	5.91891	11.2247	0.000807163	0.00590503
ENSBTAG00000007462	0.593221	2.58501	11.2243	0.000807319	0.00590503
ENSBTAG00000010361	0.45072	6.24293	11.222	0.000808338	0.00590948
ENSBTAG00000026779	-0.460172	6.78483	11.2085	0.00081425	0.00594969
ENSBTAG00000019250	-0.470177	5.1799	11.2036	0.00081639	0.0059623
ENSBTAG00000015537	-0.487911	4.37248	11.1948	0.000820286	0.00598772
ENSBTAG00000027524	-0.892406	0.731331	11.193	0.000821083	0.0059905
ENSBTAG00000018419	0.444966	6.19078	11.1906	0.000822129	0.00599385
ENSBTAG00000001274	0.471074	4.97141	11.19	0.000822376	0.00599385
ENSBTAG00000013278	-0.665328	2.03334	11.1813	0.000826274	0.00601922
ENSBTAG00000013530	0.45026	5.90156	11.1764	0.000828437	0.00603192
ENSBTAG00000027770	0.553971	3.02591	11.1714	0.000830675	0.00604516
ENSBTAG00000026088	-0.675377	2.2267	11.1671	0.000832607	0.00605616
ENSBTAG00000009005	-0.486088	4.49195	11.1642	0.000833917	0.00606263
ENSBTAG00000031849	0.541695	3.6595	11.1547	0.000838193	0.00609065
ENSBTAG00000010645	0.434276	8.86226	11.1497	0.000840431	0.00610382
ENSBTAG00000010246	-1.25456	-0.358549	11.1487	0.000840901	0.00610416
ENSBTAG00000017769	0.530754	3.39232	11.1288	0.000849989	0.00616702
ENSBTAG00000009888	-0.457468	5.32057	11.1275	0.000850578	0.00616819
ENSBTAG00000003218	-0.444579	5.97457	11.1204	0.000853839	0.00618872
ENSBTAG00000011986	0.436429	6.91002	11.1188	0.000854568	0.00619089
ENSBTAG00000003749	0.488987	4.22045	11.1173	0.000855254	0.00619274
ENSBTAG00000011970	-0.462395	5.18051	11.1163	0.000855745	0.00619318
ENSBTAG00000011975	0.473374	4.56826	11.1004	0.000863109	0.00624335
ENSBTAG00000016915	-0.442971	6.30529	11.0929	0.000866579	0.00626529
ENSBTAG00000014581	1.32465	-0.418578	11.0866	0.000869532	0.00628349
ENSBTAG00000033515	0.536128	3.31825	11.0621	0.000881119	0.00636403
ENSBTAG00000006921	0.438128	7.25725	11.058	0.000883072	0.00637494
ENSBTAG00000009631	-0.995428	0.341651	11.0562	0.000883888	0.00637763
ENSBTAG00000016775	-0.469867	4.76214	11.0517	0.000886054	0.00639006
ENSBTAG00000018971	0.548386	3.0906	11.0475	0.00088809	0.00640154
ENSBTAG00000015710	-0.533994	3.40712	11.0333	0.000894884	0.00644728
[truncated: 157 more rows]

## Sheet: intramuscular vs subcutaneous
ID	logFC	logCPM	LR	PValue	FDR
ENSBTAG00000046725	-7.66433	7.00536	638.775	6.17226e-141	9.01335e-137
ENSBTAG00000018773	-7.01633	6.43216	607.282	4.36381e-134	3.18624e-130
ENSBTAG00000046332	-6.64391	8.86281	594.27	2.95155e-131	1.43672e-127
ENSBTAG00000009707	-7.17563	6.89192	590.731	1.73738e-130	6.34275e-127
ENSBTAG00000021218	-7.17821	6.89548	587.034	1.10683e-129	3.23262e-126
ENSBTAG00000039035	-6.78461	7.05367	586.566	1.39947e-129	3.40608e-126
ENSBTAG00000001864	-6.46655	7.03568	574.25	6.68136e-127	1.39383e-123
ENSBTAG00000017743	-7.19597	6.61367	556.629	4.55011e-123	8.30566e-120
ENSBTAG00000000575	-6.06863	9.13138	546.313	7.98314e-121	1.29531e-117
ENSBTAG00000018204	-7.07417	7.56025	544.452	2.02691e-120	2.9599e-117
ENSBTAG00000000071	-7.38568	7.24697	541.539	8.72158e-120	1.15783e-116
ENSBTAG00000021685	-6.7683	6.07981	537.53	6.49739e-119	7.90678e-116
ENSBTAG00000004630	-6.23154	7.46865	527.601	9.39341e-117	1.05517e-113
ENSBTAG00000027513	-6.41408	6.59195	522.926	9.77355e-116	1.01945e-112
ENSBTAG00000013921	-6.46267	7.29663	521.788	1.72813e-115	1.68239e-112
ENSBTAG00000007090	-6.40079	7.95576	512.964	1.43676e-113	1.31131e-110
ENSBTAG00000010880	-6.58019	6.51296	510.399	5.19361e-113	4.46131e-110
ENSBTAG00000018369	-6.47537	6.39918	504.198	1.16006e-111	9.41129e-109
ENSBTAG00000006419	-7.02599	5.78994	502.985	2.1305e-111	1.63746e-108
ENSBTAG00000015340	-7.08235	5.5273	498.64	1.87876e-110	1.37178e-107
ENSBTAG00000014127	-5.59098	8.59724	489.496	1.83464e-108	1.27577e-105
ENSBTAG00000005353	-5.61181	10.4431	487.764	4.36914e-108	2.90012e-105
ENSBTAG00000013210	-5.43584	9.02318	483.679	3.38301e-107	2.14792e-104
ENSBTAG00000045757	-6.45043	5.94684	481.077	1.24562e-106	7.57908e-104
ENSBTAG00000021059	-7.29074	4.90651	479.255	3.10421e-106	1.81323e-103
ENSBTAG00000014921	-5.98371	7.06361	476.319	1.35155e-105	7.59104e-103
ENSBTAG00000033835	-6.2147	9.61066	475.03	2.57739e-105	1.39399e-102
ENSBTAG00000018707	-5.9458	5.85684	464.965	3.99487e-103	2.08347e-100
ENSBTAG00000007273	5.32301	9.15112	459.317	6.76996e-102	3.40902e-99
ENSBTAG00000007602	-5.96342	5.46273	456.179	3.26129e-101	1.58749e-98
ENSBTAG00000046177	-8.18194	4.67466	453.37	1.33253e-100	6.27706e-98
ENSBTAG00000007782	-6.08981	5.89534	452.975	1.62428e-100	7.41232e-98
ENSBTAG00000006907	-5.77761	7.3734	452.459	2.10351e-100	9.30837e-98
ENSBTAG00000018465	-5.64956	6.04197	450.28	6.26973e-100	2.69285e-97
ENSBTAG00000012624	-6.96077	4.47651	450.183	6.5812e-100	2.74586e-97
ENSBTAG00000021166	-7.02095	4.64151	449.419	9.65138e-100	3.91497e-97
ENSBTAG00000012866	-5.24538	10.0417	447.012	3.2232e-99	1.27212e-96
ENSBTAG00000012465	-5.88139	5.23768	445.152	8.18813e-99	3.14661e-96
ENSBTAG00000005333	-5.73674	7.76371	443.268	2.10452e-98	7.88009e-96
ENSBTAG00000007423	-6.3078	4.68102	436.33	6.81185e-97	2.48684e-94
ENSBTAG00000011392	-5.93657	6.13206	435.134	1.24032e-96	4.41764e-94
ENSBTAG00000011207	-5.03883	8.97228	422.462	7.10401e-94	2.47e-91
ENSBTAG00000015988	-4.9665	11.6604	417.314	9.37525e-93	3.18388e-90
ENSBTAG00000009696	-6.27081	5.10154	416.772	1.23066e-92	4.08438e-90
ENSBTAG00000008545	-4.9304	8.52331	408.629	7.28678e-91	2.36464e-88
ENSBTAG00000009387	-7.66516	3.98727	401.885	2.14074e-89	6.79591e-87
ENSBTAG00000006541	-5.33055	6.36824	397.984	1.51278e-88	4.70023e-86
ENSBTAG00000015441	-4.9862	8.27296	396.674	2.91795e-88	8.87725e-86
ENSBTAG00000033008	-5.58049	5.48236	394.752	7.64435e-88	2.27817e-85
ENSBTAG00000002912	-5.55255	4.78774	394.485	8.74093e-88	2.55288e-85
ENSBTAG00000001981	-5.77462	4.58444	389.719	9.52968e-87	2.72867e-84
ENSBTAG00000009703	-5.2902	6.37989	383.227	2.46825e-85	6.93151e-83
ENSBTAG00000047231	-7.30221	4.18582	383.188	2.51654e-85	6.93378e-83
ENSBTAG00000037558	-4.76163	7.72528	380.065	1.20438e-84	3.25696e-82
ENSBTAG00000014969	-6.76096	4.27345	379.055	1.99887e-84	5.30718e-82
ENSBTAG00000015214	-5.58318	4.97884	373.499	3.23834e-83	8.44454e-81
ENSBTAG00000016411	-4.8015	5.761	366.729	9.64769e-82	2.47167e-79
ENSBTAG00000001032	-4.95903	6.21864	366.623	1.01715e-81	2.56094e-79
ENSBTAG00000020814	-5.25218	5.10866	359.284	4.03249e-80	9.98076e-78
ENSBTAG00000010551	-4.98255	5.53022	358.098	7.30665e-80	1.77832e-77
ENSBTAG00000017333	-5.59533	6.49416	352.472	1.22696e-78	2.93726e-76
ENSBTAG00000046512	-6.36001	3.74312	350.204	3.8255e-78	9.01028e-76
ENSBTAG00000025462	-4.43723	7.70646	348.475	9.10197e-78	2.10978e-75
ENSBTAG00000021508	-5.85773	4.14841	346.873	2.03323e-77	4.63926e-75
ENSBTAG00000035706	-5.20419	4.49806	344.477	6.75786e-77	1.51823e-74
ENSBTAG00000008441	-4.46242	7.13038	342.068	2.26194e-76	5.00471e-74
ENSBTAG00000006194	-5.48569	4.12675	341.284	3.35216e-76	7.30622e-74
ENSBTAG00000014581	-5.4729	4.77884	336.755	3.2476e-75	6.97421e-73
ENSBTAG00000011734	-5.07296	5.33486	325.982	7.20851e-73	1.52559e-70
ENSBTAG00000026986	-4.70018	8.19978	325.547	8.96668e-73	1.87058e-70
ENSBTAG00000026586	-6.32925	3.03448	325.316	1.00695e-72	2.07106e-70
ENSBTAG00000048135	6.09129	4.89203	324.878	1.25413e-72	2.54362e-70
ENSBTAG00000011869	-5.69233	3.72676	320.803	9.68124e-72	1.93665e-69
ENSBTAG00000006733	-6.71427	3.28644	320.51	1.12164e-71	2.21343e-69
ENSBTAG00000001003	-5.62821	3.53731	317.485	5.11442e-71	9.95811e-69
ENSBTAG00000024929	-6.29616	3.69053	316.832	7.09586e-71	1.36343e-68
ENSBTAG00000017390	-4.98795	4.32012	314.707	2.05947e-70	3.90578e-68
ENSBTAG00000010741	-4.82861	5.10621	314.668	2.10078e-70	3.93303e-68
ENSBTAG00000007678	-5.20277	3.63106	309.426	2.91188e-69	5.38255e-67
ENSBTAG00000000507	-4.14008	9.73667	306.227	1.44924e-68	2.6454e-66
ENSBTAG00000002157	-6.27908	3.3356	306.042	1.59054e-68	2.86748e-66
ENSBTAG00000025441	-4.07179	11.7722	305.217	2.40586e-68	4.28448e-66
ENSBTAG00000018267	-8.2182	2.69565	299.903	3.45908e-67	6.0859e-65
ENSBTAG00000006253	-4.18592	8.90946	299.065	5.26518e-67	9.15327e-65
ENSBTAG00000022244	-4.59766	5.41499	295.277	3.52163e-66	6.05016e-64
ENSBTAG00000004574	-5.9059	4.70621	295.016	4.0138e-66	6.81553e-64
ENSBTAG00000031573	-7.7325	2.81301	294.913	4.2283e-66	7.09722e-64
ENSBTAG00000014614	-3.98174	11.1344	293.854	7.19131e-66	1.19335e-63
ENSBTAG00000013336	-6.09712	3.0207	293.561	8.32851e-66	1.36653e-63
ENSBTAG00000014090	-4.00042	6.40592	288.044	1.32637e-64	2.15211e-62
ENSBTAG00000008842	-4.99832	3.81392	287.731	1.55219e-64	2.49084e-62
ENSBTAG00000019716	-4.70418	4.78064	286.342	3.11654e-64	4.94683e-62
ENSBTAG00000001294	-3.91193	9.03216	286.057	3.59562e-64	5.64589e-62
ENSBTAG00000004556	-3.8526	10.4524	285.604	4.51154e-64	7.00873e-62
ENSBTAG00000010555	-4.52815	4.20709	285.54	4.66047e-64	7.16387e-62
ENSBTAG00000002319	-4.24352	6.03079	283.571	1.25143e-63	1.9036e-61
ENSBTAG00000021435	-3.85667	7.50522	283.18	1.52309e-63	2.29296e-61
ENSBTAG00000019327	-4.57113	5.11669	282.525	2.11571e-63	3.15262e-61
ENSBTAG00000030974	-4.51009	4.11506	279.51	9.6005e-63	1.41612e-60
ENSBTAG00000006538	-4.28322	4.48774	278.854	1.33465e-62	1.94494e-60
ENSBTAG00000006977	-5.46724	5.2971	278.838	1.34519e-62	1.94494e-60
ENSBTAG00000000836	-5.20943	4.07082	271.708	4.81634e-61	6.89539e-59
ENSBTAG00000009405	-4.94414	3.41178	269.747	1.28811e-60	1.82624e-58
ENSBTAG00000021462	-4.61635	3.88171	269.291	1.61971e-60	2.2743e-58
ENSBTAG00000001975	-5.33864	4.8893	267.663	3.66685e-60	5.09972e-58
ENSBTAG00000040028	-5.51421	3.03127	267.341	4.31054e-60	5.93838e-58
ENSBTAG00000046838	-5.87904	2.77312	267.23	4.55678e-60	6.21894e-58
ENSBTAG00000003894	-3.78546	6.80015	266.855	5.49944e-60	7.43596e-58
ENSBTAG00000015204	-7.12085	2.53611	266.186	7.69394e-60	1.03078e-57
ENSBTAG00000001604	-5.28886	3.14788	265.519	1.07531e-59	1.42753e-57
ENSBTAG00000033166	4.54915	4.5618	265.389	1.14793e-59	1.5102e-57
ENSBTAG00000014956	-7.09113	2.48429	263.434	3.06211e-59	3.9925e-57
ENSBTAG00000022886	-3.95751	5.4201	262.706	4.41224e-59	5.70194e-57
ENSBTAG00000012307	-3.91348	5.40946	261.934	6.49935e-59	8.32544e-57
ENSBTAG00000047174	-4.41505	4.1841	261.426	8.38877e-59	1.06523e-56
ENSBTAG00000019210	-4.76075	3.16241	258.274	4.08057e-58	5.13695e-56
ENSBTAG00000013406	-3.71768	6.19275	256.501	9.93778e-58	1.24035e-55
ENSBTAG00000047491	-6.49164	2.7656	255.904	1.34106e-57	1.65962e-55
ENSBTAG00000000698	-5.40947	2.75924	255.539	1.61064e-57	1.97649e-55
ENSBTAG00000008652	-6.72368	2.42751	254.388	2.8693e-57	3.4917e-55
ENSBTAG00000008182	-3.76245	9.72422	254.316	2.97569e-57	3.59124e-55
ENSBTAG00000015844	-3.64565	8.7606	252.929	5.9689e-57	7.14457e-55
ENSBTAG00000014930	-4.94347	3.36009	252.688	6.73831e-57	7.99996e-55
ENSBTAG00000012228	-3.72736	6.19068	251.699	1.10687e-56	1.30351e-54
ENSBTAG00000016388	-3.84175	5.128	250.425	2.09763e-56	2.45054e-54
ENSBTAG00000003650	-3.58009	7.21171	247.335	9.89813e-56	1.14716e-53
ENSBTAG00000007492	-4.22915	3.65023	247.107	1.10976e-55	1.27604e-53
ENSBTAG00000008366	-5.48002	2.51302	245.112	3.02005e-55	3.44545e-53
ENSBTAG00000017249	-4.48174	3.58329	244.728	3.66335e-55	4.14697e-53
ENSBTAG00000022158	-3.85931	7.53121	244.413	4.28965e-55	4.81859e-53
ENSBTAG00000011538	-5.94096	3.44271	243.956	5.39612e-55	6.01524e-53
ENSBTAG00000009012	-3.74278	8.30166	240.559	2.97036e-54	3.28607e-52
ENSBTAG00000005305	-4.34413	3.78152	240.016	3.90206e-54	4.28434e-52
ENSBTAG00000020080	-3.78201	6.1488	238.911	6.79441e-54	7.40439e-52
ENSBTAG00000021302	-3.78575	5.49224	236.562	2.21031e-53	2.3909e-51
ENSBTAG00000004078	-4.31673	3.39815	236.079	2.81602e-53	3.02371e-51
ENSBTAG00000003794	-4.12575	3.61659	235.807	3.22853e-53	3.44133e-51
ENSBTAG00000038849	-5.00223	3.00663	235.759	3.30688e-53	3.4993e-51
ENSBTAG00000016874	-3.47099	8.69522	235.263	4.24171e-53	4.45624e-51
ENSBTAG00000005259	-6.63297	2.40283	235.045	4.7329e-53	4.93676e-51
ENSBTAG00000021576	-3.47975	7.57106	234.95	4.96493e-53	5.14205e-51
ENSBTAG00000013880	3.82224	4.80238	231.702	2.53596e-52	2.60793e-50
ENSBTAG00000001517	-5.05904	3.33313	231.63	2.63008e-52	2.68581e-50
ENSBTAG00000001687	-3.41462	8.32493	230.768	4.05294e-52	4.11007e-50
ENSBTAG00000011424	-3.4585	9.90525	229.554	7.456e-52	7.50896e-50
ENSBTAG00000012653	-6.0439	2.45651	229.505	7.64308e-52	7.64465e-50
ENSBTAG00000000601	-4.71971	3.05062	229.005	9.82486e-52	9.76003e-50
ENSBTAG00000021217	-4.09225	4.07695	228.39	1.33776e-51	1.31995e-49
ENSBTAG00000014547	-4.33798	3.83309	228.048	1.58845e-51	1.55678e-49
ENSBTAG00000023270	-4.07836	4.3019	227.793	1.80549e-51	1.7577e-49
ENSBTAG00000000919	-3.53752	5.28528	227.683	1.90874e-51	1.84592e-49
ENSBTAG00000020223	-3.63611	5.66789	226.826	2.93473e-51	2.81946e-49
ENSBTAG00000016208	-3.37802	7.99505	226.784	2.99711e-51	2.86058e-49
ENSBTAG00000007553	-4.15336	3.30989	226.544	3.38091e-51	3.20594e-49
ENSBTAG00000003845	-3.4121	6.82707	226.427	3.58508e-51	3.37761e-49
ENSBTAG00000045551	-5.43378	2.64373	225.21	6.60651e-51	6.18428e-49
ENSBTAG00000002574	-4.33844	3.38144	225.071	7.08564e-51	6.59055e-49
ENSBTAG00000004275	-3.40175	7.05502	224.917	7.65312e-51	7.07332e-49
ENSBTAG00000007204	-4.27839	3.04242	224.397	9.94112e-51	9.1302e-49
ENSBTAG00000005085	-5.69898	2.59225	222.238	2.93988e-50	2.68319e-48
ENSBTAG00000024957	-4.66141	3.85764	221.429	4.41179e-50	4.00157e-48
ENSBTAG00000014340	-3.48976	6.37122	221.172	5.02021e-50	4.52532e-48
ENSBTAG00000008921	-3.33316	7.84246	220.883	5.80499e-50	5.20063e-48
ENSBTAG00000008940	-4.06475	3.70807	220.64	6.55675e-50	5.83831e-48
ENSBTAG00000020704	-3.52876	5.31808	220.082	8.67745e-50	7.6798e-48
ENSBTAG00000015986	-3.35009	9.18638	219.389	1.22946e-49	1.08155e-47
ENSBTAG00000004822	-4.46724	4.38359	219.157	1.38114e-49	1.20771e-47
ENSBTAG00000045822	-3.39533	6.81909	218.167	2.27109e-49	1.97409e-47
ENSBTAG00000017509	-5.95511	2.43162	218.152	2.2879e-49	1.97693e-47
ENSBTAG00000012004	-3.35803	6.52205	218.059	2.39772e-49	2.05964e-47
ENSBTAG00000013534	-4.96021	4.14191	217.897	2.60019e-49	2.2205e-47
ENSBTAG00000011730	-3.45132	5.8636	217.851	2.66153e-49	2.25967e-47
ENSBTAG00000010549	-3.2858	7.77745	217.615	2.99715e-49	2.52991e-47
ENSBTAG00000007196	-3.33046	10.0075	216.48	5.29802e-49	4.44638e-47
ENSBTAG00000008394	-5.27224	2.9968	215.954	6.90161e-49	5.7591e-47
ENSBTAG00000018460	3.45626	7.17462	215.913	7.04538e-49	5.84566e-47
ENSBTAG00000016486	-3.65208	4.55847	215.589	8.29247e-49	6.84152e-47
ENSBTAG00000022890	-3.87304	7.53322	215.484	8.73775e-49	7.16839e-47
ENSBTAG00000011115	-3.5178	4.65983	213.399	2.49065e-48	2.0319e-46
ENSBTAG00000005327	-4.77771	2.52466	212.546	3.82293e-48	3.10146e-46
ENSBTAG00000013155	-5.0092	3.00818	211.26	7.29336e-48	5.88425e-46
ENSBTAG00000000516	-6.92045	1.9091	209.496	1.76946e-47	1.41975e-45
ENSBTAG00000008573	-3.21125	10.6805	209.262	1.99014e-47	1.58809e-45
ENSBTAG00000020755	-3.29197	8.19529	208.983	2.28963e-47	1.81714e-45
ENSBTAG00000031020	3.53611	6.00502	208.642	2.71756e-47	2.14511e-45
ENSBTAG00000017183	-3.24565	7.21331	207.779	4.19111e-47	3.29047e-45
ENSBTAG00000010119	-4.37852	3.08607	206.505	7.95158e-47	6.20946e-45
ENSBTAG00000012120	-3.22315	7.79433	206.465	8.11054e-47	6.2999e-45
ENSBTAG00000017672	-4.19788	3.2004	205.867	1.09571e-46	8.46597e-45
ENSBTAG00000015505	-3.57405	4.3704	205.648	1.22276e-46	9.3979e-45
ENSBTAG00000010977	-4.32124	3.28699	205.544	1.28868e-46	9.85265e-45
ENSBTAG00000017763	-3.18026	8.1972	205.21	1.52427e-46	1.15932e-44
ENSBTAG00000031217	-4.52017	2.93431	204.85	1.82602e-46	1.38163e-44
ENSBTAG00000019137	-3.96824	3.91727	204.566	2.1064e-46	1.58555e-44
ENSBTAG00000003165	-3.29535	7.77422	204.084	2.68313e-46	2.00932e-44
ENSBTAG00000037811	-3.33106	8.49365	203.493	3.611e-46	2.69038e-44
ENSBTAG00000006999	-3.46327	5.96052	203.402	3.77995e-46	2.80196e-44
ENSBTAG00000006823	-3.43935	6.10474	203.338	3.90317e-46	2.87869e-44
ENSBTAG00000047000	-4.56544	3.28306	203.036	4.54335e-46	3.33399e-44
ENSBTAG00000025136	-3.55617	3.92617	202.124	7.18246e-46	5.24427e-44
ENSBTAG00000037778	-3.20464	8.75102	201.969	7.76697e-46	5.64284e-44
ENSBTAG00000011700	-5.66797	2.89264	201.929	7.92407e-46	5.72847e-44
ENSBTAG00000011600	-3.19223	6.4154	201.865	8.18088e-46	5.88499e-44
ENSBTAG00000012604	-5.37452	3.44824	201.606	9.31988e-46	6.67148e-44
ENSBTAG00000020283	-3.45785	4.21921	200.379	1.72616e-45	1.22962e-43
ENSBTAG00000008353	-3.13971	8.06938	200.344	1.75731e-45	1.24573e-43
ENSBTAG00000009830	-3.73152	5.28994	199.98	2.1095e-45	1.48817e-43
ENSBTAG00000013525	-4.07283	3.18441	199.072	3.32981e-45	2.33775e-43
ENSBTAG00000039509	-3.27138	5.53947	198.697	4.0205e-45	2.80916e-43
ENSBTAG00000015416	-4.49827	2.53196	198.068	5.51509e-45	3.83509e-43
ENSBTAG00000012931	-3.12949	7.11059	196.367	1.29626e-44	8.97124e-43
ENSBTAG00000009599	-6.7204	2.45447	196.249	1.37516e-44	9.4724e-43
ENSBTAG00000036061	-5.28393	1.86928	195.985	1.57065e-44	1.07681e-42
ENSBTAG00000007662	-3.08584	10.3485	195.971	1.58188e-44	1.07945e-42
ENSBTAG00000015434	-3.08194	8.92344	195.64	1.86804e-44	1.26879e-42
ENSBTAG00000006934	-6.7058	2.54182	194.996	2.58173e-44	1.74542e-42
ENSBTAG00000007895	-3.06787	8.55828	194.394	3.49414e-44	2.35138e-42
ENSBTAG00000013498	-3.92027	2.88932	192.651	8.38957e-44	5.61985e-42
ENSBTAG00000010652	-3.69527	3.42811	192.541	8.86392e-44	5.91049e-42
ENSBTAG00000017381	-5.62103	2.90891	191.936	1.20185e-43	7.97752e-42
ENSBTAG00000013300	-3.4478	4.62375	190.245	2.81105e-43	1.85746e-41
ENSBTAG00000004094	-3.03168	10.5056	189.348	4.41261e-43	2.90258e-41
ENSBTAG00000021252	-3.24429	4.77201	188.964	5.35252e-43	3.50506e-41
ENSBTAG00000009186	-7.02748	1.35868	188.444	6.94843e-43	4.52982e-41
ENSBTAG00000011548	-4.79375	2.45873	187.806	9.57567e-43	6.21482e-41
ENSBTAG00000016413	-3.70009	3.30687	186.809	1.58094e-42	1.02152e-40
ENSBTAG00000003871	3.24595	8.07056	186.21	2.13629e-42	1.37428e-40
ENSBTAG00000019633	-3.87319	3.07486	185.658	2.81996e-42	1.80614e-40
ENSBTAG00000007666	-4.60958	2.25344	185.609	2.88905e-42	1.8423e-40
ENSBTAG00000039817	3.52663	4.88384	184.768	4.41114e-42	2.80069e-40
ENSBTAG00000009511	-6.48797	1.34101	184.642	4.69954e-42	2.97088e-40
ENSBTAG00000024918	-3.02869	7.1728	184.609	4.77707e-42	3.00688e-40
ENSBTAG00000008868	-3.66554	3.59739	183.396	8.78943e-42	5.50867e-40
ENSBTAG00000015396	-4.3474	2.24061	183.385	8.83841e-42	5.5157e-40
ENSBTAG00000011437	-2.9676	7.53446	182.379	1.46527e-41	9.10528e-40
ENSBTAG00000008330	-2.96989	7.041	181.845	1.91681e-41	1.18607e-39
ENSBTAG00000014855	-3.16184	5.46427	181.664	2.09918e-41	1.29343e-39
ENSBTAG00000038124	3.33684	4.42191	181.634	2.13153e-41	1.30785e-39
ENSBTAG00000012046	-2.98468	9.37888	181.56	2.21166e-41	1.35133e-39
ENSBTAG00000023806	-5.37184	1.84564	181.207	2.64148e-41	1.60723e-39
ENSBTAG00000000377	-3.17022	4.76979	181.084	2.81083e-41	1.70318e-39
ENSBTAG00000014143	-3.21315	5.03898	180.73	3.35821e-41	2.02644e-39
ENSBTAG00000013760	-3.30999	4.11959	180.5	3.76928e-41	2.26514e-39
ENSBTAG00000008920	-5.72538	1.68557	180.321	4.12382e-41	2.46804e-39
ENSBTAG00000016805	-3.1528	4.8015	179.89	5.12149e-41	3.05262e-39
ENSBTAG00000018965	-3.28783	4.36758	179.645	5.79477e-41	3.43988e-39
ENSBTAG00000015127	-2.96921	7.63514	179.438	6.42949e-41	3.80121e-39
ENSBTAG00000005091	-3.95501	2.67312	179.283	6.95016e-41	4.09247e-39
ENSBTAG00000000585	-5.17972	1.78896	178.595	9.82253e-41	5.76058e-39
ENSBTAG00000010940	-4.30661	2.32859	177.722	1.52347e-40	8.89892e-39
ENSBTAG00000047155	-3.96057	2.92132	177.664	1.56854e-40	9.12564e-39
ENSBTAG00000005244	-3.0527	6.02963	177.053	2.13304e-40	1.23606e-38
ENSBTAG00000015711	-2.97878	6.6733	176.856	2.35493e-40	1.35925e-38
ENSBTAG00000000706	-2.90736	9.47594	176.843	2.37055e-40	1.36288e-38
ENSBTAG00000001058	-4.24837	2.1427	176.447	2.89185e-40	1.65607e-38
ENSBTAG00000006136	-4.4167	2.53081	176.359	3.02311e-40	1.72447e-38
ENSBTAG00000023002	-3.51689	3.24625	175.939	3.73295e-40	2.1211e-38
ENSBTAG00000002006	-2.92519	10.512	174.758	6.76243e-40	3.82759e-38
ENSBTAG00000016341	-3.05685	8.72442	174.165	9.11049e-40	5.1367e-38
ENSBTAG00000004081	-5.49905	1.53233	173.633	1.19067e-39	6.68745e-38
ENSBTAG00000017642	-5.06384	1.91292	172.131	2.53431e-39	1.41795e-37
ENSBTAG00000019554	-3.64706	3.3203	172.094	2.58169e-39	1.43894e-37
ENSBTAG00000016234	3.54182	4.36443	171.611	3.29014e-39	1.82684e-37
ENSBTAG00000003253	-5.9398	1.24184	171.349	3.75389e-39	2.07644e-37
ENSBTAG00000021120	-5.20349	1.65816	170.224	6.61216e-39	3.64367e-37
ENSBTAG00000017223	-3.0699	4.63593	169.554	9.25767e-39	5.08232e-37
ENSBTAG00000000494	-3.33902	3.57739	168.637	1.4688e-38	8.0333e-37
ENSBTAG00000024904	-3.23544	5.61337	168.579	1.51192e-38	8.23829e-37
ENSBTAG00000019291	-7.36277	0.935754	168.557	1.5287e-38	8.29871e-37
ENSBTAG00000003408	3.66238	4.12549	168.517	1.5598e-38	8.43619e-37
ENSBTAG00000009812	-4.05746	3.071	167.886	2.14218e-38	1.15433e-36
ENSBTAG00000047121	4.14964	3.19324	167.266	2.92689e-38	1.57137e-36
ENSBTAG00000023472	-2.98028	5.096	167.182	3.05301e-38	1.63308e-36
ENSBTAG00000002898	-4.31855	2.26488	166.994	3.35496e-38	1.78805e-36
ENSBTAG00000005048	-8.61082	1.38903	165.742	6.29887e-38	3.34481e-36
ENSBTAG00000001028	-7.36671	0.91698	164.877	9.72941e-38	5.14777e-36
ENSBTAG00000000745	-2.80707	8.74331	163.662	1.79274e-37	9.45102e-36
ENSBTAG00000007948	-4.15553	2.73576	162.855	2.69078e-37	1.41343e-35
ENSBTAG00000010954	-5.11244	1.42019	162.093	3.94696e-37	2.06586e-35
ENSBTAG00000006720	-2.8017	7.28379	161.379	5.65349e-37	2.9485e-35
ENSBTAG00000044001	-2.94758	5.12037	160.674	8.06261e-37	4.18997e-35
ENSBTAG00000007402	-2.87977	5.09846	160.493	8.82744e-37	4.57118e-35
ENSBTAG00000005998	-2.8698	6.0734	160.324	9.61483e-37	4.96132e-35
ENSBTAG00000027425	-3.30214	3.28924	160.067	1.09387e-36	5.62458e-35
ENSBTAG00000009214	-2.75403	6.67661	159.376	1.54908e-36	7.93727e-35
ENSBTAG00000009863	-2.75268	9.08708	159.151	1.73415e-36	8.85445e-35
ENSBTAG00000016729	-3.49738	2.77075	158.289	2.67594e-36	1.36156e-34
ENSBTAG00000006125	-2.85578	5.69469	158.28	2.68853e-36	1.36321e-34
ENSBTAG00000021025	-2.84298	5.1331	158.021	3.06212e-36	1.54727e-34
ENSBTAG00000010493	-2.87525	5.30711	157.797	3.42776e-36	1.72606e-34
ENSBTAG00000011731	-5.59015	1.34042	157.658	3.67558e-36	1.84448e-34
ENSBTAG00000039764	-2.85579	5.04976	157.043	5.00976e-36	2.50539e-34
ENSBTAG00000024420	-3.4951	4.37958	156.112	8.00267e-36	3.9885e-34
ENSBTAG00000009302	-3.0477	3.65053	154.051	2.25752e-35	1.12131e-33
ENSBTAG00000003100	-2.67981	8.47994	152.626	4.62502e-35	2.28946e-33
ENSBTAG00000017719	-2.97978	5.05733	152.601	4.6832e-35	2.31043e-33
ENSBTAG00000021673	-3.26367	3.76932	152.496	4.9365e-35	2.42719e-33
ENSBTAG00000006609	-2.73753	7.24707	151.376	8.67215e-35	4.24964e-33
ENSBTAG00000039530	-5.96256	1.31532	151.259	9.19941e-35	4.49294e-33
ENSBTAG00000003851	-2.64293	9.04081	149.814	1.90339e-34	9.26506e-33
ENSBTAG00000018214	-5.45421	1.12026	149.557	2.16625e-34	1.05096e-32
ENSBTAG00000040151	-2.75153	5.09646	149.014	2.84823e-34	1.37724e-32
ENSBTAG00000015769	2.76135	5.61209	148.807	3.16062e-34	1.52325e-32
ENSBTAG00000031160	3.71097	3.02682	148.495	3.69846e-34	1.7766e-32
ENSBTAG00000001862	-3.60817	2.53838	148.23	4.22442e-34	2.0226e-32
ENSBTAG00000014885	-3.43766	2.99069	147.92	4.93958e-34	2.35728e-32
ENSBTAG00000047648	-3.08964	4.10683	147.8	5.24638e-34	2.49554e-32
ENSBTAG00000013929	-2.80407	4.79911	147.598	5.80826e-34	2.75383e-32
ENSBTAG00000045728	2.94105	12.0828	146.594	9.62598e-34	4.54913e-32
ENSBTAG00000014335	3.46243	2.95604	146.412	1.05528e-33	4.97107e-32
ENSBTAG00000009617	-2.73467	5.68166	146.166	1.19417e-33	5.60723e-32
ENSBTAG00000047752	-2.84333	4.45656	146.054	1.26365e-33	5.91445e-32
ENSBTAG00000011358	-2.65024	7.24602	145.924	1.34912e-33	6.29432e-32
ENSBTAG00000009426	-2.70113	5.4152	145.747	1.47467e-33	6.85817e-32
ENSBTAG00000019694	-3.34628	3.1564	145.651	1.54733e-33	7.17324e-32
ENSBTAG00000037429	-3.67737	2.21901	145.557	1.62242e-33	7.49752e-32
ENSBTAG00000000102	-4.87545	1.33568	145.12	2.02206e-33	9.31488e-32
ENSBTAG00000015743	-3.46192	2.45721	144.104	3.37126e-33	1.54813e-31
ENSBTAG00000007108	3.19619	3.44597	143.908	3.72176e-33	1.70373e-31
ENSBTAG00000007239	-2.73521	6.49182	143.782	3.9656e-33	1.80968e-31
ENSBTAG00000011316	-2.71744	5.20013	143.5	4.5691e-33	2.07858e-31
ENSBTAG00000014960	-2.75396	4.39318	143.393	4.82304e-33	2.1873e-31
ENSBTAG00000013148	-3.77706	2.42958	142.782	6.55939e-33	2.96554e-31
ENSBTAG00000007101	-2.58292	7.46711	142.586	7.2402e-33	3.26323e-31
ENSBTAG00000038865	-2.99822	3.49961	142.486	7.61241e-33	3.42043e-31
ENSBTAG00000001803	-2.95484	3.99911	141.855	1.0463e-32	4.68685e-31
ENSBTAG00000008587	2.85332	4.81133	141.615	1.18079e-32	5.27311e-31
ENSBTAG00000010660	-2.69525	5.21879	141.341	1.35539e-32	6.03438e-31
ENSBTAG00000015980	2.71168	11.5571	140.082	2.55417e-32	1.1337e-30
ENSBTAG00000012467	2.63947	6.07618	139.747	3.02322e-32	1.33782e-30
ENSBTAG00000017044	-5.27858	2.00095	139.721	3.06337e-32	1.35149e-30
ENSBTAG00000005168	3.75289	2.27244	139.57	3.30546e-32	1.45391e-30
ENSBTAG00000023970	-3.83231	1.95243	139.532	3.36918e-32	1.47748e-30
ENSBTAG00000009907	-5.67076	0.864505	139.5	3.42405e-32	1.49705e-30
ENSBTAG00000045704	-5.39409	1.78088	139.408	3.58665e-32	1.56346e-30
ENSBTAG00000011896	-2.7892	4.25497	139.358	3.67828e-32	1.59863e-30
ENSBTAG00000005275	-2.65967	5.46461	137.681	8.55585e-32	3.70745e-30
ENSBTAG00000001618	-2.68151	5.49583	137.107	1.14276e-31	4.9372e-30
ENSBTAG00000008553	-5.5125	1.61902	136.996	1.20802e-31	5.20374e-30
ENSBTAG00000005714	-7.50822	1.24031	136.899	1.26854e-31	5.44836e-30
ENSBTAG00000004770	-5.62667	0.922022	136.722	1.38709e-31	5.94008e-30
ENSBTAG00000007450	2.57089	7.26602	136.658	1.43226e-31	6.11558e-30
ENSBTAG00000019521	-6.55376	1.05895	136.65	1.43823e-31	6.12317e-30
ENSBTAG00000019293	-2.72141	4.39556	135.332	2.79277e-31	1.18555e-29
ENSBTAG00000014596	-2.52025	7.11406	135.307	2.82837e-31	1.19718e-29
ENSBTAG00000019052	-2.75278	5.10172	134.817	3.62047e-31	1.52803e-29
ENSBTAG00000005534	-2.74195	5.64837	134.798	3.6545e-31	1.53794e-29
ENSBTAG00000002980	2.66097	6.59023	134.571	4.09699e-31	1.7192e-29
ENSBTAG00000005923	-3.19176	2.61348	133.283	7.83837e-31	3.27976e-29
ENSBTAG00000003134	-6.50754	0.803522	133.204	8.15715e-31	3.4034e-29
ENSBTAG00000002964	-3.85528	1.8097	133.138	8.43608e-31	3.50975e-29
ENSBTAG00000021639	-3.06252	2.91187	133.051	8.81078e-31	3.65522e-29
ENSBTAG00000015470	-3.05999	2.79259	132.905	9.48443e-31	3.92354e-29
ENSBTAG00000006563	-4.27764	1.69405	132.846	9.77021e-31	4.03035e-29
ENSBTAG00000002129	-2.6571	4.92319	132.792	1.0038e-30	4.12917e-29
ENSBTAG00000016239	3.70347	2.61943	132.016	1.48444e-30	6.08913e-29
ENSBTAG00000017808	-2.79101	3.87676	131.754	1.6933e-30	6.92642e-29
ENSBTAG00000000644	2.79534	5.00608	131.632	1.8009e-30	7.34596e-29
ENSBTAG00000017354	-2.9334	3.20967	131.413	2.01102e-30	8.18019e-29
ENSBTAG00000047957	2.84356	10.4058	131.291	2.13869e-30	8.67535e-29
ENSBTAG00000019741	2.5625	5.50523	131.195	2.24474e-30	9.08032e-29
ENSBTAG00000015163	-2.49678	8.20222	131.073	2.38616e-30	9.62573e-29
ENSBTAG00000005012	-2.47173	8.18458	130.988	2.49093e-30	1.00207e-28
ENSBTAG00000008718	-4.02681	1.89289	130.673	2.91902e-30	1.17105e-28
ENSBTAG00000006731	-2.66489	4.62707	130.61	3.01389e-30	1.20296e-28
ENSBTAG00000007068	-2.53061	5.771	130.609	3.01502e-30	1.20296e-28
ENSBTAG00000007129	-2.49448	7.34719	130.439	3.28518e-30	1.30718e-28
ENSBTAG00000011246	-3.23859	2.35802	130.304	3.5166e-30	1.39546e-28
ENSBTAG00000006676	-2.6749	4.61225	130.117	3.86297e-30	1.52529e-28
ENSBTAG00000045742	-2.88857	3.30403	130.116	3.86468e-30	1.52529e-28
ENSBTAG00000012991	-2.56723	7.77029	129.922	4.26208e-30	1.6776e-28
ENSBTAG00000010987	-2.44702	7.99155	129.251	5.97487e-30	2.34546e-28
ENSBTAG00000005163	-2.65557	4.5958	129.122	6.37867e-30	2.49726e-28
ENSBTAG00000009124	-2.78706	3.79957	128.821	7.42288e-30	2.8983e-28
ENSBTAG00000024490	-4.08883	1.26504	128.753	7.68227e-30	2.99158e-28
ENSBTAG00000047586	-2.9793	2.79104	128.5	8.7246e-30	3.38844e-28
ENSBTAG00000040605	-5.80591	0.689671	128.387	9.23757e-30	3.57815e-28
ENSBTAG00000001219	2.84348	4.6533	127.761	1.26585e-29	4.89027e-28
ENSBTAG00000021494	2.67249	4.13073	127.746	1.27574e-29	4.91549e-28
ENSBTAG00000020620	-2.58221	5.13115	127.697	1.30782e-29	5.02581e-28
ENSBTAG00000011283	-3.90157	1.63081	127.302	1.59549e-29	6.11522e-28
ENSBTAG00000045699	-3.85111	1.96885	127.137	1.73375e-29	6.62773e-28
ENSBTAG00000000828	-3.1448	2.59865	126.994	1.863e-29	7.10322e-28
ENSBTAG00000024394	-3.00248	3.04665	126.96	1.89595e-29	7.21006e-28
ENSBTAG00000001154	2.51957	11.0279	126.951	1.90432e-29	7.22307e-28
ENSBTAG00000000436	-2.46411	6.4347	126.313	2.62581e-29	9.93385e-28
ENSBTAG00000038074	-4.00246	2.79178	125.875	3.27556e-29	1.23599e-27
ENSBTAG00000031231	-2.43954	7.00353	125.633	3.69925e-29	1.39227e-27
ENSBTAG00000003658	-2.6584	5.65721	125.565	3.82939e-29	1.43755e-27
ENSBTAG00000012312	-2.8274	3.6334	125.553	3.85082e-29	1.44189e-27
ENSBTAG00000000983	-3.75733	2.39214	125.228	4.5367e-29	1.69436e-27
ENSBTAG00000014003	-3.99425	1.66559	125.197	4.60876e-29	1.71688e-27
ENSBTAG00000032531	-2.43667	7.72249	124.941	5.24267e-29	1.94806e-27
ENSBTAG00000015307	-3.35446	2.14353	124.305	7.22285e-29	2.67704e-27
ENSBTAG00000004305	-2.43688	6.88971	124.289	7.28177e-29	2.69204e-27
ENSBTAG00000018071	-2.77735	4.14008	124.107	7.9833e-29	2.94394e-27
ENSBTAG00000017310	-2.56876	4.21562	123.999	8.42882e-29	3.1004e-27
ENSBTAG00000010316	-5.47249	0.807329	123.627	1.01687e-28	3.731e-27
ENSBTAG00000013462	-2.69558	4.16793	123.485	1.0923e-28	3.9977e-27
ENSBTAG00000016924	-2.50589	5.19398	123.475	1.09742e-28	4.0064e-27
ENSBTAG00000007547	-6.85119	0.575852	123.376	1.15354e-28	4.20077e-27
ENSBTAG00000046333	-4.8327	1.22414	123.277	1.21272e-28	4.4053e-27
ENSBTAG00000018404	-2.66308	3.96956	123.02	1.38084e-28	5.00359e-27
ENSBTAG00000021316	-3.80797	1.84417	122.998	1.39572e-28	5.04496e-27
ENSBTAG00000020084	-2.48507	4.73529	122.539	1.75929e-28	6.34345e-27
ENSBTAG00000014567	-2.44968	9.04194	122.34	1.94476e-28	6.99491e-27
ENSBTAG00000010978	-2.90341	3.04151	122.09	2.2063e-28	7.91612e-27
ENSBTAG00000011932	-2.47092	8.47996	122.059	2.2409e-28	8.02054e-27
ENSBTAG00000048155	2.82322	4.20602	122.019	2.28695e-28	8.16534e-27
ENSBTAG00000038286	-2.92019	3.00807	121.994	2.31506e-28	8.24558e-27
ENSBTAG00000009749	-2.57763	4.18476	121.529	2.92641e-28	1.03977e-26
ENSBTAG00000010349	-4.11769	1.55871	121.468	3.0181e-28	1.06974e-26
ENSBTAG00000038323	2.63456	4.55755	121.2	3.45511e-28	1.22167e-26
ENSBTAG00000007698	-3.34665	1.98478	120.987	3.84738e-28	1.35708e-26
ENSBTAG00000017650	-5.98686	0.954455	120.898	4.02264e-28	1.41548e-26
ENSBTAG00000019669	2.37016	8.55552	120.792	4.24355e-28	1.48963e-26
ENSBTAG00000011190	-2.35788	11.7556	120.365	5.26212e-28	1.84275e-26
ENSBTAG00000010444	-2.82607	4.33778	120.113	5.97671e-28	2.08799e-26
ENSBTAG00000011651	-2.59525	4.33541	119.637	7.59826e-28	2.64815e-26
ENSBTAG00000039803	-4.36551	0.96058	119.539	7.98036e-28	2.7747e-26
ENSBTAG00000012119	-4.18462	1.49145	119.476	8.24041e-28	2.85831e-26
ENSBTAG00000046176	-2.38027	6.3843	119.425	8.45256e-28	2.92e-26
ENSBTAG00000001911	-4.01429	1.30933	119.424	8.45825e-28	2.92e-26
ENSBTAG00000003130	2.49867	5.05994	119.406	8.53512e-28	2.93959e-26
ENSBTAG00000045895	-3.11897	3.48826	119.207	9.43413e-28	3.24157e-26
ENSBTAG00000011741	-3.0162	2.72719	118.995	1.04975e-27	3.59849e-26
ENSBTAG00000016057	-2.34245	9.0047	118.589	1.28857e-27	4.40681e-26
ENSBTAG00000015384	-2.45966	4.58838	118.385	1.42799e-27	4.87219e-26
ENSBTAG00000031397	2.87688	2.93259	118.287	1.5e-27	5.10595e-26
ENSBTAG00000011847	-2.36371	7.31323	118.216	1.55514e-27	5.28132e-26
ENSBTAG00000011976	-2.76573	4.79653	118.177	1.58604e-27	5.37378e-26
ENSBTAG00000045824	-3.82416	1.34394	116.943	2.9544e-27	9.98682e-26
ENSBTAG00000019658	-3.83405	1.46043	116.588	3.53409e-27	1.19188e-25
ENSBTAG00000005288	-2.69026	3.54236	116.557	3.58848e-27	1.20743e-25
ENSBTAG00000007718	-2.3588	5.93281	116.533	3.63267e-27	1.21949e-25
ENSBTAG00000008539	-2.91144	2.48355	116.241	4.20897e-27	1.40972e-25
ENSBTAG00000047543	-2.75237	3.0217	115.76	5.36431e-27	1.79256e-25
ENSBTAG00000021766	-2.41116	4.99253	115.717	5.48222e-27	1.82778e-25
ENSBTAG00000012314	-2.37979	7.20938	115.581	5.87187e-27	1.95323e-25
ENSBTAG00000014831	-2.34839	7.3251	115.402	6.42715e-27	2.12957e-25
ENSBTAG00000012647	-7.92937	0.279197	115.4	6.43114e-27	2.12957e-25
ENSBTAG00000000434	-2.33416	8.44415	115.339	6.63205e-27	2.19113e-25
ENSBTAG00000030845	2.3257	7.37902	115.126	7.3836e-27	2.43392e-25
ENSBTAG00000034295	-3.19285	1.896	114.203	1.176e-26	3.86783e-25
ENSBTAG00000026708	-4.00587	1.12379	114.086	1.24748e-26	4.09371e-25
ENSBTAG00000004560	4.42376	1.87994	113.446	1.72322e-26	5.64219e-25
ENSBTAG00000003349	-4.17432	1.86028	113.259	1.89306e-26	6.18226e-25
ENSBTAG00000014382	-2.9609	3.51375	113.256	1.89663e-26	6.18226e-25
ENSBTAG00000048049	2.76148	3.61575	113.224	1.92754e-26	6.26903e-25
ENSBTAG00000007052	-3.00262	2.13482	112.351	2.99396e-26	9.71573e-25
ENSBTAG00000018125	-4.32515	0.894069	112.305	3.06356e-26	9.91954e-25
ENSBTAG00000005301	-3.69021	1.35024	112.161	3.29449e-26	1.06437e-24
ENSBTAG00000025856	-2.46791	5.3753	112.109	3.38277e-26	1.09048e-24
ENSBTAG00000000582	-5.00174	0.62573	111.802	3.94764e-26	1.26977e-24
ENSBTAG00000006729	-2.38435	6.57766	111.639	4.28773e-26	1.37612e-24
ENSBTAG00000000124	-2.97616	2.52776	111.561	4.45828e-26	1.42772e-24
ENSBTAG00000033386	-3.35935	1.82427	111.232	5.26314e-26	1.68179e-24
ENSBTAG00000014540	-3.08553	2.17111	111.208	5.32777e-26	1.69872e-24
ENSBTAG00000001580	-3.47601	2.05691	111.191	5.37392e-26	1.7097e-24
ENSBTAG00000005106	-4.76604	0.6958	110.67	6.98927e-26	2.21879e-24
ENSBTAG00000021823	-5.59969	0.453626	110.337	8.26539e-26	2.61821e-24
ENSBTAG00000016514	-2.2668	6.90427	110.33	8.29524e-26	2.62198e-24
ENSBTAG00000019070	-2.27361	8.96609	110.303	8.41033e-26	2.64775e-24
ENSBTAG00000000332	-2.26513	5.97229	110.302	8.41303e-26	2.64775e-24
ENSBTAG00000003045	-2.4923	3.4845	110.18	8.94994e-26	2.81067e-24
ENSBTAG00000019585	-2.30213	5.59535	110.107	9.28468e-26	2.90953e-24
ENSBTAG00000014575	-2.36267	4.8742	109.973	9.93562e-26	3.10685e-24
ENSBTAG00000033657	-4.32556	1.50877	109.944	1.00796e-25	3.14514e-24
ENSBTAG00000021454	-3.44674	1.61834	109.935	1.01246e-25	3.15244e-24
ENSBTAG00000046409	-2.37692	4.57001	109.758	1.10708e-25	3.43972e-24
ENSBTAG00000005419	2.34625	6.42726	109.713	1.13266e-25	3.51172e-24
ENSBTAG00000005728	3.00891	2.27929	109.447	1.29546e-25	4.00796e-24
ENSBTAG00000039196	2.5016	4.31116	109.327	1.37626e-25	4.24894e-24
ENSBTAG00000019060	-2.63156	3.30985	109.213	1.45718e-25	4.48929e-24
ENSBTAG00000038428	-2.34503	4.63546	109.005	1.61853e-25	4.97586e-24
ENSBTAG00000023179	-2.24431	7.23295	108.809	1.78713e-25	5.48267e-24
ENSBTAG00000019297	-2.40236	4.41654	108.417	2.17766e-25	6.66674e-24
ENSBTAG00000045514	3.81864	2.28015	108.306	2.30318e-25	7.03628e-24
ENSBTAG00000006567	-2.93196	2.21338	108.019	2.66178e-25	8.11481e-24
ENSBTAG00000018487	-2.91089	2.31082	107.901	2.82603e-25	8.5976e-24
ENSBTAG00000038904	-3.47271	1.56599	107.606	3.27911e-25	9.95527e-24
ENSBTAG00000020928	-4.90876	0.585068	107.456	3.53628e-25	1.07138e-23
ENSBTAG00000004010	-2.79402	2.97887	106.972	4.51603e-25	1.36537e-23
ENSBTAG00000039995	-2.21868	7.98432	106.879	4.73295e-25	1.428e-23
ENSBTAG00000037649	-2.41204	3.90223	106.866	4.76315e-25	1.43415e-23
ENSBTAG00000002853	-2.39633	4.02437	106.445	5.89078e-25	1.77002e-23
ENSBTAG00000011917	2.39318	9.76877	106.439	5.90818e-25	1.77161e-23
ENSBTAG00000015985	-4.42788	0.732111	106.215	6.61706e-25	1.9801e-23
ENSBTAG00000021581	-2.50337	3.35692	106.117	6.95046e-25	2.07562e-23
ENSBTAG00000005697	3.7765	1.70258	105.945	7.58038e-25	2.25911e-23
ENSBTAG00000011500	-3.29415	2.30423	105.872	7.86643e-25	2.33958e-23
ENSBTAG00000017466	-4.30169	0.788648	105.782	8.22891e-25	2.44241e-23
ENSBTAG00000025233	-3.96054	0.941913	105.735	8.42671e-25	2.49605e-23
ENSBTAG00000011680	-2.49454	3.93689	105.464	9.66502e-25	2.85705e-23
ENSBTAG00000009748	-7.73451	0.00855143	105.364	1.01625e-24	2.99803e-23
ENSBTAG00000014912	-2.2392	9.39279	105.024	1.20683e-24	3.55308e-23
ENSBTAG00000012082	-2.3944	3.88837	104.952	1.25142e-24	3.67697e-23
ENSBTAG00000007424	-2.56782	3.38861	104.603	1.49203e-24	4.37513e-23
ENSBTAG00000008420	-7.80196	-0.0348765	104.539	1.54149e-24	4.5111e-23
ENSBTAG00000011458	2.18983	6.94196	104.502	1.57017e-24	4.58585e-23
ENSBTAG00000015129	-2.431	4.35664	104.34	1.70436e-24	4.96782e-23
ENSBTAG00000004617	-3.80079	2.12433	104.324	1.71821e-24	4.9982e-23
ENSBTAG00000001938	-2.347	4.12261	104.004	2.01923e-24	5.86219e-23
ENSBTAG00000004792	-2.55931	2.99767	103.714	2.33744e-24	6.77254e-23
ENSBTAG00000038048	2.21332	6.9588	103.651	2.41317e-24	6.97813e-23
ENSBTAG00000019049	-2.57433	4.4992	103.576	2.50592e-24	7.232e-23
ENSBTAG00000023039	-5.48894	0.641003	103.505	2.59705e-24	7.48021e-23
ENSBTAG00000021752	-2.15184	7.93178	103.44	2.68363e-24	7.71437e-23
ENSBTAG00000015277	-2.15968	8.65141	103.328	2.83954e-24	8.14652e-23
ENSBTAG00000006434	-2.2617	8.28053	103.309	2.86689e-24	8.20885e-23
ENSBTAG00000013173	-3.53507	2.29849	102.899	3.5261e-24	1.00767e-22
ENSBTAG00000006552	2.92353	2.19435	102.886	3.54939e-24	1.01234e-22
ENSBTAG00000009493	-2.18871	6.09242	102.765	3.77409e-24	1.07433e-22
ENSBTAG00000001503	-6.50304	0.179627	102.562	4.18074e-24	1.18777e-22
ENSBTAG00000007153	2.23804	6.92093	102.543	4.22018e-24	1.19665e-22
ENSBTAG00000005947	-2.268	7.18094	102.41	4.51327e-24	1.27727e-22
ENSBTAG00000018255	-2.14561	9.23836	102.289	4.79909e-24	1.35553e-22
ENSBTAG00000032509	-3.25427	1.38797	101.566	6.91364e-24	1.94903e-22
ENSBTAG00000004599	-4.58125	0.501954	101.322	7.8168e-24	2.1994e-22
ENSBTAG00000043207	-2.98817	1.8884	101.219	8.23566e-24	2.3128e-22
ENSBTAG00000022449	-2.58132	3.85963	101.123	8.64324e-24	2.4226e-22
ENSBTAG00000019322	-4.48954	0.712724	101.039	9.01684e-24	2.52247e-22
ENSBTAG00000012848	-2.24727	4.82991	100.885	9.7504e-24	2.72247e-22
ENSBTAG00000010849	-2.38823	3.84022	100.621	1.11368e-23	3.10364e-22
ENSBTAG00000039080	-2.70327	2.35108	100.157	1.40801e-23	3.91641e-22
ENSBTAG00000011193	2.22322	6.46553	100.087	1.45838e-23	4.04881e-22
ENSBTAG00000008376	-5.35717	0.258254	100.052	1.48447e-23	4.11341e-22
ENSBTAG00000046046	-7.59142	-0.00479126	99.7189	1.7564e-23	4.85772e-22
ENSBTAG00000048062	-2.15616	7.25159	99.7001	1.77312e-23	4.89469e-22
ENSBTAG00000017529	-3.89093	0.918585	99.6234	1.84317e-23	5.07845e-22
ENSBTAG00000007799	-3.04998	1.76255	99.6112	1.85453e-23	5.10014e-22
ENSBTAG00000018644	-2.20222	5.11931	99.3406	2.12604e-23	5.83583e-22
ENSBTAG00000002985	-2.16586	5.69517	99.3134	2.15541e-23	5.90533e-22
ENSBTAG00000007490	-2.13119	6.78592	99.0862	2.41746e-23	6.61089e-22
ENSBTAG00000016071	-2.92434	2.02204	98.6114	3.0724e-23	8.38621e-22
ENSBTAG00000005675	-5.39384	0.325793	98.6027	3.08596e-23	8.4075e-22
ENSBTAG00000011518	-2.47278	2.9315	98.5547	3.1617e-23	8.59783e-22
ENSBTAG00000010129	-4.14747	1.00986	98.4948	3.25878e-23	8.84533e-22
ENSBTAG00000023198	-7.66399	0.253249	98.4796	3.28398e-23	8.8972e-22
ENSBTAG00000017280	2.17625	7.61353	98.4439	3.34362e-23	9.04203e-22
ENSBTAG00000033422	-5.32912	0.307841	98.4185	3.38679e-23	9.14183e-22
ENSBTAG00000002309	-3.55235	1.15819	98.0576	4.06378e-23	1.0949e-21
ENSBTAG00000011547	-4.65796	0.513359	97.7147	4.83228e-23	1.29955e-21
ENSBTAG00000031347	-2.63311	2.46763	97.4176	5.61449e-23	1.50714e-21
ENSBTAG00000023026	-6.67883	0.373052	97.3399	5.83925e-23	1.5646e-21
ENSBTAG00000027081	-2.14737	5.46742	97.2148	6.21989e-23	1.66354e-21
ENSBTAG00000021745	-5.75061	0.230248	96.8795	7.36785e-23	1.96696e-21
ENSBTAG00000006608	-2.28972	4.35559	96.8295	7.55608e-23	2.01353e-21
ENSBTAG00000001066	2.23037	4.48557	96.8102	7.63036e-23	2.02962e-21
ENSBTAG00000048118	-6.42896	-0.0924978	96.7329	7.93411e-23	2.10658e-21
ENSBTAG00000020605	-2.30254	3.9335	96.7218	7.97842e-23	2.1145e-21
ENSBTAG00000004895	-2.15528	5.83353	96.7156	8.00354e-23	2.11731e-21
ENSBTAG00000021658	-2.16691	5.5112	96.5898	8.52881e-23	2.25219e-21
ENSBTAG00000043964	-2.48324	3.17791	96.5784	8.57794e-23	2.26108e-21
ENSBTAG00000008409	-2.09015	8.80019	96.3588	9.58432e-23	2.5218e-21
ENSBTAG00000005710	-2.49328	4.23911	96.1229	1.07968e-22	2.8357e-21
ENSBTAG00000038496	2.12681	7.13957	96.0709	1.10842e-22	2.90596e-21
ENSBTAG00000027074	-2.52797	3.53423	95.9445	1.18151e-22	3.09205e-21
ENSBTAG00000018531	2.29593	4.39453	95.9101	1.20221e-22	3.14059e-21
ENSBTAG00000023177	-2.39604	3.09922	95.9014	1.20753e-22	3.14884e-21
ENSBTAG00000005382	-2.22106	4.66739	95.8261	1.25434e-22	3.26508e-21
ENSBTAG00000006579	-2.37068	4.06874	95.5686	1.42854e-22	3.71193e-21
ENSBTAG00000042504	-2.52301	2.62309	95.449	1.51752e-22	3.93612e-21
ENSBTAG00000007131	-3.66744	0.98178	95.3522	1.59352e-22	4.12591e-21
ENSBTAG00000001068	2.31869	3.59486	95.0097	1.89451e-22	4.89656e-21
ENSBTAG00000001660	-2.14668	6.74838	94.9704	1.93252e-22	4.98596e-21
ENSBTAG00000019700	2.08848	7.96459	94.9064	1.99603e-22	5.14073e-21
ENSBTAG00000031797	-2.13555	5.2972	94.8473	2.05655e-22	5.2873e-21
ENSBTAG00000003921	-3.26624	1.67491	94.692	2.22441e-22	5.7088e-21
ENSBTAG00000021339	2.52926	3.38983	94.6284	2.297e-22	5.88476e-21
ENSBTAG00000008550	2.67111	2.49431	94.6013	2.32863e-22	5.95534e-21
ENSBTAG00000017834	-2.05889	9.56864	94.5908	2.34101e-22	5.97654e-21
ENSBTAG00000001595	-2.94017	1.83104	94.4311	2.53768e-22	6.46733e-21
ENSBTAG00000010303	-2.068	7.65993	94.39	2.59096e-22	6.59161e-21
ENSBTAG00000000009	-2.39596	3.24184	94.37	2.61724e-22	6.64689e-21
ENSBTAG00000017508	-2.40465	3.20349	94.2335	2.80414e-22	7.10918e-21
ENSBTAG00000000163	-2.06278	7.72388	94.2119	2.8349e-22	7.1747e-21
ENSBTAG00000044202	-3.64108	1.16023	94.1228	2.96549e-22	7.49221e-21
ENSBTAG00000044046	-2.54305	2.61222	94.0784	3.03278e-22	7.649e-21
ENSBTAG00000010742	2.40532	3.35651	93.9977	3.15892e-22	7.9534e-21
ENSBTAG00000005235	-3.62796	1.74597	93.9781	3.19028e-22	8.01853e-21
ENSBTAG00000004216	-2.28863	4.56786	93.8885	3.33802e-22	8.37545e-21
ENSBTAG00000001570	-5.70395	0.235175	93.8077	3.47717e-22	8.70964e-21
ENSBTAG00000000707	-3.19426	1.41208	93.7696	3.5447e-22	8.86357e-21
ENSBTAG00000010155	2.1782	6.4635	93.7555	3.57007e-22	8.91174e-21
ENSBTAG00000009570	2.18613	5.76338	93.7425	3.59355e-22	8.95506e-21
ENSBTAG00000011545	2.11895	6.33649	93.7381	3.6016e-22	8.95984e-21
ENSBTAG00000015520	2.25535	4.83477	93.7023	3.66726e-22	9.10765e-21
ENSBTAG00000025257	-2.81419	2.32631	93.668	3.73139e-22	9.24467e-21
ENSBTAG00000000044	-7.5503	-0.223671	93.6661	3.73509e-22	9.24467e-21
ENSBTAG00000007211	-2.78175	2.17619	93.6602	3.74623e-22	9.25654e-21
ENSBTAG00000014396	-2.04822	8.78182	93.6128	3.83689e-22	9.46456e-21
ENSBTAG00000010856	-3.49238	1.0156	93.3843	4.30657e-22	1.06052e-20
ENSBTAG00000011752	-2.13993	7.99084	93.0539	5.08884e-22	1.25105e-20
ENSBTAG00000047786	-3.54752	0.956695	92.9178	5.4513e-22	1.33791e-20
ENSBTAG00000042217	-2.5379	2.42422	92.8564	5.6231e-22	1.37775e-20
ENSBTAG00000022058	-3.05017	1.91507	92.7904	5.81378e-22	1.42209e-20
ENSBTAG00000002414	-3.56791	1.95002	92.6792	6.14972e-22	1.50175e-20
ENSBTAG00000004004	-2.66886	2.2165	92.6054	6.38341e-22	1.55621e-20
ENSBTAG00000015829	2.21779	4.77656	92.4785	6.80609e-22	1.65649e-20
ENSBTAG00000033190	-2.02649	7.75411	92.2425	7.66795e-22	1.86315e-20
ENSBTAG00000033153	-3.87991	1.27994	92.2155	7.77339e-22	1.88563e-20
ENSBTAG00000000569	-2.0765	6.22384	92.137	8.08796e-22	1.95868e-20
ENSBTAG00000046753	2.26289	3.87226	91.8928	9.14995e-22	2.2122e-20
ENSBTAG00000005404	-2.31519	3.11129	91.8086	9.54769e-22	2.30454e-20
ENSBTAG00000001801	-2.02385	7.52121	91.8	9.58961e-22	2.31084e-20
ENSBTAG00000026111	-2.10329	5.91137	91.5905	1.06601e-21	2.56458e-20
ENSBTAG00000047700	3.81464	1.45202	91.5343	1.09674e-21	2.63415e-20
ENSBTAG00000016354	-2.07739	7.81361	91.5133	1.10842e-21	2.65785e-20
ENSBTAG00000018909	-2.17534	4.69202	91.4286	1.1569e-21	2.76953e-20
ENSBTAG00000018050	-2.08514	4.9338	91.3839	1.18338e-21	2.82829e-20
ENSBTAG00000021287	2.12691	7.47343	91.2913	1.24002e-21	2.95883e-20
ENSBTAG00000001120	-2.26485	3.65953	91.0552	1.39718e-21	3.32838e-20
ENSBTAG00000011723	-2.66784	2.07854	90.9821	1.44981e-21	3.44813e-20
ENSBTAG00000046158	2.10872	8.21266	90.7095	1.66395e-21	3.95101e-20
ENSBTAG00000040147	-4.19578	0.669348	90.6554	1.71006e-21	4.05389e-20
ENSBTAG00000019289	-2.31245	3.48569	90.5897	1.76781e-21	4.18402e-20
ENSBTAG00000005734	-2.37599	2.96527	90.5378	1.81479e-21	4.28826e-20
ENSBTAG00000021481	-5.67208	0.0191925	90.4664	1.88146e-21	4.43861e-20
ENSBTAG00000015459	-4.3532	0.412276	90.3469	1.99861e-21	4.70736e-20
ENSBTAG00000032613	-2.58864	2.18858	90.2977	2.04886e-21	4.81797e-20
ENSBTAG00000047621	2.07119	7.91263	90.1645	2.19158e-21	5.14527e-20
ENSBTAG00000010850	-2.16472	3.97801	90.0981	2.2664e-21	5.3124e-20
ENSBTAG00000018082	2.16461	5.16932	89.8918	2.51542e-21	5.88664e-20
ENSBTAG00000027051	2.14415	4.73649	89.5487	2.99183e-21	6.99036e-20
ENSBTAG00000011598	-5.5608	0.62858	89.459	3.13065e-21	7.30303e-20
ENSBTAG00000013256	-3.19804	1.66586	89.3041	3.38564e-21	7.88525e-20
ENSBTAG00000006745	2.11651	5.03844	89.1187	3.71824e-21	8.64609e-20
ENSBTAG00000007732	-4.38951	0.724992	89.0314	3.88591e-21	9.02161e-20
ENSBTAG00000013541	-2.82136	1.92644	88.9954	3.95734e-21	9.17286e-20
ENSBTAG00000005974	-2.26232	3.74213	88.9715	4.00552e-21	9.26982e-20
ENSBTAG00000008734	2.08198	5.73457	88.8386	4.2837e-21	9.89791e-20
ENSBTAG00000011196	2.02998	7.41718	88.804	4.35943e-21	1.0057e-19
ENSBTAG00000038600	-5.61255	-0.0218089	88.626	4.76969e-21	1.09861e-19
ENSBTAG00000022699	-4.41277	0.373938	88.5637	4.92229e-21	1.13197e-19
ENSBTAG00000026242	-2.67788	2.28632	88.5058	5.06871e-21	1.16381e-19
ENSBTAG00000018941	-2.20758	6.00749	88.4378	5.24593e-21	1.20261e-19
ENSBTAG00000016060	-2.15218	3.88973	88.3211	5.56462e-21	1.27367e-19
ENSBTAG00000012508	-2.61771	2.13784	88.2439	5.78618e-21	1.32231e-19
ENSBTAG00000031524	-2.09147	4.67838	88.1593	6.03883e-21	1.37789e-19
ENSBTAG00000033886	-6.33699	-0.0413536	87.9621	6.67201e-21	1.51999e-19
ENSBTAG00000040053	-2.85711	1.74732	87.9203	6.81474e-21	1.55009e-19
ENSBTAG00000018287	-4.55339	1.11253	87.8655	7.00598e-21	1.59111e-19
ENSBTAG00000004221	-2.58184	2.31139	87.4812	8.5085e-21	1.92934e-19
ENSBTAG00000017567	2.11467	9.30748	87.4379	8.69689e-21	1.969e-19
ENSBTAG00000004037	-1.97753	9.89682	87.4256	8.75123e-21	1.97824e-19
ENSBTAG00000021013	-2.31387	3.99643	87.319	9.23545e-21	2.08447e-19
ENSBTAG00000006233	-4.35641	0.223696	87.2852	9.39506e-21	2.11722e-19
ENSBTAG00000010719	-1.98505	7.08342	87.2488	9.56913e-21	2.15313e-19
ENSBTAG00000047238	2.06801	5.2086	87.2146	9.73615e-21	2.18734e-19
ENSBTAG00000014291	-2.24393	3.64399	86.9617	1.10645e-20	2.48195e-19
ENSBTAG00000020843	-3.71405	1.40779	86.9164	1.13205e-20	2.53548e-19
ENSBTAG00000006933	-2.02459	7.31363	86.6604	1.2885e-20	2.88146e-19
ENSBTAG00000018358	-2.32778	3.29957	86.6468	1.29739e-20	2.89691e-19
ENSBTAG00000030521	-2.07424	5.05129	86.6314	1.30756e-20	2.91516e-19
ENSBTAG00000017187	-2.12692	4.62557	86.5745	1.34568e-20	2.99557e-19
ENSBTAG00000022715	2.31889	4.52027	86.4629	1.42387e-20	3.1648e-19
ENSBTAG00000017071	-2.06415	5.89853	86.4569	1.42815e-20	3.16949e-19
ENSBTAG00000039718	-3.11457	1.49471	86.4363	1.44311e-20	3.19783e-19
ENSBTAG00000011994	-1.96153	7.42764	86.4312	1.44681e-20	3.20118e-19
ENSBTAG00000020355	-1.9641	9.05522	86.1978	1.62812e-20	3.59688e-19
ENSBTAG00000031967	-2.24069	3.14645	86.0883	1.72078e-20	3.79585e-19
ENSBTAG00000009314	2.14089	5.66098	86.0195	1.78173e-20	3.92438e-19
ENSBTAG00000004136	-2.14221	4.88592	86.0057	1.7942e-20	3.9459e-19
ENSBTAG00000013294	-2.06389	4.74236	85.9945	1.80437e-20	3.96228e-19
ENSBTAG00000011934	2.03426	7.26969	85.9435	1.85149e-20	4.05965e-19
ENSBTAG00000020865	-1.95814	6.64851	85.705	2.08886e-20	4.57325e-19
ENSBTAG00000025402	2.13079	3.98637	85.6034	2.19902e-20	4.80722e-19
ENSBTAG00000007109	-2.05655	5.73936	85.5358	2.27544e-20	4.96685e-19
ENSBTAG00000005150	2.59799	2.24174	85.2745	2.59695e-20	5.66019e-19
ENSBTAG00000009226	-2.29197	3.72242	85.1703	2.73737e-20	5.95736e-19
ENSBTAG00000007268	1.9771	8.97416	85.0551	2.90158e-20	6.30533e-19
ENSBTAG00000008099	2.57884	2.27625	84.8913	3.15233e-20	6.84004e-19
ENSBTAG00000007312	2.07057	6.13089	84.8436	3.22923e-20	6.99651e-19
ENSBTAG00000010411	-4.04999	0.35347	84.7662	3.35821e-20	7.26518e-19
ENSBTAG00000012674	-1.99293	5.34557	84.7164	3.44379e-20	7.4393e-19
ENSBTAG00000000546	-1.95622	6.61822	84.6266	3.60379e-20	7.77344e-19
ENSBTAG00000005169	-2.74066	1.65809	84.6202	3.61555e-20	7.7873e-19
ENSBTAG00000007840	-1.97044	6.84558	84.4147	4.01161e-20	8.62761e-19
ENSBTAG00000043468	-2.87053	1.52662	84.3872	4.06768e-20	8.73534e-19
ENSBTAG00000031267	-2.08431	4.14283	84.3763	4.09026e-20	8.77094e-19
ENSBTAG00000001081	-1.97473	6.89161	84.3125	4.22433e-20	9.04514e-19
ENSBTAG00000047113	-2.84722	1.41516	84.2068	4.45636e-20	9.528e-19
ENSBTAG00000012771	1.95024	7.55594	84.098	4.70851e-20	1.00524e-18
ENSBTAG00000016170	-3.23999	1.16693	84.0902	4.72708e-20	1.00773e-18
ENSBTAG00000039486	-3.20509	1.02461	83.9326	5.11924e-20	1.08974e-18
ENSBTAG00000038093	-2.20648	4.29787	83.8637	5.30079e-20	1.12675e-18
ENSBTAG00000046054	-1.93046	9.45147	83.8304	5.39083e-20	1.14422e-18
ENSBTAG00000038985	-3.4362	0.814653	83.6754	5.83076e-20	1.2358e-18
ENSBTAG00000000654	-3.27966	0.868443	83.6593	5.87823e-20	1.24406e-18
ENSBTAG00000007596	-1.94271	7.91356	83.4179	6.64184e-20	1.40211e-18
ENSBTAG00000005370	-2.02453	5.94354	83.4172	6.64427e-20	1.40211e-18
ENSBTAG00000033077	-2.02443	6.85623	83.3931	6.7256e-20	1.41723e-18
ENSBTAG00000034645	1.98046	6.90266	83.3257	6.95873e-20	1.46424e-18
ENSBTAG00000007428	-2.27584	3.29236	83.2728	7.14766e-20	1.50183e-18
ENSBTAG00000016997	2.20815	3.44818	83.0085	8.16996e-20	1.71417e-18
ENSBTAG00000020144	2.11277	3.98224	82.92	8.54441e-20	1.79016e-18
ENSBTAG00000031532	2.62904	2.1951	82.9152	8.5652e-20	1.79194e-18
ENSBTAG00000005498	-2.02194	5.42486	82.907	8.60047e-20	1.79675e-18
ENSBTAG00000008717	-2.0064	6.26446	82.8387	8.90298e-20	1.85729e-18
ENSBTAG00000043268	-2.35962	2.54507	82.7418	9.35008e-20	1.94778e-18
ENSBTAG00000003512	-2.33516	2.82368	82.7333	9.39075e-20	1.95346e-18
ENSBTAG00000005286	-2.26345	2.87448	82.7127	9.48917e-20	1.97113e-18
ENSBTAG00000001321	-2.53213	3.36377	82.5692	1.02033e-19	2.11645e-18
ENSBTAG00000019839	-1.91104	8.23574	82.0607	1.31972e-19	2.73361e-18
ENSBTAG00000002947	2.11593	3.78192	81.9843	1.37169e-19	2.83653e-18
ENSBTAG00000020056	-1.9739	9.14884	81.9812	1.37385e-19	2.83653e-18
ENSBTAG00000002080	-1.94668	8.78354	81.9792	1.37524e-19	2.83653e-18
ENSBTAG00000001564	-1.93561	7.05508	81.7995	1.50618e-19	3.10223e-18
ENSBTAG00000048271	-1.96153	5.98159	81.6381	1.63429e-19	3.36134e-18
ENSBTAG00000026977	2.35003	2.79118	81.4451	1.80194e-19	3.70095e-18
ENSBTAG00000020035	-1.91765	6.24406	81.2942	1.94492e-19	3.989e-18
ENSBTAG00000016593	-1.91548	7.09646	81.1932	2.04697e-19	4.19241e-18
ENSBTAG00000003842	-1.89122	7.19966	81.1617	2.07982e-19	4.25372e-18
ENSBTAG00000010069	-1.90454	10.2579	80.8941	2.38145e-19	4.86383e-18
ENSBTAG00000018570	3.97913	0.624427	80.7349	2.5812e-19	5.26443e-18
ENSBTAG00000017537	-1.91483	7.04056	80.6133	2.74507e-19	5.59083e-18
ENSBTAG00000043202	-2.62642	1.74626	80.4731	2.94686e-19	5.99346e-18
ENSBTAG00000011692	-4.7639	0.0548378	80.3753	3.09644e-19	6.28892e-18
ENSBTAG00000016265	-2.04852	3.8467	80.1862	3.40745e-19	6.91097e-18
ENSBTAG00000048125	1.98189	5.05228	80.1746	3.42743e-19	6.94184e-18
ENSBTAG00000016525	-1.97042	6.92711	80.1157	3.53116e-19	7.14204e-18
ENSBTAG00000005141	-2.05304	4.20618	80.1104	3.54071e-19	7.15146e-18
ENSBTAG00000015226	-2.48409	1.9679	79.9235	3.89181e-19	7.84664e-18
ENSBTAG00000033961	-2.0836	3.52944	79.9216	3.89565e-19	7.84664e-18
ENSBTAG00000044106	-1.98478	4.53308	79.4891	4.84893e-19	9.75329e-18
ENSBTAG00000018530	-2.67549	1.70738	79.3486	5.20622e-19	1.04576e-17
ENSBTAG00000013183	-3.90185	0.811055	79.2756	5.40238e-19	1.08367e-17
ENSBTAG00000004321	2.04434	4.0524	79.2633	5.43609e-19	1.08893e-17
ENSBTAG00000017263	-1.89304	6.06834	79.1998	5.61351e-19	1.12293e-17
ENSBTAG00000008807	-2.20526	3.05273	79.1238	5.83378e-19	1.1654e-17
ENSBTAG00000018170	-7.16661	-0.358182	79.1203	5.8441e-19	1.16587e-17
ENSBTAG00000000011	2.25497	3.0839	79.0977	5.91126e-19	1.17766e-17
ENSBTAG00000000317	-2.30929	3.31916	78.9454	6.38512e-19	1.27033e-17
ENSBTAG00000013306	-2.25014	2.75867	78.8462	6.7138e-19	1.3339e-17
ENSBTAG00000046583	-3.17936	0.925287	78.6734	7.32749e-19	1.45385e-17
ENSBTAG00000006221	-3.47188	0.913618	78.6275	7.49986e-19	1.48603e-17
ENSBTAG00000012623	-3.44282	0.663523	78.4869	8.05299e-19	1.59347e-17
ENSBTAG00000009153	1.95769	5.49355	78.4397	8.24785e-19	1.62982e-17
ENSBTAG00000010023	-1.93687	4.80311	78.4248	8.31025e-19	1.63993e-17
ENSBTAG00000012718	-2.35332	2.51402	78.3831	8.48736e-19	1.67262e-17
ENSBTAG00000009482	-2.0631	7.44227	78.1374	9.61178e-19	1.89166e-17
ENSBTAG00000001774	-1.88317	6.05364	78.0044	1.02813e-18	2.0207e-17
ENSBTAG00000029828	2.93141	1.31456	77.9362	1.06422e-18	2.08881e-17
ENSBTAG00000009353	1.94754	4.9211	77.7768	1.15366e-18	2.26133e-17
ENSBTAG00000002362	-1.87317	9.31981	77.5966	1.26389e-18	2.47199e-17
ENSBTAG00000043949	-1.94985	4.94169	77.5956	1.26452e-18	2.47199e-17
ENSBTAG00000002450	2.89109	1.33349	77.429	1.37582e-18	2.68597e-17
ENSBTAG00000042447	-2.26609	2.50745	77.3243	1.45069e-18	2.82837e-17
ENSBTAG00000013118	1.93016	5.17792	77.3055	1.4646e-18	2.85167e-17
ENSBTAG00000012020	-2.04968	3.90482	77.2651	1.49483e-18	2.90666e-17
ENSBTAG00000008059	-4.23172	0.109435	77.1089	1.6179e-18	3.14177e-17
ENSBTAG00000014027	-2.05985	3.41398	76.9697	1.73597e-18	3.36659e-17
ENSBTAG00000010928	-2.01176	3.77367	76.9577	1.74659e-18	3.38268e-17
ENSBTAG00000046726	-4.48771	0.0733068	76.8623	1.83304e-18	3.54541e-17
ENSBTAG00000047988	2.01448	4.01219	76.8122	1.88011e-18	3.63165e-17
ENSBTAG00000014486	2.59153	2.0377	76.8019	1.88998e-18	3.64589e-17
ENSBTAG00000021920	-1.85794	6.17556	76.7705	1.92023e-18	3.69936e-17
ENSBTAG00000016381	-2.90153	1.11814	76.6657	2.02494e-18	3.89594e-17
ENSBTAG00000013162	-1.83084	10.6335	76.6628	2.02785e-18	3.89641e-17
ENSBTAG00000009533	-2.88353	1.43876	76.5959	2.09776e-18	4.02544e-17
ENSBTAG00000012222	-3.0355	2.30893	76.5757	2.11927e-18	4.06138e-17
ENSBTAG00000024426	-2.1534	3.65545	76.5112	2.18969e-18	4.19083e-17
ENSBTAG00000018130	-1.99369	4.8952	76.4262	2.28599e-18	4.36941e-17
ENSBTAG00000009639	2.3557	2.43207	76.3668	2.3558e-18	4.49696e-17
ENSBTAG00000012343	-2.1248	2.93903	76.3064	2.42898e-18	4.6306e-17
ENSBTAG00000010976	-1.85619	7.48975	76.2293	2.52571e-18	4.80873e-17
ENSBTAG00000021934	1.85045	6.79357	76.0897	2.71064e-18	5.15409e-17
ENSBTAG00000044185	-2.1563	3.25538	76.0242	2.80211e-18	5.32109e-17
ENSBTAG00000006797	-2.01991	3.74142	75.9211	2.95225e-18	5.59893e-17
ENSBTAG00000016915	-1.84031	7.16892	75.8994	2.98488e-18	5.65346e-17
ENSBTAG00000023144	1.86979	5.81518	75.8428	3.07167e-18	5.81031e-17
ENSBTAG00000006716	-1.88864	5.33234	75.8134	3.1178e-18	5.88993e-17
ENSBTAG00000013879	-2.23957	2.65187	75.79	3.15489e-18	5.95231e-17
ENSBTAG00000034411	-2.36863	2.34278	75.7813	3.1688e-18	5.97084e-17
ENSBTAG00000010731	-1.9804	4.00191	75.7664	3.19284e-18	6.00838e-17
ENSBTAG00000030749	-2.47118	2.45198	75.6397	3.40445e-18	6.39835e-17
ENSBTAG00000021164	-1.82522	7.64575	75.6157	3.44607e-18	6.46825e-17
ENSBTAG00000010682	1.85223	7.20106	75.5377	3.585e-18	6.72037e-17
ENSBTAG00000014172	2.15708	3.29048	75.5309	3.59725e-18	6.73471e-17
ENSBTAG00000003455	-2.02511	3.43184	75.5241	3.60969e-18	6.74934e-17
ENSBTAG00000030686	-2.86172	1.19172	75.5006	3.65299e-18	6.82155e-17
ENSBTAG00000038055	-1.99007	3.65481	75.4865	3.67923e-18	6.86178e-17
ENSBTAG00000015690	1.89457	10.5266	75.3971	3.84954e-18	7.17027e-17
ENSBTAG00000015537	-1.93829	5.29085	75.3903	3.86286e-18	7.1859e-17
ENSBTAG00000017680	-1.87233	6.75649	75.3498	3.94287e-18	7.32542e-17
ENSBTAG00000046440	2.67908	1.69841	75.3426	3.9573e-18	7.34288e-17
ENSBTAG00000026610	-3.85148	1.05426	75.3023	4.03885e-18	7.48469e-17
ENSBTAG00000018119	2.40867	2.18852	75.299	4.0457e-18	7.48787e-17
ENSBTAG00000004322	-1.84998	10.3015	75.2837	4.07704e-18	7.53633e-17
ENSBTAG00000046419	-2.75883	1.64387	75.2764	4.09213e-18	7.55467e-17
ENSBTAG00000004257	-1.97882	4.43012	75.2335	4.18217e-18	7.71114e-17
ENSBTAG00000011037	-1.82994	6.95291	75.1667	4.32606e-18	7.96639e-17
ENSBTAG00000004905	-2.07096	4.30894	75.1521	4.35817e-18	8.01541e-17
ENSBTAG00000002340	2.05537	3.82919	74.9778	4.76035e-18	8.74408e-17
ENSBTAG00000011275	-2.29895	2.49252	74.933	4.86963e-18	8.93356e-17
ENSBTAG00000012503	-4.08716	0.6655	74.9105	4.92543e-18	9.02459e-17
ENSBTAG00000043432	-2.43542	1.92182	74.7138	5.44142e-18	9.95752e-17
ENSBTAG00000000157	-1.98977	3.61525	74.6494	5.62199e-18	1.02751e-16
ENSBTAG00000014365	5.28847	0.146926	74.5606	5.88052e-18	1.07342e-16
ENSBTAG00000008699	-1.82002	6.60268	74.4815	6.12096e-18	1.11591e-16
ENSBTAG00000013861	-1.90329	5.01955	74.4758	6.13871e-18	1.11775e-16
ENSBTAG00000018352	-5.90801	-0.429672	74.4058	6.36016e-18	1.15663e-16
ENSBTAG00000031711	2.18044	2.91055	74.3632	6.49883e-18	1.18038e-16
ENSBTAG00000003341	2.16528	3.20288	74.3256	6.62399e-18	1.20162e-16
ENSBTAG00000013334	2.69209	1.93281	74.2547	6.86596e-18	1.24396e-16
ENSBTAG00000014612	1.94477	4.30229	74.2434	6.90552e-18	1.24958e-16
ENSBTAG00000045889	-5.96764	-0.441818	74.1907	7.0923e-18	1.28179e-16
ENSBTAG00000016204	2.83926	1.46253	74.0857	7.47985e-18	1.35016e-16
ENSBTAG00000017188	-1.94755	4.21615	74.0164	7.74701e-18	1.39666e-16
ENSBTAG00000016158	-2.51132	1.74049	74.0101	7.77186e-18	1.39941e-16
ENSBTAG00000008501	-4.82216	0.228416	73.9812	7.88646e-18	1.4183e-16
ENSBTAG00000013860	-1.83448	7.5345	73.9652	7.95044e-18	1.42805e-16
ENSBTAG00000021132	-3.42763	0.883654	73.7289	8.96172e-18	1.60771e-16
ENSBTAG00000012409	-1.85535	5.92835	73.6905	9.13754e-18	1.63724e-16
ENSBTAG00000017482	-1.85592	5.14505	73.6004	9.56445e-18	1.71164e-16
ENSBTAG00000013167	1.89593	4.60128	73.5803	9.66226e-18	1.72703e-16
ENSBTAG00000013125	-1.89326	5.41142	73.5164	9.98024e-18	1.78168e-16
ENSBTAG00000019076	2.02035	3.77461	73.2926	1.11787e-17	1.9932e-16
ENSBTAG00000021177	-3.57124	0.422015	73.1502	1.20152e-17	2.13973e-16
ENSBTAG00000016928	-3.91026	0.209619	72.9014	1.36289e-17	2.42414e-16
ENSBTAG00000014488	-4.46668	0.0922043	72.8426	1.40414e-17	2.49449e-16
ENSBTAG00000008592	1.90681	4.96105	72.8306	1.4127e-17	2.50665e-16
ENSBTAG00000042974	-2.05198	3.08964	72.6789	1.5256e-17	2.70368e-16
ENSBTAG00000018402	-1.79223	6.8646	72.6374	1.55802e-17	2.75779e-16
ENSBTAG00000000419	-6.01343	-0.545081	72.5747	1.6083e-17	2.84334e-16
ENSBTAG00000023216	4.11342	0.761769	72.5684	1.61342e-17	2.84894e-16
ENSBTAG00000015749	-2.19241	2.91098	72.5264	1.6481e-17	2.90667e-16
ENSBTAG00000004659	-1.81242	5.92416	72.4605	1.70405e-17	3.00171e-16
ENSBTAG00000020076	2.96408	1.68494	72.4499	1.71323e-17	3.01426e-16
ENSBTAG00000016734	-4.17237	0.0865315	72.2801	1.8672e-17	3.28119e-16
ENSBTAG00000013203	-4.29567	-0.0209739	72.2757	1.87138e-17	3.28459e-16
ENSBTAG00000002335	-4.11056	-0.0145602	72.1466	1.99787e-17	3.50239e-16
ENSBTAG00000009178	1.89221	4.56564	72.0986	2.0471e-17	3.58439e-16
ENSBTAG00000001835	-1.77486	8.09024	72.0187	2.13166e-17	3.72798e-16
ENSBTAG00000014368	2.65707	1.49141	71.9231	2.23746e-17	3.90833e-16
ENSBTAG00000013303	1.86372	9.29798	71.8905	2.27471e-17	3.96865e-16
ENSBTAG00000017661	-1.86354	4.78298	71.8309	2.34456e-17	4.08563e-16
ENSBTAG00000026122	-5.18627	-0.409996	71.8006	2.38078e-17	4.14381e-16
ENSBTAG00000008942	-2.35837	2.4548	71.7361	2.45989e-17	4.2764e-16
ENSBTAG00000005300	-1.87868	4.42712	71.7213	2.47846e-17	4.30356e-16
ENSBTAG00000005910	-2.88026	1.13551	71.6638	2.5517e-17	4.42547e-16
ENSBTAG00000009844	-1.7971	9.34416	71.6571	2.56043e-17	4.43534e-16
ENSBTAG00000018650	-2.56902	2.45949	71.6228	2.60525e-17	4.50763e-16
ENSBTAG00000001468	-1.93048	5.52806	71.539	2.71837e-17	4.6978e-16
ENSBTAG00000013339	-2.02366	3.25744	71.4934	2.78186e-17	4.80184e-16
ENSBTAG00000025071	-2.38048	2.68161	71.2931	3.07909e-17	5.30861e-16
ENSBTAG00000038640	-1.81039	5.24066	71.2458	3.15386e-17	5.43111e-16
ENSBTAG00000019587	-2.04311	4.17977	71.2176	3.19927e-17	5.50282e-16
ENSBTAG00000008636	-1.83271	5.55706	71.1825	3.25669e-17	5.59499e-16
ENSBTAG00000015330	2.66911	1.61771	71.1547	3.30281e-17	5.66756e-16
ENSBTAG00000013250	-3.41724	0.683293	71.1513	3.30858e-17	5.67079e-16
ENSBTAG00000011473	-1.77195	9.48046	71.1419	3.32433e-17	5.69111e-16
ENSBTAG00000012441	-1.88179	4.43419	70.9702	3.62662e-17	6.20135e-16
ENSBTAG00000004941	2.23379	2.44483	70.9269	3.70718e-17	6.33169e-16
ENSBTAG00000013116	-1.78205	6.7713	70.9069	3.74484e-17	6.38853e-16
ENSBTAG00000042931	-3.11555	0.720469	70.8987	3.7604e-17	6.4076e-16
ENSBTAG00000021992	-2.25493	2.31997	70.8749	3.80605e-17	6.47783e-16
ENSBTAG00000034366	-1.90592	4.45151	70.8664	3.82251e-17	6.49827e-16
ENSBTAG00000009451	-1.79407	5.90468	70.7668	4.02051e-17	6.82693e-16
ENSBTAG00000019227	2.46323	1.84864	70.7235	4.10961e-17	6.97011e-16
ENSBTAG00000013657	2.19549	2.74493	70.6943	4.17089e-17	7.06584e-16
ENSBTAG00000000053	-1.81177	6.04334	70.6488	4.26818e-17	7.22227e-16
ENSBTAG00000005622	-1.76005	7.4152	70.6331	4.30244e-17	7.26705e-16
ENSBTAG00000044157	-4.79363	0.16202	70.6321	4.30459e-17	7.26705e-16
ENSBTAG00000010128	-1.97646	3.20965	70.5563	4.47305e-17	7.54273e-16
ENSBTAG00000039731	-1.76255	7.29686	70.4104	4.81658e-17	8.11263e-16
ENSBTAG00000004982	-2.69553	1.25774	70.3574	4.94773e-17	8.32392e-16
ENSBTAG00000008832	-2.26013	2.67666	70.324	5.03205e-17	8.45604e-16
ENSBTAG00000025161	1.81074	8.82504	70.279	5.14823e-17	8.64134e-16
ENSBTAG00000014375	-1.93309	3.97986	69.9846	5.97689e-17	1.00207e-15
ENSBTAG00000031544	-1.82551	5.90008	69.9461	6.09473e-17	1.02066e-15
ENSBTAG00000014465	-1.78824	9.30271	69.9413	6.10943e-17	1.02195e-15
ENSBTAG00000000570	-1.97376	3.53674	69.8548	6.38358e-17	1.06658e-15
ENSBTAG00000009297	2.76382	1.25318	69.7006	6.90263e-17	1.15199e-15
ENSBTAG00000005339	-1.76946	7.0342	69.6687	7.01498e-17	1.1694e-15
ENSBTAG00000014262	-1.78388	5.76522	69.6154	7.20733e-17	1.2001e-15
ENSBTAG00000018249	-2.13782	2.48358	69.3702	8.16139e-17	1.35741e-15
ENSBTAG00000024980	-1.93541	5.06177	69.3659	8.17916e-17	1.35882e-15
ENSBTAG00000040512	-2.01046	3.04732	69.3052	8.43453e-17	1.39965e-15
ENSBTAG00000016045	-1.78577	5.74354	69.2824	8.53266e-17	1.41433e-15
ENSBTAG00000007932	1.86957	4.34954	69.2148	8.83024e-17	1.46199e-15
ENSBTAG00000034586	-1.83782	5.15263	69.2101	8.85126e-17	1.46382e-15
ENSBTAG00000009418	-3.92978	0.0228364	69.148	9.13431e-17	1.50892e-15
ENSBTAG00000018576	-3.89925	0.0499088	69.1351	9.19425e-17	1.5171e-15
ENSBTAG00000016242	3.57147	0.862321	69.0964	9.37673e-17	1.54547e-15
ENSBTAG00000018179	-3.33111	0.363601	69.0347	9.67483e-17	1.5928e-15
ENSBTAG00000038067	-2.29459	4.04127	68.9538	1.00796e-16	1.65758e-15
ENSBTAG00000016194	-1.89339	4.5096	68.9341	1.01808e-16	1.67234e-15
ENSBTAG00000021970	-3.96551	0.178048	68.8866	1.04291e-16	1.71119e-15
ENSBTAG00000007164	-2.57966	1.26526	68.8596	1.05728e-16	1.73282e-15
ENSBTAG00000040088	-2.87136	0.93481	68.7657	1.10887e-16	1.81534e-15
ENSBTAG00000003820	-1.74424	6.74874	68.7119	1.13949e-16	1.86338e-15
ENSBTAG00000014791	-2.394	1.64232	68.6687	1.16474e-16	1.90254e-15
ENSBTAG00000022007	1.79495	5.7099	68.6537	1.17365e-16	1.91397e-15
ENSBTAG00000015902	-2.12008	3.22706	68.6525	1.17436e-16	1.91397e-15
ENSBTAG00000008922	1.82273	5.5969	68.5933	1.21015e-16	1.9701e-15
ENSBTAG00000018577	-1.88873	4.66995	68.568	1.22577e-16	1.99331e-15
ENSBTAG00000006973	-3.73254	0.390065	68.5442	1.24066e-16	2.01528e-15
ENSBTAG00000013990	-3.68541	0.37961	68.5393	1.24375e-16	2.01805e-15
ENSBTAG00000005234	-2.55689	1.31059	68.5222	1.25454e-16	2.03331e-15
ENSBTAG00000011461	1.82921	5.08392	68.5171	1.25782e-16	2.03636e-15
ENSBTAG00000013147	-2.33835	1.93406	68.4953	1.2718e-16	2.0567e-15
ENSBTAG00000011914	-3.89853	-0.0401425	68.4497	1.30154e-16	2.10248e-15
ENSBTAG00000016704	1.84916	4.71883	68.4406	1.30755e-16	2.10985e-15
ENSBTAG00000012818	-1.77209	5.91173	68.3537	1.36651e-16	2.20256e-15
ENSBTAG00000009355	-7.04797	-0.791409	68.3479	1.37049e-16	2.20653e-15
ENSBTAG00000032782	-3.49156	0.27265	68.2528	1.43826e-16	2.31171e-15
ENSBTAG00000013705	-1.79767	4.82572	68.2518	1.43898e-16	2.31171e-15
ENSBTAG00000004428	-1.7772	5.67442	68.2027	1.4752e-16	2.36729e-15
ENSBTAG00000047561	-1.83013	4.57891	68.1947	1.48125e-16	2.3744e-15
ENSBTAG00000038321	1.75743	9.53849	68.1322	1.52893e-16	2.44814e-15
ENSBTAG00000011836	-2.1828	2.85938	68.1257	1.53398e-16	2.45352e-15
ENSBTAG00000046662	-3.23244	0.686631	68.0127	1.62444e-16	2.59537e-15
ENSBTAG00000013717	2.14645	2.55243	67.9216	1.70127e-16	2.71515e-15
ENSBTAG00000005313	-1.93563	3.74572	67.8551	1.75965e-16	2.80525e-15
ENSBTAG00000045648	-5.15888	-0.511161	67.8523	1.76214e-16	2.80617e-15
ENSBTAG00000019277	2.08445	2.67513	67.8359	1.77681e-16	2.82645e-15
ENSBTAG00000008062	1.77353	6.31684	67.7264	1.87832e-16	2.98467e-15
ENSBTAG00000005504	-1.91402	4.04715	67.6866	1.91664e-16	3.04224e-15
ENSBTAG00000006836	-1.77076	5.4177	67.6518	1.95077e-16	3.09306e-15
ENSBTAG00000021420	-3.74998	0.0467976	67.5857	2.01728e-16	3.19506e-15
ENSBTAG00000020447	2.17364	2.28609	67.5637	2.03992e-16	3.22741e-15
ENSBTAG00000012815	1.84145	4.50805	67.5066	2.09985e-16	3.31863e-15
ENSBTAG00000007850	-1.76034	5.73702	67.3432	2.28122e-16	3.60137e-15
ENSBTAG00000004767	1.815	4.45696	67.2639	2.37493e-16	3.74526e-15
ENSBTAG00000002025	-1.8196	4.56639	67.0946	2.58787e-16	4.07666e-15
ENSBTAG00000003362	-1.71646	10.3751	67.0329	2.67015e-16	4.20175e-15
ENSBTAG00000011515	1.95705	3.16111	66.6227	3.28775e-16	5.16802e-15
ENSBTAG00000011034	-1.76313	5.48098	66.6076	3.31301e-16	5.20213e-15
ENSBTAG00000020433	2.25493	2.09813	66.4222	3.63984e-16	5.7092e-15
ENSBTAG00000021867	-3.03179	0.625152	66.3359	3.80269e-16	5.95823e-15
ENSBTAG00000032709	-3.91103	0.44283	66.2295	4.01351e-16	6.28181e-15
ENSBTAG00000005431	-1.7257	6.39845	66.2222	4.0285e-16	6.29852e-15
ENSBTAG00000007449	-1.84759	3.68921	66.1192	4.24467e-16	6.6294e-15
ENSBTAG00000003956	-1.99376	2.99807	66.1011	4.2838e-16	6.68336e-15
ENSBTAG00000009642	2.03953	2.67868	66.0939	4.29951e-16	6.70072e-15
ENSBTAG00000033367	-2.41394	1.71649	66.0109	4.48439e-16	6.98139e-15
ENSBTAG00000021657	-6.95679	-0.789941	65.9864	4.54054e-16	7.0613e-15
ENSBTAG00000003329	-1.84783	3.85921	65.954	4.61573e-16	7.17058e-15
ENSBTAG00000000087	1.71447	8.22555	65.9273	4.67857e-16	7.26048e-15
ENSBTAG00000020561	-1.80142	4.64197	65.9179	4.70106e-16	7.28765e-15
ENSBTAG00000010833	1.86225	3.91938	65.8836	4.78365e-16	7.40782e-15
ENSBTAG00000003506	-2.08041	2.66264	65.7717	5.06295e-16	7.83202e-15
ENSBTAG00000014113	-1.93956	4.58907	65.7603	5.09248e-16	7.86936e-15
ENSBTAG00000000957	-1.70951	5.98243	65.6954	5.26291e-16	8.12412e-15
ENSBTAG00000011213	-2.52131	1.27329	65.6862	5.28757e-16	8.15358e-15
ENSBTAG00000009139	-1.77972	4.6432	65.6615	5.35422e-16	8.24764e-15
ENSBTAG00000015815	1.85971	4.40434	65.469	5.90367e-16	9.08444e-15
ENSBTAG00000026344	-4.38386	-0.2119	65.4311	6.01819e-16	9.2509e-15
ENSBTAG00000024950	-1.76463	4.91946	65.4195	6.05383e-16	9.29591e-15
ENSBTAG00000002531	-1.69422	6.97763	65.3708	6.20516e-16	9.51827e-15
ENSBTAG00000021588	2.93992	1.17278	65.3504	6.26982e-16	9.60737e-15
ENSBTAG00000026779	1.79518	5.74454	65.3009	6.4291e-16	9.8411e-15
ENSBTAG00000044126	-1.90065	3.70018	65.2755	6.51262e-16	9.95851e-15
ENSBTAG00000021707	-3.37642	0.491218	65.2687	6.535e-16	9.98228e-15
ENSBTAG00000004043	1.95074	3.40689	65.0846	7.17488e-16	1.09483e-14
ENSBTAG00000011384	5.03774	-0.243968	65.0495	7.30395e-16	1.11336e-14
ENSBTAG00000001398	-1.72039	8.00389	64.9676	7.61389e-16	1.15939e-14
ENSBTAG00000023147	-1.8161	3.91774	64.9069	7.85216e-16	1.19443e-14
ENSBTAG00000020049	-2.90238	0.698871	64.8809	7.95663e-16	1.20906e-14
ENSBTAG00000045697	2.03213	2.60389	64.8656	8.01867e-16	1.21669e-14
ENSBTAG00000023659	-1.8641	6.57874	64.8644	8.02353e-16	1.21669e-14
ENSBTAG00000006360	2.9115	0.926572	64.8347	8.14514e-16	1.23385e-14
ENSBTAG00000019225	-1.78127	7.15694	64.7956	8.30845e-16	1.25729e-14
ENSBTAG00000014698	1.71765	6.61268	64.7913	8.32673e-16	1.25875e-14
ENSBTAG00000038682	1.82411	4.3572	64.7888	8.33708e-16	1.25901e-14
ENSBTAG00000003339	-1.76599	5.20263	64.7584	8.46693e-16	1.2773e-14
ENSBTAG00000020061	-3.23232	0.321181	64.6806	8.80771e-16	1.32734e-14
ENSBTAG00000030999	-1.79726	4.02498	64.633	9.02319e-16	1.35841e-14
ENSBTAG00000016573	1.82372	5.55932	64.5802	9.268e-16	1.39383e-14
ENSBTAG00000024647	-1.95187	2.96857	64.5721	9.30626e-16	1.39814e-14
ENSBTAG00000010543	-5.73924	-0.646875	64.5056	9.62598e-16	1.44469e-14
ENSBTAG00000042377	-3.93503	-0.18313	64.3684	1.03198e-15	1.54723e-14
ENSBTAG00000020157	2.4494	1.81764	64.3305	1.05202e-15	1.57532e-14
ENSBTAG00000003220	-1.69893	7.49497	64.329	1.05287e-15	1.57532e-14
ENSBTAG00000046759	-5.78853	-0.680045	64.275	1.08211e-15	1.61741e-14
ENSBTAG00000013745	-1.69241	8.91963	64.2653	1.08742e-15	1.62369e-14
ENSBTAG00000001592	-1.72057	6.79099	64.1562	1.14937e-15	1.71442e-14
ENSBTAG00000008013	-2.83963	0.822026	64.1325	1.16325e-15	1.73336e-14
ENSBTAG00000021328	-5.78133	-0.585594	64.1267	1.16672e-15	1.73675e-14
ENSBTAG00000038058	2.61895	1.48508	64.114	1.17421e-15	1.74613e-14
ENSBTAG00000019686	1.72945	5.63482	64.0708	1.20027e-15	1.78306e-14
ENSBTAG00000020937	-1.72961	5.10841	64.0589	1.20754e-15	1.79205e-14
ENSBTAG00000020266	-1.91234	3.22519	63.9611	1.269e-15	1.88134e-14
ENSBTAG00000002821	-1.67593	8.89794	63.754	1.40969e-15	2.0878e-14
ENSBTAG00000010947	2.27412	2.11205	63.7197	1.43443e-15	2.12229e-14
ENSBTAG00000006367	-1.68209	8.65928	63.6015	1.52316e-15	2.25128e-14
ENSBTAG00000014046	2.39971	1.91908	63.5778	1.54153e-15	2.27614e-14
ENSBTAG00000016913	-2.18552	2.06201	63.492	1.61023e-15	2.37517e-14
ENSBTAG00000042180	-1.98099	3.04039	63.4702	1.62814e-15	2.39917e-14
ENSBTAG00000012275	-2.40123	1.4737	63.4018	1.68567e-15	2.48143e-14
ENSBTAG00000047708	1.76655	4.9243	63.3964	1.69026e-15	2.48568e-14
ENSBTAG00000008434	1.82314	4.06714	63.3754	1.70841e-15	2.50985e-14
ENSBTAG00000009358	-1.715	6.10631	63.3466	1.73357e-15	2.54425e-14
ENSBTAG00000015984	-2.05277	3.4873	63.281	1.79228e-15	2.62778e-14
ENSBTAG00000016291	-4.98549	-0.62184	63.2656	1.8063e-15	2.64568e-14
ENSBTAG00000000396	-1.71834	5.14409	63.205	1.86275e-15	2.72562e-14
ENSBTAG00000005278	-1.69766	5.33503	63.1682	1.8979e-15	2.77428e-14
ENSBTAG00000016896	-1.65751	7.30665	63.1421	1.92319e-15	2.80843e-14
ENSBTAG00000018270	-1.89621	4.16667	63.1395	1.92573e-15	2.80934e-14
ENSBTAG00000046118	-2.02841	2.64366	63.1303	1.93474e-15	2.81967e-14
ENSBTAG00000010279	-1.83472	3.40895	63.1266	1.93834e-15	2.8221e-14
ENSBTAG00000004468	-2.20116	1.8461	62.9927	2.07474e-15	3.01768e-14
ENSBTAG00000015106	-1.97809	2.81587	62.9728	2.09578e-15	3.04524e-14
ENSBTAG00000020428	-1.66326	6.63792	62.8573	2.22236e-15	3.22485e-14
ENSBTAG00000011105	-1.64673	9.50848	62.856	2.2238e-15	3.22485e-14
ENSBTAG00000027064	-2.57426	1.06953	62.8179	2.26725e-15	3.28458e-14
ENSBTAG00000004237	-2.01923	2.8367	62.6702	2.44389e-15	3.53698e-14
ENSBTAG00000047675	2.4554	1.39672	62.5956	2.5382e-15	3.66984e-14
ENSBTAG00000021538	-1.66654	6.7436	62.5827	2.55482e-15	3.69021e-14
ENSBTAG00000039581	1.80029	3.77211	62.5527	2.59411e-15	3.74326e-14
ENSBTAG00000013744	-1.66948	7.45827	62.502	2.66173e-15	3.83705e-14
ENSBTAG00000043086	-6.88548	-0.957523	62.42	2.77488e-15	3.99621e-14
ENSBTAG00000014555	2.18138	2.03608	62.3413	2.88808e-15	4.15513e-14
ENSBTAG00000020713	-2.49027	1.34098	62.3316	2.90228e-15	4.17146e-14
ENSBTAG00000018598	-1.67551	8.70002	62.3287	2.90652e-15	4.17345e-14
ENSBTAG00000032299	-5.69002	-0.727298	62.2837	2.97377e-15	4.26581e-14
ENSBTAG00000021487	-1.7797	4.20105	62.2574	3.01372e-15	4.31888e-14
ENSBTAG00000002885	1.69354	6.1239	61.967	3.49259e-15	5.00023e-14
ENSBTAG00000018160	-4.13097	-0.0159854	61.8752	3.65928e-15	5.23374e-14
ENSBTAG00000047529	4.6388	0.0115512	61.7058	3.98809e-15	5.69844e-14
ENSBTAG00000019394	-6.78254	-0.846916	61.6861	4.02804e-15	5.7499e-14
ENSBTAG00000001442	6.81868	-0.627391	61.6469	4.10918e-15	5.85999e-14
ENSBTAG00000017875	1.71978	4.71606	61.6342	4.13579e-15	5.89219e-14
ENSBTAG00000001301	-1.73153	5.13001	61.5804	4.25034e-15	6.04948e-14
ENSBTAG00000003169	2.01091	2.55412	61.5416	4.33478e-15	6.16367e-14
ENSBTAG00000039237	3.96373	0.42776	61.484	4.46346e-15	6.34046e-14
ENSBTAG00000007262	-4.02051	0.288723	61.469	4.49766e-15	6.38283e-14
ENSBTAG00000008223	1.98397	2.77303	61.4467	4.5489e-15	6.44929e-14
ENSBTAG00000032481	-4.07351	-0.0199027	61.3989	4.66063e-15	6.60127e-14
ENSBTAG00000011074	-1.62991	9.46794	61.3275	4.83291e-15	6.83866e-14
ENSBTAG00000032544	-1.68849	5.05189	61.2838	4.94122e-15	6.98516e-14
ENSBTAG00000000199	-1.72054	5.59414	61.1268	5.35149e-15	7.55781e-14
ENSBTAG00000018324	-1.90246	3.0871	61.1019	5.41945e-15	7.6464e-14
ENSBTAG00000046337	-1.65933	7.01008	61.0894	5.45419e-15	7.68799e-14
ENSBTAG00000014119	-1.95098	2.59285	60.9978	5.71382e-15	8.04618e-14
ENSBTAG00000014211	-1.67083	5.40855	60.9018	5.99954e-15	8.4404e-14
ENSBTAG00000023028	1.71942	4.64484	60.883	6.05694e-15	8.51295e-14
ENSBTAG00000011585	1.69464	5.2885	60.8387	6.19469e-15	8.69818e-14
ENSBTAG00000040103	-3.95354	-0.252503	60.7928	6.341e-15	8.89506e-14
ENSBTAG00000005306	-3.27746	0.525677	60.7862	6.36233e-15	8.91642e-14
ENSBTAG00000025165	-1.81302	3.59084	60.7772	6.39137e-15	8.94853e-14
ENSBTAG00000015335	-4.17465	-0.205975	60.7522	6.47305e-15	9.05421e-14
ENSBTAG00000013219	-4.03322	0.0284126	60.7471	6.48981e-15	9.06897e-14
ENSBTAG00000000731	-3.87041	-0.144536	60.7138	6.6005e-15	9.21314e-14
ENSBTAG00000007611	-2.18771	2.09612	60.7123	6.6056e-15	9.21314e-14
ENSBTAG00000044059	-2.50109	1.13713	60.608	6.96508e-15	9.70526e-14
ENSBTAG00000012489	1.83341	3.82817	60.5899	7.02945e-15	9.78561e-14
ENSBTAG00000002232	-1.7385	4.37244	60.5633	7.12517e-15	9.90941e-14
ENSBTAG00000017260	-1.81078	4.69077	60.5297	7.24749e-15	1.00699e-13
ENSBTAG00000016505	-2.1903	1.7218	60.4937	7.38148e-15	1.02464e-13
ENSBTAG00000001987	-1.61332	8.13337	60.4005	7.73937e-15	1.0733e-13
ENSBTAG00000001867	-1.70441	5.90834	60.3768	7.83318e-15	1.08528e-13
ENSBTAG00000008248	-1.72557	5.26078	60.3406	7.97835e-15	1.10434e-13
ENSBTAG00000000720	-1.98783	2.44263	60.3365	7.99523e-15	1.10563e-13
ENSBTAG00000007103	1.84316	3.25482	60.2987	8.15019e-15	1.12599e-13
ENSBTAG00000001060	-1.69283	4.69491	60.2654	8.28906e-15	1.14409e-13
ENSBTAG00000031809	1.83073	3.35882	60.1585	8.75163e-15	1.2068e-13
ENSBTAG00000020934	-1.81267	3.3422	60.1014	9.00957e-15	1.2412e-13
ENSBTAG00000037465	1.78231	3.68426	59.8083	1.04559e-14	1.43909e-13
ENSBTAG00000027676	-1.81858	5.38776	59.801	1.04949e-14	1.4431e-13
ENSBTAG00000006937	1.67505	7.27831	59.7364	1.08451e-14	1.48984e-13
ENSBTAG00000018227	-1.65146	6.39692	59.7159	1.09586e-14	1.50403e-13
ENSBTAG00000017063	-1.86482	3.27361	59.6671	1.1234e-14	1.54037e-13
ENSBTAG00000032089	-1.72357	4.18721	59.6017	1.16135e-14	1.59092e-13
ENSBTAG00000009417	-1.613	7.81606	59.5606	1.18585e-14	1.62186e-13
ENSBTAG00000005895	-3.06878	0.43337	59.5601	1.18616e-14	1.62186e-13
ENSBTAG00000011088	1.78929	3.80018	59.5445	1.1956e-14	1.63325e-13
ENSBTAG00000047609	1.77032	4.26189	59.4776	1.23694e-14	1.68813e-13
ENSBTAG00000009219	-5.03546	-0.576187	59.4711	1.24105e-14	1.69216e-13
ENSBTAG00000027803	-1.62019	6.42749	59.4679	1.24302e-14	1.69327e-13
ENSBTAG00000021654	-2.06875	2.02343	59.4632	1.24602e-14	1.69577e-13
ENSBTAG00000008471	1.99624	2.80085	59.4001	1.28662e-14	1.7494e-13
ENSBTAG00000021942	1.96814	2.46047	59.3742	1.30364e-14	1.77089e-13
ENSBTAG00000007348	-3.13401	0.474635	59.3561	1.31573e-14	1.78565e-13
ENSBTAG00000009870	-2.57868	0.895566	59.3166	1.34237e-14	1.82011e-13
ENSBTAG00000017060	1.67938	5.75817	59.2538	1.38592e-14	1.8769e-13
ENSBTAG00000018020	-1.70898	4.35444	59.2525	1.38682e-14	1.8769e-13
ENSBTAG00000000900	-1.65936	5.10772	59.1827	1.43692e-14	1.9429e-13
ENSBTAG00000040006	-1.62171	6.42552	59.0441	1.54177e-14	2.08275e-13
ENSBTAG00000007520	-1.61407	6.57098	59.0148	1.56492e-14	2.11206e-13
ENSBTAG00000003342	-1.62143	6.23044	58.8779	1.67762e-14	2.26208e-13
ENSBTAG00000000395	-2.4121	1.66587	58.8618	1.69148e-14	2.27781e-13
ENSBTAG00000022689	-1.67264	5.43311	58.8607	1.69241e-14	2.27781e-13
ENSBTAG00000047083	-2.06371	1.94968	58.8342	1.7153e-14	2.30649e-13
ENSBTAG00000018399	-2.29413	1.77904	58.7938	1.75095e-14	2.35226e-13
ENSBTAG00000019512	1.60235	8.66057	58.7763	1.76654e-14	2.36927e-13
ENSBTAG00000001417	1.63525	8.70342	58.776	1.76686e-14	2.36927e-13
ENSBTAG00000025126	-1.85813	2.99954	58.7574	1.78359e-14	2.38952e-13
ENSBTAG00000011195	2.19032	1.87104	58.7549	1.78586e-14	2.39036e-13
ENSBTAG00000010171	-1.60447	6.49079	58.6767	1.8583e-14	2.48505e-13
ENSBTAG00000017313	1.97532	2.52808	58.5919	1.9401e-14	2.59207e-13
ENSBTAG00000019072	2.08966	2.0311	58.58	1.95189e-14	2.60543e-13
ENSBTAG00000008129	1.81187	3.9583	58.5107	2.02191e-14	2.69643e-13
ENSBTAG00000046545	-1.59687	6.94359	58.4974	2.03564e-14	2.71227e-13
ENSBTAG00000015917	1.90851	2.64204	58.4397	2.09622e-14	2.79044e-13
ENSBTAG00000042339	-1.94546	2.47914	58.3895	2.15038e-14	2.85993e-13
ENSBTAG00000007079	1.61741	6.63764	58.3572	2.18598e-14	2.90272e-13
ENSBTAG00000005250	-1.61699	9.3178	58.3567	2.18653e-14	2.90272e-13
ENSBTAG00000008193	-2.54896	0.991722	58.2897	2.26224e-14	3.0005e-13
ENSBTAG00000012408	-1.79539	3.14593	58.2689	2.28631e-14	3.02968e-13
ENSBTAG00000010661	-1.64253	7.29018	58.1513	2.42708e-14	3.21329e-13
ENSBTAG00000008792	1.6324	6.96886	58.128	2.45609e-14	3.24876e-13
ENSBTAG00000046547	1.72979	4.174	58.0734	2.52523e-14	3.33719e-13
ENSBTAG00000015919	-1.69533	5.53509	58.0272	2.58518e-14	3.41333e-13
ENSBTAG00000004613	-1.63282	5.35544	57.9735	2.65675e-14	3.50465e-13
ENSBTAG00000015618	-5.5599	-0.86983	57.9713	2.65975e-14	3.50545e-13
ENSBTAG00000004126	-1.70416	3.97845	57.9464	2.69362e-14	3.54688e-13
ENSBTAG00000001603	-3.36636	0.0775016	57.9195	2.73074e-14	3.59252e-13
ENSBTAG00000021717	-1.8266	3.0872	57.8601	2.81436e-14	3.6992e-13
ENSBTAG00000023929	-1.59999	7.9249	57.8225	2.86868e-14	3.76721e-13
ENSBTAG00000007680	-1.81296	3.20415	57.7708	2.94508e-14	3.86406e-13
ENSBTAG00000019110	-1.57946	7.2828	57.7677	2.94972e-14	3.86668e-13
ENSBTAG00000017043	1.74266	3.75325	57.6005	3.21152e-14	4.20608e-13
ENSBTAG00000006345	-3.78914	-0.283181	57.5084	3.36545e-14	4.40374e-13
ENSBTAG00000010472	-1.72817	3.58631	57.4907	3.39574e-14	4.43939e-13
ENSBTAG00000006287	-1.58847	7.61666	57.4814	3.41187e-14	4.45649e-13
ENSBTAG00000044063	-1.73129	3.90065	57.4454	3.47491e-14	4.53478e-13
ENSBTAG00000025101	1.98188	2.47291	57.4214	3.51751e-14	4.58627e-13
ENSBTAG00000009070	-6.94326	-1.13265	57.3155	3.71223e-14	4.83583e-13
ENSBTAG00000006187	-1.59502	7.44092	57.2843	3.77146e-14	4.90861e-13
ENSBTAG00000018332	-1.74303	4.17004	57.273	3.79328e-14	4.93262e-13
ENSBTAG00000013855	1.59033	8.21187	57.122	4.09607e-14	5.32161e-13
ENSBTAG00000020809	-3.64959	0.125831	57.0607	4.22561e-14	5.48503e-13
ENSBTAG00000014609	-1.64445	7.78446	56.8554	4.69062e-14	6.08323e-13
ENSBTAG00000033248	-1.62977	5.18566	56.8215	4.77223e-14	6.18357e-13
ENSBTAG00000024869	-1.66429	4.22733	56.8133	4.79224e-14	6.204e-13
ENSBTAG00000021842	1.83414	2.93723	56.798	4.82953e-14	6.24674e-13
ENSBTAG00000027524	-2.21201	1.84263	56.7392	4.97605e-14	6.43055e-13
ENSBTAG00000023891	-2.01137	2.15221	56.5389	5.50984e-14	7.11408e-13
ENSBTAG00000021993	-3.3212	0.79594	56.5243	5.55079e-14	7.16062e-13
ENSBTAG00000006026	-1.75946	3.18114	56.4278	5.82989e-14	7.51402e-13
ENSBTAG00000038461	1.69461	6.21723	56.426	5.83536e-14	7.51444e-13
ENSBTAG00000027444	-1.63271	7.05727	56.3898	5.94371e-14	7.64723e-13
ENSBTAG00000014374	1.59256	5.47689	56.3672	6.01262e-14	7.72907e-13
ENSBTAG00000016886	-3.5213	-0.15654	56.2702	6.31644e-14	8.11248e-13
ENSBTAG00000021190	1.77929	3.431	56.1455	6.73009e-14	8.63616e-13
ENSBTAG00000017228	-1.64854	4.53624	56.1305	6.78176e-14	8.69482e-13
ENSBTAG00000000510	-1.59251	5.72961	56.081	6.95476e-14	8.9088e-13
ENSBTAG00000004411	-1.71083	3.60611	55.9708	7.3555e-14	9.41388e-13
ENSBTAG00000019192	2.61748	1.04845	55.9625	7.38658e-14	9.44538e-13
ENSBTAG00000021318	1.87786	2.66103	55.9399	7.47191e-14	9.5415e-13
ENSBTAG00000002978	-1.96009	2.71192	55.9392	7.47482e-14	9.5415e-13
ENSBTAG00000006801	1.609	5.31507	55.916	7.56352e-14	9.64629e-13
ENSBTAG00000040323	1.63735	4.87088	55.8753	7.7216e-14	9.83931e-13
ENSBTAG00000020260	1.65779	4.1707	55.7	8.4419e-14	1.07478e-12
ENSBTAG00000001049	-2.40657	1.11597	55.581	8.96857e-14	1.14084e-12
ENSBTAG00000009331	1.78642	3.6094	55.5462	9.12886e-14	1.16022e-12
ENSBTAG00000009145	1.9849	2.34344	55.5308	9.20073e-14	1.16833e-12
ENSBTAG00000011672	-3.06484	0.270837	55.5177	9.26204e-14	1.1751e-12
ENSBTAG00000001146	-1.62578	7.48153	55.4789	9.44693e-14	1.19751e-12
ENSBTAG00000011010	2.17425	2.01869	55.443	9.62074e-14	1.21849e-12
ENSBTAG00000002923	1.77639	3.77224	55.4338	9.66616e-14	1.22318e-12
ENSBTAG00000006231	1.80273	3.07775	55.4298	9.68575e-14	1.2246e-12
ENSBTAG00000048184	2.29647	1.72868	55.3479	1.00975e-13	1.27555e-12
ENSBTAG00000002998	-3.11504	0.120443	55.2547	1.05879e-13	1.33635e-12
ENSBTAG00000016566	-1.59802	5.01829	55.1917	1.09331e-13	1.37872e-12
ENSBTAG00000017837	-4.14846	-0.555329	55.1763	1.10187e-13	1.38832e-12
ENSBTAG00000018540	-1.73166	3.60301	55.1702	1.10532e-13	1.39147e-12
ENSBTAG00000006730	-1.78309	3.06689	55.0648	1.16623e-13	1.46687e-12
ENSBTAG00000010858	2.40313	1.23286	55.0049	1.20231e-13	1.51096e-12
ENSBTAG00000010152	-1.58182	5.54289	54.986	1.21391e-13	1.52423e-12
ENSBTAG00000006771	-1.5611	7.73288	54.9235	1.25312e-13	1.57211e-12
ENSBTAG00000002092	-1.56821	8.33369	54.9151	1.25852e-13	1.57753e-12
ENSBTAG00000011644	-1.85866	3.21054	54.8663	1.29013e-13	1.61576e-12
ENSBTAG00000002688	-1.56831	5.58074	54.8643	1.29149e-13	1.61607e-12
ENSBTAG00000046690	-1.77188	2.91686	54.8271	1.31615e-13	1.64553e-12
ENSBTAG00000026966	-1.74694	3.3581	54.798	1.33578e-13	1.66864e-12
ENSBTAG00000000905	-2.40849	1.07877	54.7224	1.38813e-13	1.73255e-12
ENSBTAG00000002786	2.21835	2.23981	54.7138	1.39424e-13	1.73869e-12
ENSBTAG00000005970	-1.54354	7.37344	54.6994	1.40446e-13	1.74994e-12
ENSBTAG00000000855	-1.57713	5.52993	54.6964	1.40663e-13	1.75115e-12
ENSBTAG00000005800	-2.70554	0.677943	54.675	1.42207e-13	1.76886e-12
ENSBTAG00000020319	1.66645	4.16285	54.5904	1.48456e-13	1.84502e-12
ENSBTAG00000006539	3.2939	0.238897	54.517	1.54112e-13	1.91369e-12
ENSBTAG00000004035	1.58034	5.45949	54.509	1.54737e-13	1.91982e-12
ENSBTAG00000005623	-3.48267	-0.197763	54.2952	1.72522e-13	2.13866e-12
ENSBTAG00000008603	2.13755	1.74296	54.2009	1.81003e-13	2.24189e-12
ENSBTAG00000039657	-1.87921	2.60336	54.1955	1.81504e-13	2.24619e-12
ENSBTAG00000045862	1.71508	3.63953	54.0789	1.92601e-13	2.38048e-12
ENSBTAG00000001992	-1.58458	5.61863	54.0781	1.92681e-13	2.38048e-12
ENSBTAG00000001573	-1.57858	9.00318	54.0217	1.98288e-13	2.44768e-12
ENSBTAG00000011541	1.71683	3.3848	53.9959	2.00913e-13	2.47799e-12
ENSBTAG00000010371	-2.45218	1.06686	53.9484	2.05829e-13	2.53648e-12
ENSBTAG00000004824	-1.65009	3.94835	53.9305	2.07713e-13	2.55753e-12
ENSBTAG00000016683	-1.53466	8.24816	53.9156	2.0929e-13	2.57477e-12
ENSBTAG00000046981	-1.52932	6.88409	53.7182	2.31415e-13	2.84457e-12
ENSBTAG00000010345	1.62794	5.54965	53.6285	2.42219e-13	2.97487e-12
ENSBTAG00000019079	1.7159	3.34648	53.6132	2.44117e-13	2.99567e-12
ENSBTAG00000019495	-1.54076	6.05544	53.6106	2.44435e-13	2.99705e-12
ENSBTAG00000033727	-1.53316	6.76516	53.5769	2.48661e-13	3.04631e-12
ENSBTAG00000019021	-2.67375	0.519547	53.5562	2.51294e-13	3.07598e-12
ENSBTAG00000011864	-1.58575	5.09841	53.482	2.6097e-13	3.19174e-12
ENSBTAG00000020837	-2.33232	1.75765	53.4406	2.66528e-13	3.257e-12
ENSBTAG00000001198	2.32985	1.20614	53.4124	2.70384e-13	3.30135e-12
ENSBTAG00000001324	-1.54337	5.72964	53.3608	2.77582e-13	3.3864e-12
ENSBTAG00000015406	-6.84241	-1.23778	53.1021	3.16652e-13	3.85982e-12
ENSBTAG00000016021	1.53966	5.60542	52.9864	3.35867e-13	4.09063e-12
ENSBTAG00000047206	-4.0621	-0.543522	52.9539	3.41461e-13	4.15529e-12
ENSBTAG00000012929	-1.65027	5.03825	52.951	3.41967e-13	4.15799e-12
ENSBTAG00000006223	1.74884	3.10997	52.8674	3.56852e-13	4.33537e-12
ENSBTAG00000031785	-1.66743	3.93493	52.8583	3.58505e-13	4.35183e-12
ENSBTAG00000000576	-2.05109	1.94562	52.8383	3.62171e-13	4.39268e-12
ENSBTAG00000012349	-1.85382	2.46566	52.7875	3.71654e-13	4.50395e-12
ENSBTAG00000009182	-4.80116	-0.768106	52.7447	3.79839e-13	4.59933e-12
ENSBTAG00000026684	-1.55867	5.41029	52.6966	3.89262e-13	4.70952e-12
ENSBTAG00000000711	-1.5045	8.89827	52.6933	3.8992e-13	4.71357e-12
ENSBTAG00000018420	-1.58314	4.49089	52.6622	3.9614e-13	4.78481e-12
ENSBTAG00000002096	1.60678	4.46408	52.6349	4.01679e-13	4.8477e-12
ENSBTAG00000048246	2.7867	0.61085	52.6144	4.05899e-13	4.89459e-12
ENSBTAG00000026247	-2.58456	0.680962	52.5562	4.18114e-13	5.03773e-12
ENSBTAG00000012972	1.55563	5.6494	52.5508	4.19272e-13	5.04751e-12
ENSBTAG00000000892	-1.88603	2.11864	52.4647	4.38051e-13	5.26924e-12
ENSBTAG00000004994	1.54125	7.69022	52.4621	4.3863e-13	5.27186e-12
ENSBTAG00000000286	-1.5798	5.50293	52.3558	4.63025e-13	5.56048e-12
ENSBTAG00000001376	3.07718	0.260234	52.2978	4.76902e-13	5.72243e-12
ENSBTAG00000046941	-1.98519	1.87526	52.2942	4.77793e-13	5.72841e-12
ENSBTAG00000045767	1.72221	3.26633	52.2564	4.87077e-13	5.83493e-12
ENSBTAG00000001009	1.53767	5.69514	52.2173	4.96877e-13	5.94746e-12
ENSBTAG00000007901	1.899	2.9949	52.2099	4.98732e-13	5.96477e-12
ENSBTAG00000020141	-2.29889	1.2747	52.1948	5.02582e-13	6.0059e-12
ENSBTAG00000010420	-1.79126	2.94561	52.1838	5.05425e-13	6.03493e-12
ENSBTAG00000020030	1.52532	6.97605	52.1416	5.164e-13	6.16094e-12
ENSBTAG00000004208	-1.99067	1.93758	52.1129	5.24e-13	6.24651e-12
ENSBTAG00000014649	1.5248	5.87031	52.1093	5.24963e-13	6.25288e-12
ENSBTAG00000005604	-4.08753	-0.603784	52.1064	5.25739e-13	6.25702e-12
ENSBTAG00000009381	1.57532	4.77836	52.0422	5.43195e-13	6.4595e-12
ENSBTAG00000014953	2.63991	1.0389	51.9532	5.68394e-13	6.75367e-12
ENSBTAG00000039727	-1.96166	2.31949	51.934	5.73981e-13	6.8145e-12
ENSBTAG00000019033	1.75587	2.9006	51.9199	5.78125e-13	6.85813e-12
ENSBTAG00000004093	-1.62536	3.92347	51.907	5.8194e-13	6.89779e-12
ENSBTAG00000013527	1.5031	8.05548	51.8816	5.89499e-13	6.98172e-12
ENSBTAG00000020059	1.79576	2.65995	51.8734	5.91978e-13	7.0054e-12
ENSBTAG00000002527	-1.6577	3.48483	51.8609	5.95744e-13	7.04425e-12
ENSBTAG00000046339	-1.55397	6.0134	51.8563	5.97144e-13	7.05509e-12
ENSBTAG00000020244	-1.51022	6.2318	51.7506	6.30178e-13	7.43936e-12
ENSBTAG00000007512	1.57479	4.9907	51.7135	6.42209e-13	7.57527e-12
ENSBTAG00000017174	2.86402	0.617048	51.6861	6.51225e-13	7.67542e-12
ENSBTAG00000042989	-2.82045	0.375002	51.6445	6.6517e-13	7.83344e-12
ENSBTAG00000019379	1.51269	10.0775	51.637	6.67706e-13	7.85698e-12
ENSBTAG00000004950	1.52097	7.93246	51.6102	6.76889e-13	7.95862e-12
ENSBTAG00000000859	-1.6615	3.81	51.6052	6.78628e-13	7.97266e-12
ENSBTAG00000016627	-2.08516	1.47464	51.6021	6.79679e-13	7.97858e-12
ENSBTAG00000014536	1.55402	5.60864	51.5867	6.85053e-13	8.03521e-12
ENSBTAG00000014884	-1.58976	7.93834	51.5774	6.88298e-13	8.06679e-12
ENSBTAG00000020963	-1.53066	5.86543	51.461	7.30336e-13	8.55261e-12
ENSBTAG00000010913	1.59839	4.40165	51.4531	7.33278e-13	8.58017e-12
ENSBTAG00000043378	-1.83232	2.5067	51.4119	7.48844e-13	8.7553e-12
ENSBTAG00000024503	1.54303	5.99916	51.4103	7.49453e-13	8.75541e-12
ENSBTAG00000019788	-1.62345	3.69751	51.3863	7.58668e-13	8.85598e-12
ENSBTAG00000034776	-1.54829	4.91576	51.3675	7.65975e-13	8.93173e-12
ENSBTAG00000010314	-4.31196	-0.7344	51.3664	7.66381e-13	8.93173e-12
ENSBTAG00000003990	-1.50986	5.80287	51.3051	7.90683e-13	9.20761e-12
ENSBTAG00000014922	-1.55812	4.82596	51.2849	7.98896e-13	9.29584e-12
ENSBTAG00000002435	-1.56892	4.94001	51.2364	8.18858e-13	9.52053e-12
ENSBTAG00000005377	-3.30422	-0.242786	51.2347	8.1957e-13	9.52122e-12
ENSBTAG00000001143	1.55465	5.22304	51.2057	8.31783e-13	9.65111e-12
ENSBTAG00000007741	-1.87161	2.7976	51.205	8.32072e-13	9.65111e-12
ENSBTAG00000013586	2.54957	0.818665	51.1798	8.42832e-13	9.76815e-12
ENSBTAG00000025622	1.79597	2.70413	51.0884	8.82964e-13	1.02252e-11
ENSBTAG00000008103	1.49908	9.17208	51.0866	8.83787e-13	1.02266e-11
ENSBTAG00000012172	-1.5095	6.32124	51.0635	8.94236e-13	1.03393e-11
ENSBTAG00000014600	-2.31129	1.04538	51.0584	8.96589e-13	1.03578e-11
ENSBTAG00000012909	-3.18058	0.173312	51.0569	8.97252e-13	1.03578e-11
ENSBTAG00000019670	1.74724	2.9686	51.0288	9.10186e-13	1.04988e-11
ENSBTAG00000021916	-1.98238	1.79247	50.8648	9.89524e-13	1.14049e-11
ENSBTAG00000017722	1.62436	4.02767	50.7668	1.04016e-12	1.19791e-11
ENSBTAG00000017786	-3.12157	-0.0190588	50.7336	1.05792e-12	1.2174e-11
ENSBTAG00000013632	-2.42696	1.44627	50.6613	1.09763e-12	1.2621e-11
ENSBTAG00000014725	2.63447	0.737192	50.5782	1.14508e-12	1.31562e-11
ENSBTAG00000015369	-1.57002	4.36091	50.5676	1.15128e-12	1.32171e-11
ENSBTAG00000000593	-4.72733	-0.895535	50.4896	1.19798e-12	1.37424e-11
ENSBTAG00000020164	-1.49973	6.99598	50.3601	1.27972e-12	1.46686e-11
ENSBTAG00000004330	1.95401	1.90012	50.3115	1.31177e-12	1.50241e-11
ENSBTAG00000006507	-1.94726	1.98125	50.3098	1.31296e-12	1.50259e-11
ENSBTAG00000018499	-1.56018	5.91838	50.2879	1.32762e-12	1.51819e-11
ENSBTAG00000033423	-2.75586	0.213128	50.2542	1.35068e-12	1.54334e-11
ENSBTAG00000019250	1.58117	4.23942	50.212	1.37998e-12	1.57559e-11
ENSBTAG00000027629	-2.018	1.79814	50.2067	1.38371e-12	1.5776e-11
ENSBTAG00000005681	1.51019	6.72706	50.2065	1.3839e-12	1.5776e-11
ENSBTAG00000023611	2.9419	0.261214	50.1711	1.40908e-12	1.60506e-11
ENSBTAG00000018966	-1.60766	5.05417	50.0776	1.47781e-12	1.68203e-11
ENSBTAG00000007409	1.68958	3.31321	50.0613	1.49013e-12	1.69474e-11
ENSBTAG00000012083	1.57211	4.44378	50.0072	1.5318e-12	1.74077e-11
ENSBTAG00000011381	-3.20708	0.25586	49.9738	1.55812e-12	1.7693e-11
ENSBTAG00000006974	-1.56392	4.93889	49.9637	1.5662e-12	1.7771e-11
ENSBTAG00000014693	-1.56558	4.50379	49.9387	1.58623e-12	1.79843e-11
ENSBTAG00000007307	1.71089	4.47806	49.7261	1.76778e-12	2.00271e-11
ENSBTAG00000005376	-1.5371	6.16287	49.7167	1.77625e-12	2.01075e-11
ENSBTAG00000021964	-1.79222	2.36207	49.7133	1.77939e-12	2.01274e-11
ENSBTAG00000020527	1.50218	9.80068	49.6971	1.79406e-12	2.02777e-11
ENSBTAG00000030705	-1.72812	2.76139	49.6766	1.81298e-12	2.04756e-11
ENSBTAG00000019822	-1.54783	6.39324	49.6522	1.83567e-12	2.07158e-11
ENSBTAG00000004732	-1.67709	3.66033	49.5871	1.8976e-12	2.13982e-11
ENSBTAG00000038490	1.76679	2.79719	49.5396	1.9441e-12	2.19056e-11
ENSBTAG00000002041	1.63704	3.44435	49.5156	1.96799e-12	2.21577e-11
ENSBTAG00000048237	-2.03302	1.45209	49.4865	1.99742e-12	2.24718e-11
ENSBTAG00000014381	2.32956	1.26048	49.4721	2.01215e-12	2.26201e-11
ENSBTAG00000007589	-1.63779	3.62292	49.4683	2.01608e-12	2.26468e-11
ENSBTAG00000017851	1.48752	6.29414	49.4582	2.02644e-12	2.27456e-11
ENSBTAG00000001368	1.46413	8.40063	49.4377	2.04776e-12	2.29673e-11
ENSBTAG00000011646	1.57906	4.19638	49.3806	2.10822e-12	2.36273e-11
ENSBTAG00000006141	1.63924	3.39543	49.2196	2.28857e-12	2.56288e-11
ENSBTAG00000004894	2.68799	0.533149	49.2029	2.30815e-12	2.58283e-11
ENSBTAG00000027841	-4.43588	-0.500128	49.1894	2.32403e-12	2.59861e-11
ENSBTAG00000032631	-3.6645	-0.451093	49.1533	2.36716e-12	2.64481e-11
ENSBTAG00000007890	-3.04875	0.822015	49.1509	2.37009e-12	2.64605e-11
ENSBTAG00000010032	-2.8469	0.252074	49.1492	2.37216e-12	2.64635e-11
ENSBTAG00000020409	-4.71262	-0.97035	49.062	2.48003e-12	2.76458e-11
ENSBTAG00000047531	1.55581	4.2472	49.0251	2.52706e-12	2.81485e-11
ENSBTAG00000007431	-1.88606	2.36058	49.0013	2.55787e-12	2.84699e-11
ENSBTAG00000021259	1.54395	6.04249	48.9324	2.6494e-12	2.94662e-11
ENSBTAG00000003568	1.79255	4.63229	48.8998	2.69372e-12	2.99364e-11
ENSBTAG00000015961	-1.79409	2.3362	48.8525	2.75956e-12	3.06448e-11
ENSBTAG00000014554	-1.55242	4.99171	48.8426	2.77348e-12	3.0776e-11
ENSBTAG00000021204	-1.47032	5.96161	48.7786	2.86548e-12	3.17727e-11
ENSBTAG00000039928	2.278	1.1138	48.7759	2.8695e-12	3.17931e-11
ENSBTAG00000002670	-1.51336	5.35185	48.7469	2.91214e-12	3.22411e-11
ENSBTAG00000012338	1.51574	5.72965	48.721	2.95093e-12	3.26458e-11
ENSBTAG00000008160	-1.87545	2.1725	48.6859	3.00422e-12	3.31926e-11
ENSBTAG00000002030	-1.78204	2.88419	48.6854	3.00491e-12	3.31926e-11
ENSBTAG00000046257	1.84655	2.16729	48.6082	3.12562e-12	3.44999e-11
ENSBTAG00000046555	1.63053	3.37508	48.5867	3.16013e-12	3.48545e-11
ENSBTAG00000014538	-2.05957	1.62593	48.5701	3.18692e-12	3.51234e-11
ENSBTAG00000002356	1.65885	3.48819	48.5608	3.20204e-12	3.52635e-11
ENSBTAG00000008368	-3.43902	-0.350282	48.5279	3.25618e-12	3.58327e-11
ENSBTAG00000007104	-2.92427	-0.0181617	48.4763	3.34313e-12	3.67618e-11
ENSBTAG00000018774	-1.74514	2.44269	48.4207	3.43915e-12	3.77893e-11
ENSBTAG00000013027	-4.38995	-0.60869	48.4181	3.44373e-12	3.78111e-11
ENSBTAG00000005833	-1.56073	4.51421	48.3769	3.51678e-12	3.85841e-11
ENSBTAG00000014232	-3.79699	-0.0921776	48.3693	3.53044e-12	3.87049e-11
ENSBTAG00000026088	2.49878	0.9251	48.3602	3.54693e-12	3.88565e-11
ENSBTAG00000010085	-1.60803	4.30855	48.3394	3.5847e-12	3.92409e-11
ENSBTAG00000021224	-1.50461	5.3522	48.2618	3.72939e-12	4.07943e-11
ENSBTAG00000012088	-1.43292	9.5252	48.21	3.82937e-12	4.18566e-11
ENSBTAG00000030340	-1.59252	3.70874	48.2041	3.84081e-12	4.19502e-11
ENSBTAG00000015527	-1.45515	7.32729	48.1329	3.98284e-12	4.34689e-11
ENSBTAG00000005803	-1.58934	4.1586	48.1312	3.98632e-12	4.34744e-11
ENSBTAG00000004259	-1.50075	4.83798	48.1079	4.03408e-12	4.39624e-11
ENSBTAG00000004515	-2.33341	0.84273	48.0824	4.08675e-12	4.45032e-11
ENSBTAG00000004690	2.00023	1.7071	48.0765	4.0992e-12	4.46056e-11
ENSBTAG00000003959	-1.48177	5.26574	48.0676	4.11768e-12	4.47732e-11
ENSBTAG00000020455	-1.47658	7.45768	48.0555	4.14326e-12	4.50179e-11
ENSBTAG00000004154	-1.50716	6.05346	48.0257	4.20672e-12	4.56734e-11
ENSBTAG00000011171	-1.5366	4.61318	47.9139	4.45362e-12	4.83181e-11
ENSBTAG00000029765	-2.90102	0.0849284	47.9065	4.47032e-12	4.84633e-11
ENSBTAG00000012526	1.46821	5.49018	47.8808	4.52938e-12	4.90672e-11
ENSBTAG00000017956	-1.56184	3.76106	47.8412	4.62174e-12	5.00306e-11
ENSBTAG00000017430	-3.98091	-0.750178	47.825	4.66017e-12	5.04093e-11
ENSBTAG00000013412	-1.65303	6.42023	47.8006	4.71839e-12	5.10012e-11
ENSBTAG00000005738	-1.47818	5.96053	47.7891	4.74629e-12	5.12649e-11
ENSBTAG00000002687	-1.52314	5.00504	47.7874	4.7504e-12	5.12714e-11
ENSBTAG00000019711	1.72066	2.79846	47.6641	5.05867e-12	5.45582e-11
ENSBTAG00000009022	1.72612	2.48814	47.6079	5.20575e-12	5.61031e-11
ENSBTAG00000040282	-2.31992	0.874102	47.5769	5.28877e-12	5.69557e-11
ENSBTAG00000001725	2.20254	1.2802	47.4946	5.51566e-12	5.93554e-11
ENSBTAG00000022514	1.53403	5.00842	47.4904	5.52731e-12	5.94369e-11
ENSBTAG00000039834	-2.75092	0.158812	47.4047	5.77437e-12	6.20479e-11
ENSBTAG00000006726	-2.30775	0.748273	47.3992	5.79064e-12	6.2177e-11
ENSBTAG00000046104	1.44623	6.00193	47.3577	5.91452e-12	6.34605e-11
ENSBTAG00000020860	-1.45464	7.59015	47.3532	5.9282e-12	6.35605e-11
ENSBTAG00000004194	-1.43484	6.38466	47.3472	5.9463e-12	6.37078e-11
ENSBTAG00000016644	-1.50405	4.74642	47.339	5.97107e-12	6.39264e-11
ENSBTAG00000025181	1.49934	5.0224	47.3207	6.02722e-12	6.44803e-11
ENSBTAG00000010024	-2.04739	1.43859	47.303	6.08183e-12	6.50168e-11
ENSBTAG00000018303	-2.43839	0.541567	47.2436	6.26896e-12	6.69682e-11
ENSBTAG00000004364	1.63079	3.08351	47.2143	6.36339e-12	6.79273e-11
ENSBTAG00000045880	2.08353	1.45845	47.2118	6.37169e-12	6.79662e-11
ENSBTAG00000009211	-1.50369	4.37805	47.2023	6.40258e-12	6.82459e-11
ENSBTAG00000018321	1.47445	5.05093	47.1904	6.44164e-12	6.86122e-11
ENSBTAG00000009476	1.52965	4.29047	47.1768	6.48635e-12	6.90381e-11
ENSBTAG00000002282	-1.42579	8.28846	47.1506	6.57356e-12	6.99153e-11
ENSBTAG00000018790	-6.64416	-1.49334	47.1089	6.71495e-12	7.13671e-11
ENSBTAG00000010907	-1.52255	4.99308	47.0854	6.79595e-12	7.21755e-11
ENSBTAG00000004676	-4.24692	-0.888019	47.0666	6.86135e-12	7.2776e-11
ENSBTAG00000013107	1.60786	3.57244	47.0663	6.86247e-12	7.2776e-11
ENSBTAG00000011487	-2.82377	0.385477	47.0631	6.87388e-12	7.28442e-11
ENSBTAG00000001161	-1.55103	3.60071	47.051	6.91623e-12	7.32399e-11
ENSBTAG00000011446	-1.44938	6.09529	47.0164	7.03953e-12	7.44915e-11
ENSBTAG00000030162	-1.64812	2.84442	46.9938	7.12103e-12	7.52994e-11
ENSBTAG00000010704	-2.33869	1.12755	46.9887	7.13961e-12	7.54412e-11
ENSBTAG00000014111	-1.50024	4.4485	46.9841	7.15663e-12	7.55664e-11
ENSBTAG00000014470	2.23083	1.25722	46.9759	7.18643e-12	7.58262e-11
ENSBTAG00000007031	1.82298	2.12765	46.9513	7.27716e-12	7.67281e-11
ENSBTAG00000034091	-2.43979	0.553778	46.9076	7.44129e-12	7.8402e-11
ENSBTAG00000020242	-2.1338	1.09987	46.8868	7.52086e-12	7.91832e-11
ENSBTAG00000024560	-2.37863	0.641205	46.873	7.57377e-12	7.96828e-11
ENSBTAG00000005120	2.21355	1.11087	46.8592	7.62756e-12	8.0191e-11
ENSBTAG00000007235	1.81255	2.31857	46.8506	7.66085e-12	8.04831e-11
ENSBTAG00000014903	1.46084	5.02315	46.7434	8.09159e-12	8.49472e-11
ENSBTAG00000017296	2.19754	1.08091	46.7408	8.10265e-12	8.50021e-11
ENSBTAG00000024534	-1.65581	3.08638	46.6727	8.38876e-12	8.79404e-11
ENSBTAG00000026461	-1.44621	6.16914	46.6464	8.50215e-12	8.90652e-11
ENSBTAG00000014602	-1.5984	3.50966	46.6412	8.52488e-12	8.92393e-11
ENSBTAG00000005251	2.11115	1.24415	46.6309	8.56987e-12	8.9646e-11
ENSBTAG00000046076	3.4	0.134211	46.6236	8.60195e-12	8.99172e-11
ENSBTAG00000005929	1.51066	4.7596	46.6201	8.61717e-12	9.00119e-11
ENSBTAG00000010837	-3.14385	-0.196606	46.6105	8.65964e-12	9.03908e-11
ENSBTAG00000007062	1.47055	7.45099	46.6081	8.67003e-12	9.04347e-11
ENSBTAG00000004159	-1.87001	1.87747	46.6012	8.7006e-12	9.06887e-11
ENSBTAG00000003088	-1.96354	1.58539	46.5679	8.84963e-12	9.21763e-11
ENSBTAG00000046307	-1.43141	7.73237	46.558	8.89467e-12	9.25794e-11
ENSBTAG00000002081	-1.95614	1.80272	46.5285	9.02935e-12	9.39142e-11
ENSBTAG00000024888	-1.53622	6.23446	46.5199	9.06938e-12	9.42635e-11
ENSBTAG00000020801	1.43359	7.14101	46.4637	9.33314e-12	9.69359e-11
ENSBTAG00000001078	-1.5201	4.2796	46.4621	9.34092e-12	9.69477e-11
ENSBTAG00000001706	-4.33962	-0.68072	46.3776	9.75224e-12	1.01145e-10
ENSBTAG00000038043	1.57442	3.97558	46.3554	9.86333e-12	1.02224e-10
ENSBTAG00000002390	-3.01694	-0.17403	46.2965	1.01648e-11	1.05274e-10
ENSBTAG00000006561	-1.42401	6.59902	46.2881	1.02082e-11	1.05649e-10
ENSBTAG00000001303	-1.42599	6.91615	46.2525	1.03954e-11	1.07449e-10
ENSBTAG00000005186	-1.48334	4.88154	46.2522	1.03969e-11	1.07449e-10
ENSBTAG00000019303	-1.5166	3.84873	46.2372	1.04771e-11	1.08172e-10
ENSBTAG00000014405	-1.43003	5.88261	46.2363	1.04817e-11	1.08172e-10
ENSBTAG00000015047	6.60861	-1.17232	46.2054	1.06481e-11	1.09812e-10
ENSBTAG00000017592	-1.53575	4.0537	46.1579	1.09094e-11	1.12427e-10
ENSBTAG00000011780	1.59727	5.72762	46.1001	1.12362e-11	1.15714e-10
ENSBTAG00000020294	1.4696	4.92354	46.036	1.16097e-11	1.19476e-10
ENSBTAG00000010033	2.12344	1.49579	46.0344	1.16195e-11	1.19492e-10
ENSBTAG00000006466	1.49776	4.50526	46.0173	1.17216e-11	1.20458e-10
ENSBTAG00000017246	-1.41102	9.66831	45.9914	1.18771e-11	1.2197e-10
ENSBTAG00000019953	1.43832	5.92789	45.9799	1.19474e-11	1.22605e-10
ENSBTAG00000007036	-5.22744	-1.07169	45.9235	1.22962e-11	1.26097e-10
ENSBTAG00000008008	1.4973	4.27867	45.9073	1.23985e-11	1.27056e-10
ENSBTAG00000003808	-1.51031	4.50216	45.862	1.26884e-11	1.29936e-10
ENSBTAG00000018663	-1.53226	3.76077	45.8184	1.29739e-11	1.32766e-10
ENSBTAG00000013619	-5.18952	-1.22837	45.7626	1.33491e-11	1.3651e-10
ENSBTAG00000000937	-1.4082	7.86483	45.6608	1.40606e-11	1.43686e-10
ENSBTAG00000030836	-1.47551	4.46445	45.6461	1.41668e-11	1.44669e-10
ENSBTAG00000026326	1.49871	4.39807	45.561	1.47958e-11	1.50988e-10
ENSBTAG00000020198	-3.67593	-0.401533	45.5411	1.49467e-11	1.52421e-10
ENSBTAG00000013736	-1.69547	2.63249	45.499	1.52719e-11	1.55629e-10
ENSBTAG00000038903	2.68602	0.321147	45.3801	1.62277e-11	1.65253e-10
ENSBTAG00000046602	-1.71257	2.64647	45.3592	1.64019e-11	1.66911e-10
ENSBTAG00000016572	-1.52514	4.47005	45.3339	1.66146e-11	1.68957e-10
ENSBTAG00000003033	-1.423	6.70287	45.2996	1.69087e-11	1.71829e-10
ENSBTAG00000011178	-1.49764	3.94742	45.2346	1.74792e-11	1.77502e-10
ENSBTAG00000032436	-1.39176	10.4075	45.2004	1.77869e-11	1.80502e-10
ENSBTAG00000020780	-1.39921	7.18773	45.1914	1.78693e-11	1.81212e-10
ENSBTAG00000021310	-2.27384	0.930389	45.1595	1.81618e-11	1.84051e-10
ENSBTAG00000004063	-1.49219	4.14138	45.0642	1.90683e-11	1.93103e-10
ENSBTAG00000046813	3.82909	-0.298431	44.9637	2.00717e-11	2.03123e-10
ENSBTAG00000020203	1.78237	2.19111	44.9513	2.01999e-11	2.04279e-10
ENSBTAG00000039377	-1.9289	1.6091	44.9135	2.05935e-11	2.08115e-10
ENSBTAG00000018723	1.41397	7.5969	44.8577	2.11881e-11	2.13977e-10
ENSBTAG00000042131	-5.20419	-1.31104	44.8083	2.17301e-11	2.19298e-10
ENSBTAG00000001178	-1.47328	5.38998	44.7796	2.20507e-11	2.2238e-10
ENSBTAG00000047416	-1.57522	3.01021	44.7705	2.21533e-11	2.23261e-10
ENSBTAG00000003684	-5.2147	-1.29711	44.7579	2.22967e-11	2.2455e-10
ENSBTAG00000020772	1.51936	3.7683	44.75	2.2387e-11	2.25305e-10
ENSBTAG00000015258	-1.70306	2.54305	44.7343	2.25669e-11	2.26959e-10
ENSBTAG00000021342	-1.49094	3.76991	44.6982	2.29873e-11	2.31028e-10
ENSBTAG00000011482	1.45214	4.79934	44.6825	2.31716e-11	2.3272e-10
ENSBTAG00000006757	-1.85799	1.81756	44.6786	2.32186e-11	2.33032e-10
ENSBTAG00000018318	-1.51464	3.67942	44.6164	2.39672e-11	2.4038e-10
ENSBTAG00000006256	2.31265	1.03266	44.5962	2.42164e-11	2.42712e-10
ENSBTAG00000002705	-2.29725	0.786396	44.5914	2.42757e-11	2.4314e-10
ENSBTAG00000006939	1.68354	2.5258	44.5546	2.47362e-11	2.47583e-10
ENSBTAG00000006572	1.5714	3.29131	44.551	2.47811e-11	2.47862e-10
ENSBTAG00000005782	3.42412	-0.211268	44.5273	2.50829e-11	2.50709e-10
ENSBTAG00000027134	2.02019	1.80376	44.518	2.52033e-11	2.5174e-10
ENSBTAG00000012720	-1.71042	2.33456	44.4807	2.56872e-11	2.56398e-10
ENSBTAG00000007693	2.5472	0.602188	44.4607	2.59511e-11	2.58855e-10
ENSBTAG00000020647	-1.50272	4.06729	44.4247	2.6433e-11	2.63482e-10
ENSBTAG00000015716	-1.46737	5.28145	44.4037	2.67181e-11	2.66142e-10
ENSBTAG00000008688	-1.4063	6.25346	44.3968	2.68119e-11	2.66894e-10
ENSBTAG00000047776	1.95092	1.5087	44.3089	2.80435e-11	2.78964e-10
ENSBTAG00000025471	-1.91759	1.61737	44.2994	2.81797e-11	2.80128e-10
ENSBTAG00000009137	1.54595	3.79366	44.2746	2.85393e-11	2.8351e-10
ENSBTAG00000009607	-2.33731	0.729201	44.26	2.87539e-11	2.85448e-10
ENSBTAG00000015160	1.88516	2.13368	44.2424	2.90129e-11	2.87823e-10
ENSBTAG00000020489	-1.40058	6.44265	44.2323	2.91625e-11	2.89111e-10
ENSBTAG00000019892	-1.4364	5.2579	44.2223	2.93126e-11	2.90401e-10
ENSBTAG00000014972	-1.39164	6.45128	44.2012	2.96307e-11	2.93354e-10
ENSBTAG00000047129	1.63125	2.98747	44.1629	3.02161e-11	2.98947e-10
ENSBTAG00000013366	-1.46737	4.67339	44.1173	3.09278e-11	3.05782e-10
ENSBTAG00000009996	-1.41296	6.33598	44.0926	3.13211e-11	3.0946e-10
ENSBTAG00000020872	1.45759	4.79349	44.0566	3.19022e-11	3.14988e-10
ENSBTAG00000019234	-1.47649	3.91439	44.0221	3.2469e-11	3.20368e-10
ENSBTAG00000038260	2.25795	0.851223	43.8705	3.50841e-11	3.45938e-10
ENSBTAG00000012846	-2.63554	0.33044	43.8211	3.59797e-11	3.54529e-10
ENSBTAG00000004475	-1.94515	1.40557	43.8053	3.62716e-11	3.57164e-10
ENSBTAG00000016551	1.52851	4.06644	43.7812	3.67221e-11	3.61356e-10
ENSBTAG00000014548	-1.4443	6.98605	43.7652	3.70232e-11	3.64074e-10
ENSBTAG00000002549	-1.36919	9.0976	43.7154	3.79771e-11	3.73202e-10
ENSBTAG00000013245	-1.48279	6.28902	43.7115	3.80532e-11	3.73699e-10
ENSBTAG00000039050	-1.66918	2.39026	43.6992	3.82925e-11	3.75796e-10
ENSBTAG00000008686	1.42076	5.47623	43.6765	3.87386e-11	3.79919e-10
ENSBTAG00000030502	2.76818	0.133785	43.6553	3.91622e-11	3.83816e-10
ENSBTAG00000022583	-2.78445	0.331729	43.5939	4.04106e-11	3.95786e-10
ENSBTAG00000008301	-1.45143	4.25425	43.5851	4.05924e-11	3.97299e-10
ENSBTAG00000020589	-1.45218	4.37779	43.5132	4.21099e-11	4.11876e-10
ENSBTAG00000014790	-1.49283	3.74488	43.478	4.28762e-11	4.1909e-10
ENSBTAG00000046350	-2.78084	0.0113395	43.4711	4.30275e-11	4.20288e-10
ENSBTAG00000008654	1.42964	5.15223	43.463	4.32056e-11	4.21745e-10
ENSBTAG00000021923	-2.50661	0.555533	43.4345	4.38396e-11	4.27649e-10
ENSBTAG00000017814	-1.45784	5.16138	43.4265	4.40181e-11	4.29103e-10
ENSBTAG00000012436	-2.1431	0.852921	43.4128	4.43288e-11	4.31844e-10
ENSBTAG00000038480	1.47932	3.842	43.397	4.46867e-11	4.3504e-10
ENSBTAG00000009064	1.47787	3.90364	43.3431	4.59354e-11	4.46899e-10
ENSBTAG00000016357	1.50903	4.03858	43.3255	4.63494e-11	4.50626e-10
ENSBTAG00000000329	-1.78378	2.0378	43.2699	4.76852e-11	4.63305e-10
ENSBTAG00000016279	-1.67771	2.53268	43.2626	4.78646e-11	4.64739e-10
ENSBTAG00000031430	-1.43265	5.09395	43.2126	4.91035e-11	4.7644e-10
ENSBTAG00000015837	1.77156	2.36966	43.2113	4.9135e-11	4.7644e-10
ENSBTAG00000019373	-1.47273	3.90421	43.1999	4.9423e-11	4.78915e-10
ENSBTAG00000001008	2.61501	0.3236	43.1976	4.94816e-11	4.79164e-10
ENSBTAG00000009206	-1.44114	4.36314	43.178	4.99799e-11	4.83669e-10
ENSBTAG00000017442	-1.47084	4.26909	43.176	5.00309e-11	4.83842e-10
ENSBTAG00000023851	-1.51163	3.40478	43.1035	5.19185e-11	5.01764e-10
ENSBTAG00000012777	-1.3777	5.89543	43.0959	5.21224e-11	5.03401e-10
ENSBTAG00000018873	-1.43888	4.27255	43.0656	5.29338e-11	5.109e-10
ENSBTAG00000006686	-1.41945	4.65333	43.0183	5.42296e-11	5.23062e-10
ENSBTAG00000011602	2.0979	1.04624	42.999	5.47668e-11	5.27894e-10
ENSBTAG00000016902	-1.78494	1.86821	42.926	5.68487e-11	5.476e-10
ENSBTAG00000014670	-2.69022	0.0645792	42.9247	5.68892e-11	5.47629e-10
ENSBTAG00000043708	-3.7835	-0.848055	42.9197	5.7032e-11	5.48642e-10
ENSBTAG00000021381	-1.39992	5.86092	42.9049	5.74676e-11	5.52136e-10
ENSBTAG00000012945	1.87335	1.6254	42.9048	5.74708e-11	5.52136e-10
ENSBTAG00000020835	1.46803	4.3736	42.9031	5.75185e-11	5.52231e-10
ENSBTAG00000013152	1.37842	6.71288	42.8879	5.79682e-11	5.56182e-10
ENSBTAG00000048226	-2.00644	1.2327	42.8709	5.84743e-11	5.60331e-10
ENSBTAG00000001462	-1.56568	3.18377	42.8708	5.84773e-11	5.60331e-10
ENSBTAG00000000981	-1.52605	3.42806	42.85	5.91028e-11	5.65953e-10
ENSBTAG00000009701	-4.0799	-1.01554	42.8277	5.97805e-11	5.72067e-10
ENSBTAG00000014508	-1.99583	1.26549	42.8208	5.99902e-11	5.73698e-10
ENSBTAG00000007960	-1.37611	7.64166	42.8117	6.02692e-11	5.75989e-10
ENSBTAG00000012540	1.58382	3.65118	42.7814	6.12128e-11	5.84625e-10
ENSBTAG00000038617	1.38638	5.83313	42.7616	6.18351e-11	5.90181e-10
ENSBTAG00000013693	-1.96962	1.87919	42.7496	6.2214e-11	5.9341e-10
ENSBTAG00000014832	-2.30988	0.698959	42.6992	6.38374e-11	6.08498e-10
ENSBTAG00000026913	1.39524	5.31444	42.6972	6.39032e-11	6.08727e-10
ENSBTAG00000002266	1.79256	1.92651	42.6452	6.56262e-11	6.24071e-10
ENSBTAG00000008966	-1.37643	6.20219	42.645	6.56329e-11	6.24071e-10
ENSBTAG00000015273	-1.51935	3.11292	42.6447	6.56422e-11	6.24071e-10
ENSBTAG00000014199	2.0012	1.35737	42.6155	6.66301e-11	6.33051e-10
ENSBTAG00000015908	1.37695	5.6688	42.6128	6.67202e-11	6.33494e-10
ENSBTAG00000015221	1.38769	5.7309	42.5937	6.73749e-11	6.39296e-10
ENSBTAG00000047389	-1.43983	4.75226	42.5474	6.89917e-11	6.54211e-10
ENSBTAG00000031724	-3.47748	-0.632397	42.489	7.10802e-11	6.73579e-10
ENSBTAG00000030940	1.70429	2.19479	42.4477	7.25979e-11	6.87514e-10
ENSBTAG00000002908	-3.17664	-0.374672	42.4229	7.35239e-11	6.95706e-10
ENSBTAG00000020747	-1.39546	5.92057	42.422	7.35581e-11	6.95706e-10
ENSBTAG00000020225	1.80407	1.86528	42.4016	7.43282e-11	7.02534e-10
ENSBTAG00000025250	-1.74056	2.49835	42.3983	7.44543e-11	7.0327e-10
ENSBTAG00000019625	1.42566	5.05667	42.3969	7.45063e-11	7.03307e-10
ENSBTAG00000014218	-2.49661	0.325401	42.3772	7.52631e-11	7.09992e-10
ENSBTAG00000027409	1.44589	5.41131	42.3165	7.76352e-11	7.31896e-10
ENSBTAG00000039980	1.63611	2.77127	42.3122	7.78061e-11	7.33034e-10
ENSBTAG00000014237	1.42206	4.72932	42.3019	7.82169e-11	7.36429e-10
ENSBTAG00000013074	-1.36829	6.79345	42.2306	8.11191e-11	7.63262e-10
ENSBTAG00000000660	-1.84926	1.5273	42.2136	8.18302e-11	7.69457e-10
ENSBTAG00000038366	2.65672	0.967709	42.2099	8.19835e-11	7.70403e-10
ENSBTAG00000000256	-1.39558	4.85251	42.1058	8.64676e-11	8.12017e-10
ENSBTAG00000014016	1.90258	1.558	42.0882	8.72474e-11	8.18813e-10
ENSBTAG00000016648	1.34103	9.69952	42.0844	8.742e-11	8.19906e-10
ENSBTAG00000024960	1.80669	1.77184	42.0431	8.92823e-11	8.36836e-10
ENSBTAG00000007534	1.43536	4.32153	41.9988	9.13317e-11	8.55495e-10
ENSBTAG00000048210	1.35482	7.54058	41.985	9.19756e-11	8.60974e-10
ENSBTAG00000002661	-2.67669	0.0584462	41.9578	9.32631e-11	8.72467e-10
ENSBTAG00000007581	-1.41831	4.44656	41.9447	9.38906e-11	8.77647e-10
ENSBTAG00000040005	-2.35091	0.392765	41.9438	9.3937e-11	8.77647e-10
ENSBTAG00000013699	-1.3412	7.31043	41.9048	9.58272e-11	8.94734e-10
ENSBTAG00000032642	1.76229	3.96432	41.81	1.00587e-10	9.38577e-10
ENSBTAG00000006140	1.4226	4.20083	41.8072	1.0073e-10	9.39308e-10
ENSBTAG00000016944	-1.83156	1.50966	41.7139	1.05654e-10	9.84596e-10
ENSBTAG00000010822	-2.2227	0.743772	41.6742	1.07824e-10	1.00418e-09
ENSBTAG00000007446	-1.82568	1.63954	41.6625	1.08468e-10	1.00954e-09
ENSBTAG00000011887	2.06671	1.14317	41.6582	1.08706e-10	1.01111e-09
ENSBTAG00000021980	-1.39956	5.82178	41.6455	1.09416e-10	1.01706e-09
ENSBTAG00000008483	-1.33389	7.81629	41.6054	1.11682e-10	1.03746e-09
ENSBTAG00000045643	-2.44005	0.631439	41.5851	1.12848e-10	1.04763e-09
ENSBTAG00000019695	-1.34951	6.42081	41.5819	1.13034e-10	1.04869e-09
ENSBTAG00000016296	1.37899	8.33074	41.5578	1.14437e-10	1.06103e-09
ENSBTAG00000008541	1.35309	9.55005	41.4728	1.19524e-10	1.1075e-09
ENSBTAG00000000817	-1.54077	3.11497	41.468	1.19814e-10	1.10948e-09
ENSBTAG00000027684	1.40742	5.34507	41.4355	1.21824e-10	1.12738e-09
ENSBTAG00000016533	-1.34476	7.23676	41.4247	1.22501e-10	1.13292e-09
ENSBTAG00000002576	-1.7643	2.1198	41.4194	1.22833e-10	1.13527e-09
ENSBTAG00000010350	-1.35147	7.98642	41.3974	1.2422e-10	1.14664e-09
ENSBTAG00000037434	-1.43958	3.89625	41.3974	1.2422e-10	1.14664e-09
ENSBTAG00000019966	-1.39461	5.01648	41.3789	1.25403e-10	1.15683e-09
ENSBTAG00000007334	-1.41758	4.18904	41.3731	1.25775e-10	1.15953e-09
ENSBTAG00000027201	-1.46691	5.85067	41.2692	1.32643e-10	1.22207e-09
ENSBTAG00000039340	-1.75167	2.23381	41.2351	1.34977e-10	1.24247e-09
ENSBTAG00000019977	-2.36049	0.725918	41.2344	1.35027e-10	1.24247e-09
ENSBTAG00000012854	1.44232	4.14813	41.2003	1.37398e-10	1.26349e-09
ENSBTAG00000031503	1.45263	4.03625	41.1138	1.43617e-10	1.31985e-09
ENSBTAG00000002605	-1.47515	3.40977	41.0948	1.45022e-10	1.33192e-09
ENSBTAG00000032301	1.96434	1.3558	41.0491	1.48453e-10	1.36258e-09
ENSBTAG00000014737	-1.35619	5.62636	40.9867	1.53273e-10	1.40593e-09
ENSBTAG00000012969	-1.39274	5.13223	40.9737	1.54295e-10	1.41442e-09
ENSBTAG00000007661	1.38783	4.8141	40.9699	1.54593e-10	1.41565e-09
ENSBTAG00000018694	1.36656	7.04936	40.9695	1.54623e-10	1.41565e-09
ENSBTAG00000015478	1.42775	3.94971	40.9644	1.5503e-10	1.41849e-09
ENSBTAG00000015008	1.39907	4.60588	40.9556	1.55725e-10	1.42395e-09
ENSBTAG00000018403	1.78952	1.96812	40.9215	1.58467e-10	1.44812e-09
ENSBTAG00000003322	-1.42431	4.27445	40.9051	1.59805e-10	1.45943e-09
ENSBTAG00000019859	-1.45737	4.28414	40.8953	1.60605e-10	1.46582e-09
ENSBTAG00000004095	-2.58008	0.100043	40.8808	1.61806e-10	1.47586e-09
ENSBTAG00000000233	-2.25601	0.568993	40.8709	1.62628e-10	1.48243e-09
ENSBTAG00000021145	1.67272	2.15201	40.8322	1.65876e-10	1.51109e-09
ENSBTAG00000008605	1.58285	3.01462	40.8063	1.6809e-10	1.53031e-09
ENSBTAG00000047727	-1.77796	1.60004	40.7637	1.71794e-10	1.56305e-09
ENSBTAG00000018088	-1.50766	5.52689	40.7585	1.7225e-10	1.56623e-09
ENSBTAG00000015296	-1.33129	7.82465	40.7562	1.72458e-10	1.56715e-09
ENSBTAG00000018133	1.4678	3.48108	40.7246	1.75267e-10	1.59168e-09
ENSBTAG00000005124	-1.51449	3.14696	40.7198	1.75698e-10	1.59459e-09
ENSBTAG00000010793	1.31534	11.0774	40.7186	1.75806e-10	1.59459e-09
ENSBTAG00000013923	1.36498	5.67582	40.6566	1.81477e-10	1.64501e-09
ENSBTAG00000016014	-1.43308	3.53046	40.6431	1.82727e-10	1.65531e-09
ENSBTAG00000007642	1.69349	2.14614	40.5714	1.89562e-10	1.71578e-09
ENSBTAG00000007170	1.39688	4.17966	40.5706	1.89637e-10	1.71578e-09
ENSBTAG00000004948	1.40766	4.49038	40.566	1.90083e-10	1.71875e-09
ENSBTAG00000011682	-1.45818	4.18279	40.5632	1.90358e-10	1.72017e-09
ENSBTAG00000012887	1.96958	1.25296	40.5598	1.90687e-10	1.72208e-09
ENSBTAG00000003876	-1.41933	3.86318	40.5561	1.91054e-10	1.72433e-09
ENSBTAG00000019783	-1.57771	2.62308	40.5491	1.9174e-10	1.729e-09
ENSBTAG00000015415	-2.75624	-0.10478	40.5484	1.91808e-10	1.729e-09
ENSBTAG00000043197	-1.97005	1.05449	40.5284	1.93777e-10	1.74567e-09
ENSBTAG00000016770	2.04814	1.07366	40.5122	1.9539e-10	1.75911e-09
ENSBTAG00000009842	-2.53029	0.538863	40.5004	1.96575e-10	1.76869e-09
ENSBTAG00000010785	-1.44017	3.52792	40.4843	1.98206e-10	1.78227e-09
ENSBTAG00000017847	-1.33561	5.9131	40.4534	2.01361e-10	1.80953e-09
ENSBTAG00000019244	1.56883	2.75759	40.4152	2.05341e-10	1.84416e-09
ENSBTAG00000021105	1.32533	6.12545	40.3542	2.11848e-10	1.90142e-09
ENSBTAG00000014038	-1.79805	1.77187	40.3392	2.13483e-10	1.91492e-09
ENSBTAG00000014259	-1.4664	3.17564	40.2562	2.22752e-10	1.99684e-09
ENSBTAG00000020394	1.54778	3.09462	40.2333	2.25378e-10	2.01914e-09
ENSBTAG00000011143	-1.32931	6.83371	40.2264	2.26176e-10	2.02505e-09
ENSBTAG00000018984	1.47201	3.25124	40.1986	2.2941e-10	2.05275e-09
ENSBTAG00000010178	-1.42096	4.29068	40.1809	2.31504e-10	2.07021e-09
ENSBTAG00000045685	-1.3811	4.67509	40.1491	2.35304e-10	2.1029e-09
ENSBTAG00000006377	1.50593	3.25082	40.122	2.38582e-10	2.1309e-09
ENSBTAG00000035081	1.34729	5.54641	40.0781	2.44015e-10	2.17809e-09
ENSBTAG00000003773	1.44321	3.55079	40.0367	2.4923e-10	2.22328e-09
ENSBTAG00000019726	1.374	4.94957	40.0015	2.53774e-10	2.26243e-09
ENSBTAG00000011100	1.31325	7.40517	39.9811	2.5643e-10	2.28472e-09
ENSBTAG00000017710	1.32432	8.12635	39.9467	2.6099e-10	2.32393e-09
ENSBTAG00000012566	1.56392	2.49925	39.9057	2.6653e-10	2.37181e-09
ENSBTAG00000015386	-1.49541	3.39625	39.8902	2.68642e-10	2.38915e-09
ENSBTAG00000038141	-1.32259	6.01766	39.8261	2.77615e-10	2.46745e-09
ENSBTAG00000031188	1.36168	6.03816	39.7796	2.843e-10	2.52533e-09
ENSBTAG00000010635	-1.66865	1.96042	39.7753	2.84926e-10	2.52934e-09
ENSBTAG00000002135	-1.81057	1.59781	39.7514	2.8844e-10	2.55899e-09
ENSBTAG00000004826	1.43905	4.20195	39.7498	2.88676e-10	2.55953e-09
ENSBTAG00000012630	-1.46866	4.2275	39.6847	2.98454e-10	2.64462e-09
ENSBTAG00000033545	2.37626	0.878079	39.6772	2.99596e-10	2.65312e-09
ENSBTAG00000017970	-1.30177	9.07571	39.6703	3.0067e-10	2.66102e-09
ENSBTAG00000022169	-1.35076	6.1963	39.6267	3.07451e-10	2.71939e-09
ENSBTAG00000000908	1.54044	2.75929	39.603	3.11202e-10	2.7509e-09
ENSBTAG00000011861	-1.79544	1.53583	39.5287	3.23271e-10	2.85585e-09
ENSBTAG00000021686	1.90509	1.29184	39.5113	3.2616e-10	2.87963e-09
ENSBTAG00000014782	1.30925	7.76931	39.4676	3.33546e-10	2.94307e-09
ENSBTAG00000013489	1.32067	7.14433	39.4285	3.40296e-10	3.00081e-09
ENSBTAG00000001518	-1.32384	5.39052	39.4005	3.45216e-10	3.04236e-09
ENSBTAG00000031941	1.32496	6.99124	39.3095	3.61683e-10	3.18556e-09
ENSBTAG00000037743	2.87391	0.48	39.3008	3.63287e-10	3.19776e-09
ENSBTAG00000002215	-1.3812	8.08583	39.2841	3.66416e-10	3.22336e-09
ENSBTAG00000015663	-1.32758	5.33143	39.2828	3.66654e-10	3.22351e-09
ENSBTAG00000021568	1.4002	4.0387	39.2449	3.7384e-10	3.2822e-09
ENSBTAG00000020602	-1.34048	5.51997	39.2448	3.73859e-10	3.2822e-09
ENSBTAG00000012284	-1.42425	3.90207	39.2431	3.74194e-10	3.2822e-09
ENSBTAG00000025274	-1.30551	7.10577	39.2429	3.74229e-10	3.2822e-09
ENSBTAG00000006209	-1.30579	6.16556	39.2248	3.77718e-10	3.31081e-09
ENSBTAG00000011153	-4.00777	-1.11615	39.2202	3.78599e-10	3.31654e-09
ENSBTAG00000001683	-1.60026	2.46576	39.2043	3.81699e-10	3.3417e-09
ENSBTAG00000012914	3.22921	-0.447043	39.1834	3.85807e-10	3.37564e-09
ENSBTAG00000038426	2.23937	1.63388	39.1644	3.89587e-10	3.40654e-09
ENSBTAG00000014005	1.31603	6.92606	39.1633	3.89805e-10	3.40654e-09
ENSBTAG00000047196	-1.34449	4.67927	39.1446	3.93543e-10	3.43714e-09
ENSBTAG00000045879	-1.38532	3.92923	39.1396	3.94559e-10	3.44396e-09
ENSBTAG00000002368	1.53589	2.75263	39.1365	3.95187e-10	3.44738e-09
ENSBTAG00000009902	-1.49074	3.06935	39.1338	3.95728e-10	3.45004e-09
ENSBTAG00000004997	-1.32905	6.30549	39.0447	4.14221e-10	3.60911e-09
ENSBTAG00000047626	1.56061	2.64534	39.0289	4.17574e-10	3.63615e-09
ENSBTAG00000017750	1.43721	3.48231	38.9855	4.26961e-10	3.71568e-09
ENSBTAG00000012002	-1.31062	6.09256	38.9519	4.34379e-10	3.77799e-09
ENSBTAG00000010644	-1.59604	2.17964	38.9279	4.39747e-10	3.82054e-09
ENSBTAG00000020547	1.30276	8.23472	38.9277	4.39795e-10	3.82054e-09
ENSBTAG00000011209	-1.32667	5.23619	38.8952	4.47176e-10	3.88235e-09
ENSBTAG00000046394	-1.50203	3.05299	38.8847	4.49589e-10	3.90098e-09
ENSBTAG00000021905	-3.04235	-0.516014	38.8553	4.56415e-10	3.95785e-09
ENSBTAG00000000152	-1.29491	8.64419	38.8486	4.57994e-10	3.96919e-09
ENSBTAG00000018438	-1.48032	2.87945	38.8344	4.61321e-10	3.99565e-09
ENSBTAG00000017370	-1.50103	3.3705	38.7972	4.70201e-10	4.07015e-09
ENSBTAG00000011182	-1.29734	7.65985	38.7704	4.76698e-10	4.12394e-09
ENSBTAG00000039366	1.53886	2.81042	38.7545	4.80592e-10	4.15517e-09
ENSBTAG00000002959	-1.31607	5.3459	38.7299	4.86696e-10	4.20545e-09
ENSBTAG00000003016	1.97196	1.10725	38.7001	4.94193e-10	4.26771e-09
ENSBTAG00000010590	-1.32481	5.28572	38.6969	4.95002e-10	4.27217e-09
ENSBTAG00000001341	-2.32992	0.265981	38.6566	5.05325e-10	4.35869e-09
ENSBTAG00000004742	-1.38674	4.38105	38.6327	5.11556e-10	4.40983e-09
ENSBTAG00000019315	1.34137	5.02695	38.6141	5.1644e-10	4.4493e-09
ENSBTAG00000020359	1.32558	5.26324	38.584	5.24479e-10	4.5159e-09
ENSBTAG00000015889	1.30626	5.8524	38.5396	5.36532e-10	4.61695e-09
ENSBTAG00000040518	-1.36021	4.25783	38.5307	5.38984e-10	4.63532e-09
ENSBTAG00000017967	-1.28072	8.4578	38.521	5.41676e-10	4.65573e-09
ENSBTAG00000021467	-1.33552	7.36313	38.5037	5.46514e-10	4.69455e-09
ENSBTAG00000030575	-1.32471	6.14667	38.5014	5.47145e-10	4.69721e-09
ENSBTAG00000031396	-1.33285	4.78173	38.494	5.49217e-10	4.71223e-09
ENSBTAG00000016864	1.36924	6.72788	38.4369	5.65521e-10	4.84927e-09
ENSBTAG00000026233	-1.46447	3.5095	38.4329	5.66697e-10	4.8565e-09
ENSBTAG00000002702	2.33654	0.505859	38.391	5.78977e-10	4.95883e-09
ENSBTAG00000039813	3.01965	-0.309182	38.3796	5.82367e-10	4.98494e-09
ENSBTAG00000020105	1.30887	8.10239	38.3745	5.83892e-10	4.99285e-09
ENSBTAG00000019808	-1.46741	2.85856	38.3743	5.83976e-10	4.99285e-09
ENSBTAG00000015350	1.30641	10.9164	38.3688	5.856e-10	5.00381e-09
ENSBTAG00000001511	-1.29631	7.59668	38.3562	5.89411e-10	5.03343e-09
ENSBTAG00000010620	-2.04472	1.03682	38.3428	5.93457e-10	5.06502e-09
ENSBTAG00000020263	1.29334	7.37834	38.3228	5.9958e-10	5.11429e-09
ENSBTAG00000003920	-1.82358	1.27765	38.32	6.00427e-10	5.11853e-09
ENSBTAG00000003109	1.2742	11.6684	38.2997	6.06724e-10	5.16919e-09
ENSBTAG00000016649	-1.38028	4.33746	38.2798	6.12946e-10	5.21916e-09
ENSBTAG00000002163	-1.92437	1.00136	38.2397	6.25656e-10	5.32427e-09
ENSBTAG00000011928	-1.80155	1.56569	38.2197	6.32114e-10	5.3761e-09
ENSBTAG00000045744	-1.32751	4.67379	38.126	6.63206e-10	5.63725e-09
ENSBTAG00000029803	-2.44869	0.00330037	38.106	6.70027e-10	5.69191e-09
ENSBTAG00000040298	1.34223	4.79252	38.0729	6.81517e-10	5.78615e-09
ENSBTAG00000011356	2.15028	0.703009	38.0595	6.86193e-10	5.82247e-09
ENSBTAG00000000988	1.37327	4.18468	38.022	6.99496e-10	5.93191e-09
ENSBTAG00000043706	-1.40842	3.46835	37.9952	7.09207e-10	6.01077e-09
ENSBTAG00000022613	-1.42383	3.25169	37.9866	7.1231e-10	6.03356e-09
ENSBTAG00000010206	-1.27469	8.04361	37.9737	7.17045e-10	6.07015e-09
ENSBTAG00000003237	1.318	6.3618	37.8912	7.48019e-10	6.32869e-09
ENSBTAG00000037735	-1.29907	6.26731	37.8524	7.63058e-10	6.4522e-09
ENSBTAG00000045966	-2.07967	0.678302	37.669	8.38275e-10	7.0841e-09
ENSBTAG00000003806	1.28294	8.04943	37.6584	8.42831e-10	7.11848e-09
ENSBTAG00000014304	-1.33673	4.37357	37.646	8.48209e-10	7.15977e-09
ENSBTAG00000019378	-1.56695	2.60204	37.6363	8.52428e-10	7.19123e-09
ENSBTAG00000039157	-3.11077	-0.411267	37.6319	8.54375e-10	7.20349e-09
ENSBTAG00000001093	-1.49027	2.87629	37.6033	8.66956e-10	7.30534e-09
ENSBTAG00000003764	-1.27044	6.79967	37.569	8.82375e-10	7.43098e-09
ENSBTAG00000017218	1.29099	5.77723	37.5581	8.87281e-10	7.46799e-09
ENSBTAG00000017271	2.08339	0.761982	37.5538	8.89268e-10	7.48041e-09
ENSBTAG00000012977	1.52587	2.65297	37.5525	8.89842e-10	7.48093e-09
ENSBTAG00000047166	1.98073	0.990048	37.5505	8.90762e-10	7.48435e-09
ENSBTAG00000003510	-1.27919	5.96578	37.4717	9.27504e-10	7.78858e-09
ENSBTAG00000005978	1.47203	2.80814	37.4605	9.32817e-10	7.82869e-09
ENSBTAG00000014313	1.51699	2.70765	37.4317	9.4672e-10	7.94081e-09
ENSBTAG00000008250	-1.34744	4.43527	37.4184	9.53164e-10	7.99027e-09
ENSBTAG00000013706	-1.50686	4.03778	37.4092	9.57695e-10	8.02365e-09
ENSBTAG00000003544	1.84642	1.35587	37.3997	9.62355e-10	8.05366e-09
ENSBTAG00000046862	-1.38127	3.65491	37.3997	9.6238e-10	8.05366e-09
ENSBTAG00000006924	3.43958	-0.548237	37.3828	9.70745e-10	8.11901e-09
ENSBTAG00000018245	1.31329	7.01008	37.3812	9.7155e-10	8.12109e-09
ENSBTAG00000013664	-1.26255	8.19659	37.3688	9.77754e-10	8.16827e-09
ENSBTAG00000010285	-1.35405	6.04897	37.3548	9.84804e-10	8.22004e-09
ENSBTAG00000019179	1.80428	1.6765	37.3542	9.85076e-10	8.22004e-09
ENSBTAG00000000713	1.29746	5.2049	37.34	9.92292e-10	8.2755e-09
ENSBTAG00000009176	1.41759	3.23426	37.3389	9.92856e-10	8.2755e-09
ENSBTAG00000022989	-1.55815	2.27816	37.3348	9.9493e-10	8.28806e-09
ENSBTAG00000010897	-2.47272	0.163123	37.3227	1.00113e-09	8.33497e-09
ENSBTAG00000034384	1.72335	1.6401	37.3137	1.00576e-09	8.36875e-09
ENSBTAG00000008185	-1.43803	3.09724	37.2599	1.03391e-09	8.59808e-09
ENSBTAG00000021527	-1.31883	5.3541	37.2573	1.03529e-09	8.60459e-09
ENSBTAG00000017256	1.8729	1.26961	37.2476	1.04043e-09	8.64243e-09
ENSBTAG00000048122	1.30872	5.27473	37.2373	1.04594e-09	8.68328e-09
ENSBTAG00000042524	-1.59347	2.03661	37.2356	1.04684e-09	8.68576e-09
ENSBTAG00000015996	1.26895	7.42162	37.207	1.06233e-09	8.80929e-09
ENSBTAG00000017504	-1.53794	2.44796	37.1867	1.07344e-09	8.89369e-09
ENSBTAG00000020159	-2.48195	-0.0775243	37.1862	1.07372e-09	8.89369e-09
ENSBTAG00000002979	-1.35386	4.36731	37.1722	1.08145e-09	8.95259e-09
ENSBTAG00000014288	-2.42356	0.0537164	37.1616	1.08734e-09	8.99631e-09
ENSBTAG00000005218	1.3282	7.43045	37.0846	1.13114e-09	9.35337e-09
ENSBTAG00000000095	-1.49572	2.82265	37.0752	1.1366e-09	9.39316e-09
ENSBTAG00000043462	-3.48091	-0.800575	37.0369	1.15912e-09	9.57389e-09
ENSBTAG00000004432	1.29639	9.30757	37.0344	1.16064e-09	9.58102e-09
ENSBTAG00000004580	3.54595	-0.718251	37.0033	1.17932e-09	9.7292e-09
ENSBTAG00000002983	-4.34086	-1.37591	37.0023	1.17992e-09	9.7292e-09
ENSBTAG00000006161	-1.31483	4.80626	36.9873	1.18899e-09	9.79843e-09
ENSBTAG00000015345	-2.58424	-0.228836	36.9631	1.20387e-09	9.91544e-09
ENSBTAG00000017632	-1.54624	2.19879	36.9228	1.22899e-09	1.01167e-08
ENSBTAG00000026275	1.44678	3.93839	36.848	1.27707e-09	1.05065e-08
ENSBTAG00000025642	-1.40178	3.55007	36.8296	1.2892e-09	1.06003e-08
ENSBTAG00000007863	-1.27684	6.15553	36.8229	1.29359e-09	1.06305e-08
ENSBTAG00000019213	-1.35374	4.22898	36.8105	1.30191e-09	1.06928e-08
ENSBTAG00000035836	-1.30502	4.77382	36.7934	1.31332e-09	1.07805e-08
ENSBTAG00000009491	-1.33693	4.03485	36.7649	1.33269e-09	1.09333e-08
ENSBTAG00000013279	1.5555	2.35906	36.7077	1.37237e-09	1.12525e-08
ENSBTAG00000001173	-1.2648	6.36837	36.6999	1.37788e-09	1.12914e-08
ENSBTAG00000001697	-1.24672	7.46683	36.6944	1.38176e-09	1.13168e-08
ENSBTAG00000011824	-1.24623	8.83329	36.6722	1.3976e-09	1.14401e-08
ENSBTAG00000002651	1.42814	3.52579	36.6551	1.40988e-09	1.15342e-08
ENSBTAG00000038047	-1.3578	3.77439	36.6013	1.44934e-09	1.18504e-08
ENSBTAG00000016345	1.88683	1.13707	36.5832	1.4629e-09	1.19545e-08
ENSBTAG00000006515	1.56468	2.24567	36.5675	1.47471e-09	1.20443e-08
ENSBTAG00000023736	-1.285	5.15359	36.5575	1.48227e-09	1.20993e-08
ENSBTAG00000014225	1.88316	1.20864	36.5068	1.52137e-09	1.24115e-08
ENSBTAG00000035907	-1.2841	9.3105	36.4971	1.5289e-09	1.2466e-08
ENSBTAG00000013688	-1.40956	3.08031	36.4686	1.55149e-09	1.26392e-08
ENSBTAG00000011238	1.4121	3.55072	36.4681	1.55188e-09	1.26392e-08
ENSBTAG00000016991	-1.29289	5.56713	36.4447	1.57061e-09	1.27846e-08
ENSBTAG00000012676	1.8612	1.20313	36.4415	1.57318e-09	1.27984e-08
ENSBTAG00000001019	-1.92821	1.4484	36.4308	1.58182e-09	1.28615e-08
ENSBTAG00000013641	-1.24908	8.40155	36.4095	1.59918e-09	1.29955e-08
ENSBTAG00000009393	-2.42383	0.0477745	36.395	1.61113e-09	1.30853e-08
ENSBTAG00000015708	2.19675	0.541194	36.36	1.64033e-09	1.33151e-08
ENSBTAG00000000735	-1.65431	1.80641	36.339	1.65809e-09	1.34517e-08
ENSBTAG00000002596	1.55092	2.47133	36.3159	1.67792e-09	1.3605e-08
ENSBTAG00000013496	1.28132	5.62101	36.2836	1.70591e-09	1.38243e-08
ENSBTAG00000003624	-3.7174	-0.825388	36.2321	1.75165e-09	1.41871e-08
ENSBTAG00000019181	1.38345	3.93283	36.1768	1.80206e-09	1.45873e-08
ENSBTAG00000001865	-1.67989	1.86902	36.157	1.82044e-09	1.47279e-08
ENSBTAG00000010758	-2.02067	0.837254	36.1451	1.8316e-09	1.481e-08
ENSBTAG00000003207	2.88817	-0.363333	36.1339	1.84219e-09	1.48873e-08
ENSBTAG00000045887	-1.58009	1.97991	36.106	1.8687e-09	1.50933e-08
ENSBTAG00000012016	-2.90919	-0.60903	36.1045	1.87017e-09	1.50968e-08
ENSBTAG00000019707	-1.2872	4.82298	36.0992	1.87527e-09	1.51296e-08
ENSBTAG00000014447	1.3269	4.18916	36.08	1.89383e-09	1.52709e-08
ENSBTAG00000022147	1.34987	3.73355	36.0247	1.94828e-09	1.57013e-08
ENSBTAG00000001235	1.395	3.3966	36.0021	1.97106e-09	1.58761e-08
ENSBTAG00000004813	1.80267	1.30557	35.9924	1.98089e-09	1.59465e-08
ENSBTAG00000019153	-1.29661	4.34678	35.9668	2.00707e-09	1.61483e-08
ENSBTAG00000013176	-1.29711	4.87087	35.9312	2.04408e-09	1.64371e-08
ENSBTAG00000020554	1.32105	4.81043	35.9042	2.07266e-09	1.66577e-08
ENSBTAG00000040000	-2.94709	-0.516219	35.8997	2.0774e-09	1.66866e-08
ENSBTAG00000006646	-1.24399	6.44853	35.8922	2.08546e-09	1.67421e-08
ENSBTAG00000017549	-1.32882	5.2137	35.8845	2.0937e-09	1.67991e-08
ENSBTAG00000047534	-1.52269	2.42081	35.8581	2.12224e-09	1.70187e-08
ENSBTAG00000025211	-1.30177	4.17796	35.8263	2.15717e-09	1.72893e-08
ENSBTAG00000021066	1.35789	3.70509	35.8026	2.18361e-09	1.74916e-08
ENSBTAG00000006156	2.387	0.30349	35.7939	2.19329e-09	1.75596e-08
ENSBTAG00000030257	1.33232	3.81693	35.7062	2.29431e-09	1.83582e-08
ENSBTAG00000039160	1.36385	3.67609	35.7045	2.29631e-09	1.83642e-08
ENSBTAG00000019872	1.31885	4.02789	35.7006	2.30098e-09	1.8385e-08
ENSBTAG00000018366	1.37638	3.50361	35.7002	2.30143e-09	1.8385e-08
ENSBTAG00000016998	2.48213	0.0717227	35.686	2.31825e-09	1.85093e-08
ENSBTAG00000034349	1.4971	2.63337	35.683	2.32177e-09	1.85224e-08
ENSBTAG00000016881	1.26437	7.10858	35.6825	2.32243e-09	1.85224e-08
ENSBTAG00000013185	1.33588	4.44072	35.6074	2.41366e-09	1.92395e-08
ENSBTAG00000009704	-2.10218	0.490617	35.5236	2.51975e-09	2.00741e-08
ENSBTAG00000001579	-1.28313	5.41281	35.5077	2.54039e-09	2.02275e-08
ENSBTAG00000046871	1.93044	1.0823	35.5042	2.54507e-09	2.02538e-08
ENSBTAG00000016766	1.32998	4.29958	35.4985	2.55242e-09	2.03012e-08
ENSBTAG00000014103	1.28933	4.57311	35.4842	2.57129e-09	2.04401e-08
ENSBTAG00000013065	1.38632	3.19121	35.4818	2.5745e-09	2.04545e-08
ENSBTAG00000047570	2.54913	0.247737	35.4798	2.57709e-09	2.0464e-08
ENSBTAG00000014312	-1.74354	1.36045	35.4739	2.58485e-09	2.05145e-08
ENSBTAG00000000873	1.35134	3.88025	35.444	2.62485e-09	2.08148e-08
ENSBTAG00000010866	-1.4716	2.86357	35.4435	2.62554e-09	2.08148e-08
ENSBTAG00000018520	-2.47998	-0.0145728	35.437	2.63429e-09	2.08727e-08
ENSBTAG00000032026	-1.28607	4.6546	35.4305	2.64317e-09	2.09318e-08
ENSBTAG00000014267	-1.31881	5.90419	35.3657	2.73258e-09	2.16281e-08
ENSBTAG00000000457	-3.06036	-0.77139	35.2298	2.9301e-09	2.31789e-08
ENSBTAG00000014733	-1.23182	6.2529	35.1772	3.01035e-09	2.38008e-08
ENSBTAG00000009691	-1.43962	2.70229	35.1723	3.01788e-09	2.38475e-08
ENSBTAG00000008363	1.93239	0.9635	35.1679	3.02473e-09	2.38887e-08
ENSBTAG00000000898	1.24148	5.84373	35.1667	3.02652e-09	2.38899e-08
ENSBTAG00000015926	-1.42158	2.85371	35.125	3.09213e-09	2.43946e-08
ENSBTAG00000002430	-2.25871	0.283091	35.0776	3.16821e-09	2.49813e-08
ENSBTAG00000003833	1.36559	3.42219	35.0508	3.21215e-09	2.53141e-08
ENSBTAG00000046817	-3.11117	-0.647216	35.0104	3.27945e-09	2.58305e-08
ENSBTAG00000006769	2.41068	0.590698	34.9507	3.38155e-09	2.66204e-08
ENSBTAG00000015775	2.11782	0.657789	34.9169	3.44082e-09	2.70723e-08
ENSBTAG00000009354	1.36357	3.347	34.8978	3.47468e-09	2.73241e-08
ENSBTAG00000003791	1.74027	1.66738	34.8879	3.4925e-09	2.74494e-08
ENSBTAG00000021537	1.48992	2.38398	34.8683	3.5277e-09	2.77111e-08
ENSBTAG00000016721	-1.40843	2.96629	34.8547	3.55249e-09	2.78909e-08
ENSBTAG00000037964	-1.83608	0.95176	34.8418	3.57618e-09	2.80617e-08
ENSBTAG00000008731	1.22836	6.89208	34.758	3.73334e-09	2.92792e-08
ENSBTAG00000002737	-2.67583	-0.462766	34.7515	3.74583e-09	2.93614e-08
ENSBTAG00000019533	1.31651	4.29301	34.7397	3.76872e-09	2.9525e-08
ENSBTAG00000006262	-1.23322	6.85923	34.6765	3.89307e-09	3.04829e-08
ENSBTAG00000006615	-1.32578	3.85117	34.6563	3.9336e-09	3.07837e-08
ENSBTAG00000003120	-1.6138	1.72782	34.6457	3.9551e-09	3.09353e-08
ENSBTAG00000043341	-2.28866	0.093537	34.6276	3.99214e-09	3.12083e-08
ENSBTAG00000042099	-1.63025	1.67367	34.6225	4.00254e-09	3.12729e-08
ENSBTAG00000036260	1.45297	2.78266	34.5702	4.11143e-09	3.21065e-08
ENSBTAG00000009987	-1.34021	3.87561	34.5509	4.15243e-09	3.2403e-08
ENSBTAG00000014228	1.33061	3.71443	34.5503	4.15383e-09	3.2403e-08
ENSBTAG00000008172	-1.29096	4.59176	34.5393	4.17736e-09	3.25692e-08
ENSBTAG00000025964	-1.25975	7.33818	34.533	4.19083e-09	3.26567e-08
ENSBTAG00000014751	-1.64834	1.83427	34.5092	4.2424e-09	3.3041e-08
ENSBTAG00000012005	-1.31957	3.55369	34.4895	4.28566e-09	3.336e-08
ENSBTAG00000011279	-1.65944	1.92392	34.4841	4.29746e-09	3.34341e-08
[truncated: 3,577 more rows]

## Sheet: Intramuscular vs combined
ID	logFC	logCPM	LR	PValue	FDR
[truncated: 14,322 more rows]
